# Supplementary material for: Integrated Analysis of Differential Expression Profiles of miRNA and mRNA in Gonads of Scatophagus argus Provides New Insights into Sexually Biased Gene Expression
Source: Animals (Basel). 2025 May 27;15(11):1564. doi: 10.3390/ani15111564 (PMC12153687; doi:10.3390/ani15111564)
Supplement: Supplementary file 1 [file animals-15-01564-s001.zip]

Archive with 9 entries (9 files):
- Supplementary Document S1.pdf
- Supplementary Figures S1 and S2.pdf
- Table S1.xlsx
- Table S2.xlsx
- Table S3.xlsx
- Table S4.xlsx
- Table S5.xlsx
- Table S6.xlsx
- Table S7.xlsx
