# Supplementary material for: Integrated Analysis of Differential Expression Profiles of miRNA and mRNA in Gonads of Scatophagus argus Provides New Insights into Sexually Biased Gene Expression
Source: Animals (Basel). 2025 May 27;15(11):1564. doi: 10.3390/ani15111564 (PMC12153687; doi:10.3390/ani15111564)
Supplement: Supplementary file 1 [file animals-15-01564-s001.zip › Table S1.xlsx]

## Sheet: Sheet1
Table 1. Samples Information
Code	F1	F2	F3	M1	M2	M3
Weight(g)	358	360	370	226	228	243
Length(cm)	21.5	22	22.4	19.7	19.4	20
Sampled July 14, 2019; all gonads at stage IV
