# Supplementary material for: Integrated Analysis of Differential Expression Profiles of miRNA and mRNA in Gonads of Scatophagus argus Provides New Insights into Sexually Biased Gene Expression
Source: Animals (Basel). 2025 May 27;15(11):1564. doi: 10.3390/ani15111564 (PMC12153687; doi:10.3390/ani15111564)
Supplement: Supplementary file 1 [file animals-15-01564-s001.zip › Table S2.xlsx]

## Sheet: Known miRNA
miRNA_id	miRNA_id.1	family	sequence	sequence_length
sar-let-7a	ccr-let-7a	let-7	TGAGGTAGTAGGTTGTATAGTT	22
sar-let-7a-1	eca-let-7a	let-7	TGAGGTAGTAGGTTGTATAGTT	22
sar-let-7a-2	fru-let-7a	let-7	TGAGGTAGTAGGTTGTATAGTT	22
sar-let-7a-2-3p	aca-let-7a-2-3p	let-7	CTATACAGTCTATTGCCTTCCT	22
sar-let-7a-2-3p-1	gga-let-7a-2-3p	let-7	CTGTACAACCTCCTAGCTTTCC	22
sar-let-7a-2-3p-2	ocu-let-7a-2-3p	let-7	CTGTACAACCTCCTAGCTTTCC	22
sar-let-7a-3	ipu-let-7a	let-7	TGAGGTAGTAGGTTGTATAGTT	22
sar-let-7a-3p	pol-let-7a-3p	let-7	CTATACAACCTACTGCCTTCC	21
sar-let-7a-4	ola-let-7a	let-7	TGAGGTAGTAGGTTGTATAGTT	22
sar-let-7a-4-3p	ssa-let-7a-4-3p	let-7	CTATACAGTCTATTGCCTTCCT	22
sar-let-7a-5	ppa-let-7a	let-7	TGAGGTAGTAGGTTGTATAGTT	22
sar-let-7a-5p	aca-let-7a-5p	let-7	TGAGGTAGTAGGTTGTATAGTT	22
sar-let-7a-5p-1	bta-let-7a-5p	let-7	TGAGGTAGTAGGTTGTATAGTT	22
sar-let-7a-5p-2	gga-let-7a-5p	let-7	TGAGGTAGTAGGTTGTATAGTT	22
sar-let-7a-5p-3	hsa-let-7a-5p	let-7	TGAGGTAGTAGGTTGTATAGTT	22
sar-let-7a-5p-4	mdo-let-7a-5p	let-7	TGAGGTAGTAGGTTGTATAGTT	22
sar-let-7a-5p-5	mml-let-7a-5p	let-7	TGAGGTAGTAGGTTGTATAGTT	22
sar-let-7a-5p-6	ocu-let-7a-5p	let-7	TGAGGTAGTAGGTTGTATAGTT	22
sar-let-7a-5p-7	pol-let-7a-5p	let-7	TGAGGTAGTAGGTTGTATGGTT	22
sar-let-7a-5p-8	ssa-let-7a-5p	let-7	TGAGGTAGTAGGTTGTATAGTT	22
sar-let-7a-6	ppy-let-7a	let-7	TGAGGTAGTAGGTTGTATAGTT	22
sar-let-7a-7	ptr-let-7a	let-7	TGAGGTAGTAGGTTGTATAGTT	22
sar-let-7a-8	tni-let-7a	let-7	TGAGGTAGTAGGTTGTATAGTT	22
sar-let-7c	cfa-let-7c	let-7	TGAGGTAGTAGGTTGTATGGTT	22
sar-let-7c-1	eca-let-7c	let-7	TGAGGTAGTAGGTTGTATGGTT	22
sar-let-7c-2	ipu-let-7c	let-7	TGAGGTAGTAGGTTGTATGGTT	22
sar-let-7c-3	ppa-let-7c	let-7	TGAGGTAGTAGGTTGTATGGTT	22
sar-let-7c-3p	ocu-let-7c-3p	let-7	CTGTACAACCTTCTAGCTTTCC	22
sar-let-7c-3p-1	xla-let-7c-3p	let-7	CTGTACAACCTTCTAGCTTTCC	22
sar-let-7c-5p	ocu-let-7c-5p	let-7	TGAGGTAGTAGGTTGTATGGTT	22
sar-let-7c-5p-1	xla-let-7c-5p	let-7	TGAGGTAGTAGGTTGTATGGTT	22
sar-let-7e	fru-let-7e	let-7	TGAGGTAGTAGATTGAATAGTT	22
sar-let-7e-1	ipu-let-7e	let-7	TGAGGTAGTAGATTGAATAGTT	22
sar-let-7e-2	ola-let-7e	let-7	TGAGGTAGTAGATTGAAT	18
sar-let-7e-3	tni-let-7e	let-7	TGAGGTAGTAGATTGAATAGTT	22
sar-let-7e-3p	tgu-let-7e-3p	let-7	CTATACAATCTACTGTCTTTCC	22
sar-let-7e-5p	ssa-let-7e-5p	let-7	TGAGGTAGTAGATTGAATAGTT	22
sar-let-7e-5p-1	tgu-let-7e-5p	let-7	TGAGGTAGTAGATTGAATAGTT	22
sar-let-7f-2-3p	mdo-let-7f-2-3p	let-7	CTATACAGTCTACTGTCTTTCC	22
sar-let-7f-2-3p-1	ocu-let-7f-2-3p	let-7	CTATACAGTCTACTGTCTTTCC	22
sar-let-7f-5p	mdo-let-7f-5p	let-7	TGAGGTAGTAGATTGTATAGTT	22
sar-let-7f-5p-1	ocu-let-7f-5p	let-7	TGAGGTAGTAGATTGTATAGTT	22
sar-let-7f-5p-2	xla-let-7f-5p	let-7	TGAGGTAGTAGATTGTATAGTT	22
sar-let-7g	ccr-let-7g	let-7	TGAGGTAGTAGTTTGTATAGTT	22
sar-let-7g-1	dre-let-7g	let-7	TGAGGTAGTAGTTTGTATAGTT	22
sar-let-7g-2	fru-let-7g	let-7	TGAGGTAGTAGTTTGTATAGTT	22
sar-let-7g-3	ipu-let-7g	let-7	TGAGGTAGTAGTTTGTATAGTT	22
sar-let-7g-3p	ssa-let-7g-3p	let-7	CTATACAGTCTACTGTCTTTCC	22
sar-let-7g-4	ola-let-7g	let-7	TGAGGTAGTAGTTTGTATAG	20
sar-let-7g-5	tni-let-7g	let-7	TGAGGTAGTAGTTTGTATAGTT	22
sar-let-7g-5p	ssa-let-7g-5p	let-7	TGAGGTAGTAGTTTGTATAGTT	22
sar-let-7h	fru-let-7h	let-7	TGAGGTAGTAAGTTGTGTTGTT	22
sar-let-7h-1	tni-let-7h	let-7	TGAGGTAGTAAGTTGTGTTGTT	22
sar-let-7h-3p	ssa-let-7h-3p	let-7	CTATACAACTTACTGCCTTCCT	22
sar-let-7h-5p	ssa-let-7h-5p	let-7	TGAGGTAGTAAGTTGTGTTGTT	22
sar-let-7i	aja-let-7i	let-7	CTGCGCAAGCTACTGCCTTGCT	22
sar-let-7i-1	bta-let-7i	let-7	TGAGGTAGTAGTTTGTGCTGTT	22
sar-let-7i-10	ptr-let-7i	let-7	TGAGGTAGTAGTTTGTGCTGTT	22
sar-let-7i-11	tni-let-7i	let-7	TGAGGTAGTAGTTTGTGCTGTT	22
sar-let-7i-12	xtr-let-7i	let-7	TGAGGTAGTAGTTTGTGCTGT	21
sar-let-7i-2	cgr-let-7i	let-7	CTGCGCAAGCTACTGCCTTGC	21
sar-let-7i-2-3p	ssa-let-7i-2-3p	let-7	CTGCGCAAGCTACTGCCTTGCC	22
sar-let-7i-3	dre-let-7i	let-7	TGAGGTAGTAGTTTGTGCTGTT	22
sar-let-7i-3p	hsa-let-7i-3p	let-7	CTGCGCAAGCTACTGCCTTGCT	22
sar-let-7i-3p-1	mdo-let-7i-3p	let-7	TGCGCAAGCTACTGCCTTGCT	21
sar-let-7i-3p-2	mml-let-7i-3p	let-7	TGCGCAAGCTACTGCCTTGCT	21
sar-let-7i-3p-3	mmu-let-7i-3p	let-7	CTGCGCAAGCTACTGCCTTGCT	22
sar-let-7i-3p-4	oha-let-7i-3p	let-7	CTGCGCAAGCTACTGCCTTGCTA	23
sar-let-7i-3p-5	rno-let-7i-3p	let-7	CTGCGCAAGCTACTGCCTTGCT	22
sar-let-7i-3p-6	ssc-let-7i-3p	let-7	CTGCGCAAGCTACTGCCTTGCT	22
sar-let-7i-3p-7	tgu-let-7i-3p	let-7	CTGCGCAAGCTACTGCCTTGCT	22
sar-let-7i-4	fru-let-7i	let-7	TGAGGTAGTAGTTTGTGCTGTT	22
sar-let-7i-5	gga-let-7i	let-7	TGAGGTAGTAGTTTGTGCTGT	21
sar-let-7i-5p	hsa-let-7i-5p	let-7	TGAGGTAGTAGTTTGTGCTGTT	22
sar-let-7i-5p-1	mdo-let-7i-5p	let-7	TGAGGTAGTAGTTTGTGCTGT	21
sar-let-7i-5p-10	tgu-let-7i-5p	let-7	TGAGGTAGTAGTTTGTGCTGTT	22
sar-let-7i-5p-11	xla-let-7i-5p	let-7	TGAGGTAGTAGTTTGTGCTGT	21
sar-let-7i-5p-2	mml-let-7i-5p	let-7	TGAGGTAGTAGTTTGTGCTGTT	22
sar-let-7i-5p-3	mmu-let-7i-5p	let-7	TGAGGTAGTAGTTTGTGCTGTT	22
sar-let-7i-5p-4	ocu-let-7i-5p	let-7	TGAGGTAGTAGTTTGTGCTGTT	22
sar-let-7i-5p-5	oha-let-7i-5p	let-7	TGAGGTAGTAGTTTGTGCTGTT	22
sar-let-7i-5p-6	rno-let-7i-5p	let-7	TGAGGTAGTAGTTTGTGCTGTT	22
sar-let-7i-5p-7	ssa-let-7i-5p	let-7	TGAGGTAGTAGTTTGTGCTGTT	22
sar-let-7i-5p-8	ssc-let-7i-5p	let-7	TGAGGTAGTAGTTTGTGCT	19
sar-let-7i-5p-9	tch-let-7i-5p	let-7	TGAGGTAGTAGTTTGTGCTGTT	22
sar-let-7i-6	ipu-let-7i	let-7	TGAGGTAGTAGTTTGTGCTGTT	22
sar-let-7i-7	oar-let-7i	let-7	TGAGGTAGTAGTTTGTGCTGTT	22
sar-let-7i-8	ppa-let-7i	let-7	TGAGGTAGTAGTTTGTGCTGTT	22
sar-let-7i-9	ppy-let-7i	let-7	TGAGGTAGTAGTTTGTGCTGTT	22
sar-let-7j	fru-let-7j	let-7	TGAGGTAGTTTTTTGTACAGTT	22
sar-let-7j-1	hhi-let-7j	let-7	TGAGGTAGTTGTTTGTACAGTT	22
sar-let-7j-2	tni-let-7j	let-7	TGAGGTAGTTTTTTGTACAGTT	22
sar-let-7k-3p	gga-let-7k-3p	let-7	CTATACAATCTACTGTCTTTCC	22
sar-let-7k-5p	gga-let-7k-5p	let-7	TGAGGTAGTAGATTGAATAGTT	22
sar-miR-1	ccr-miR-1	mir-1	TGGAATGTAAAGAAGTATGTAT	22
sar-miR-1-1	cfa-miR-1	mir-1	TGGAATGTAAAGAAGTATGTA	21
sar-miR-1-2	dre-miR-1	mir-1	TGGAATGTAAAGAAGTATGTAT	22
sar-miR-1-3	eca-miR-1	mir-1	TGGAATGTAAAGAAGTATGTAT	22
sar-miR-1-3p	mdo-miR-1-3p	mir-1	TGGAATGTAAAGAAGTATGTAT	22
sar-miR-1-3p-1	mml-miR-1-3p	mir-1	TGGAATGTAAAGAAGTATGTAT	22
sar-miR-1-3p-2	ocu-miR-1-3p	mir-1	TGGAATGTAAAGAAGTATGTAT	22
sar-miR-1-3p-3	ola-miR-1-3p	mir-1	TGGAATGTAAAGAAGTATGTA	21
sar-miR-1-3p-4	ssa-miR-1-3p	mir-1	TGGAATGTAAAGAAGTATGTAT	22
sar-miR-1-4	fru-miR-1	mir-1	TGGAATGTAAAGAAGTATGTAT	22
sar-miR-1-5	hhi-miR-1	mir-1	TGGAATGTAAAGAAGTATGTAT	22
sar-miR-1-6	tni-miR-1	mir-1	TGGAATGTAAAGAAGTATGTAT	22
sar-miR-100	fru-miR-100	mir-10	AACCCGTAGATCCGAACTTGTG	22
sar-miR-100-1	ipu-miR-100	mir-10	AACCCGTAGATCCGAACTTGTG	22
sar-miR-100-2	ola-miR-100	mir-10	AACCCGTAGATCCGAACTT	19
sar-miR-100-2-3p	dre-miR-100-2-3p	mir-10	CAAGCTCGTGTCTATAGGTATG	22
sar-miR-100-3	tni-miR-100	mir-10	AACCCGTAGATCCGAACTTGTG	22
sar-miR-100-5p	dre-miR-100-5p	mir-10	AACCCGTAGATCCGAACTTGTG	22
sar-miR-101	bta-miR-101	mir-101	TACAGTACTGTGATAACTGAA	21
sar-miR-101-1	cfa-miR-101	mir-101	TACAGTACTGTGATAACTGA	20
sar-miR-101-10	sla-miR-101	mir-101	TACAGTACTGTGATAACTGAAG	22
sar-miR-101-11	ssc-miR-101	mir-101	TACAGTACTGTGATAACTGAA	21
sar-miR-101-12	tch-miR-101	mir-101	GTACAGTACTGTGATAACTGA	21
sar-miR-101-2	efu-miR-101	mir-101	GTACAGTACTGTGATAACTGAAGGA	25
sar-miR-101-3	ggo-miR-101	mir-101	TACAGTACTGTGATAACTGAAG	22
sar-miR-101-3p	chi-miR-101-3p	mir-101	TACAGTACTGTGATAACTGA	20
sar-miR-101-3p-1	gga-miR-101-3p	mir-101	GTACAGTACTGTGATAACTGAA	22
sar-miR-101-3p-2	mdo-miR-101-3p	mir-101	TACAGTACTGTGATAACTGAAG	22
sar-miR-101-3p-3	mml-miR-101-3p	mir-101	TACAGTACTGTGATAACTGAAG	22
sar-miR-101-3p-4	ocu-miR-101-3p	mir-101	TACAGTACTGTGATAACTGAAG	22
sar-miR-101-4	lla-miR-101	mir-101	TACAGTACTGTGATAACTGAAG	22
sar-miR-101-5	mne-miR-101	mir-101	TACAGTACTGTGATAACTGAAG	22
sar-miR-101-6	oan-miR-101	mir-101	TACAGTACTGTGATAACTGAAG	22
sar-miR-101-7	ppa-miR-101	mir-101	TACAGTACTGTGATAACTGAAG	22
sar-miR-101-8	ppy-miR-101	mir-101	TACAGTACTGTGATAACTGAA	21
sar-miR-101-9	ptr-miR-101	mir-101	TACAGTACTGTGATAACTGAAG	22
sar-miR-101a	ccr-miR-101a	mir-101	TACAGTACTGTGATAACTGAAG	22
sar-miR-101a-1	dre-miR-101a	mir-101	TACAGTACTGTGATAACTGAAG	22
sar-miR-101a-2	fru-miR-101a	mir-101	TACAGTACTGTGATAACTGAAG	22
sar-miR-101a-3	ipu-miR-101a	mir-101	TACAGTACTGTGATAACTGAAG	22
sar-miR-101a-3p	mmu-miR-101a-3p	mir-101	TACAGTACTGTGATAACTGAA	21
sar-miR-101a-3p-1	ola-miR-101a-3p	mir-101	GTACAGTACTGTGATAACTGA	21
sar-miR-101a-3p-2	rno-miR-101a-3p	mir-101	TACAGTACTGTGATAACTGAA	21
sar-miR-101a-3p-3	ssa-miR-101a-3p	mir-101	TACAGTACTGTGATAACTGAAG	22
sar-miR-101a-4	tni-miR-101a	mir-101	TACAGTACTGTGATAACTGAAG	22
sar-miR-101b	ccr-miR-101b	mir-101	GTACAGTACTATGATAACTGA	21
sar-miR-101b-1	fru-miR-101b	mir-101	TACAGTACTATGATAACTGAAG	22
sar-miR-101b-2	ipu-miR-101b	mir-101	TACAGTACTATGATAACTGAA	21
sar-miR-101b-3	tni-miR-101b	mir-101	TACAGTACTATGATAACTGAAG	22
sar-miR-101b-3p	ola-miR-101b-3p	mir-101	GTACAGTACTATGATAACT	19
sar-miR-101b-3p-1	ssa-miR-101b-3p	mir-101	TACAGTACTATGATAACTGAA	21
sar-miR-101b-5p	ola-miR-101b-5p	mir-101	TCAGTTATCATGGTACCGGTGCT	23
sar-miR-101b-5p-1	ssa-miR-101b-5p	mir-101	CAGTTATCATGGTACCGGTGCTGT	24
sar-miR-103	fru-miR-103	mir-103	AGCAGCATTGTACAGGGCTATGA	23
sar-miR-103-1	ipu-miR-103	mir-103	AGCAGCATTGTACAGGGCTATGA	23
sar-miR-103-2	tni-miR-103	mir-103	AGCAGCATTGTACAGGGCTATGA	23
sar-miR-103-3p	ssa-miR-103-3p	mir-103	AGCAGCATTGTACAGGGCTATGA	23
sar-miR-107	cfa-miR-107	mir-103	AGCAGCATTGTACAGGGCTAT	21
sar-miR-107-1	fru-miR-107	mir-103	AGCAGCATTGTACAGGGCTATGA	23
sar-miR-107-2	tch-miR-107	mir-103	AGCAGCATTGTACAGGGCTAT	21
sar-miR-107-3	tni-miR-107	mir-103	AGCAGCATTGTACAGGGCTATCA	23
sar-miR-107-3p	ocu-miR-107-3p	mir-103	AGCAGCATTGTACAGGGCTATCA	23
sar-miR-107-3p-1	ssa-miR-107-3p	mir-103	AGCAGCATTGTACAGGGCTATC	22
sar-miR-107-3p-2	xla-miR-107-3p	mir-103	AGCAGCATTGTACAGGGCTAT	21
sar-miR-107a	ipu-miR-107a	mir-103	AGCAGCATTGTACAGGGCTATC	22
sar-miR-107b	ipu-miR-107b	mir-103	AGCAGCATTGTACAGGGCT	19
sar-miR-10b	fru-miR-10b	mir-10	TACCCTGTAGAACCGAATTTGTG	23
sar-miR-10b-1	tni-miR-10b	mir-10	TACCCTGTAGAACCGAATTTGTG	23
sar-miR-10c	fru-miR-10c	mir-10	TACCCTGTAGATCCGGATTTGT	22
sar-miR-10c-1	tni-miR-10c	mir-10	TACCCTGTAGATCCGGATTTGT	22
sar-miR-10d	hhi-miR-10d	mir-10	TACCCTGTAGAACCGAATGTGTGTG	25
sar-miR-10d-1	ola-miR-10d	mir-10	TACCCTGTAGAACCGAATGTGT	22
sar-miR-124-2-5p	xla-miR-124-2-5p	mir-124	CGTGTTCACAGTGGACCTTGAT	22
sar-miR-124a	ccr-miR-124a	mir-124	TCAAGGTCCGCTGTGAACAC	20
sar-miR-124b-3p	mmu-miR-124b-3p	mir-124	TCAAGGTCCGCTGTGAACACGG	22
sar-miR-125a-3p	ssa-miR-125a-3p	mir-10	ACGGGTTGGGTTCTCGGGAGCT	22
sar-miR-125a-5p	ssa-miR-125a-5p	mir-10	TCCCTGAGACCCTAACTTGTGA	22
sar-miR-125b	fru-miR-125b	mir-10	TCCCTGAGACCCTAACTTGTGA	22
sar-miR-125b-1	ipu-miR-125b	mir-10	TCCCTGAGACCCTAACTTGTGA	22
sar-miR-125b-2	ola-miR-125b	mir-10	TCCCTGAGACCCTAACTTGTGA	22
sar-miR-125b-3	tni-miR-125b	mir-10	TCCCTGAGACCCTAACTTGTGA	22
sar-miR-128	fru-miR-128	mir-128	TCACAGTGAACCGGTCTCTTTT	22
sar-miR-128-1	tni-miR-128	mir-128	TCACAGTGAACCGGTCTCTTTT	22
sar-miR-128-3p	ssa-miR-128-3p	mir-128	TCACAGTGAACCGGTCTCTTT	21
sar-miR-129	fru-miR-129	mir-129	CTTTTTGCGGTCTGGGCTTGCT	22
sar-miR-129-1	ipu-miR-129	mir-129	CTTTTTGCGGTCTGGGCTTGC	21
sar-miR-129-2	tni-miR-129	mir-129	CTTTTTGCGGTCTGGGCTTGCT	22
sar-miR-129-3-3p	ssa-miR-129-3-3p	mir-129	AAGCCCTTACCCCAAAAAGTAT	22
sar-miR-129-5p	ssa-miR-129-5p	mir-129	CTTTTTGCGGTCTGGGCTTGC	21
sar-miR-129b-5p	hhi-miR-129b-5p	mir-129	CTTTTTGCGGTCTGGGCTTGCT	22
sar-miR-1306	bta-miR-1306	mir-1306	CCACCTCCCCTGCAAACGTCC	21
sar-miR-1306-1	cfa-miR-1306	mir-1306	CCACCTCCCCTGCAAACGTCC	21
sar-miR-1306-2	dre-miR-1306	mir-1306	CCACCTCCCCTGCAAACGTCCA	22
sar-miR-1306-3	ola-miR-1306	mir-1306	CCACCTCCCCTGCAAACGTCC	21
sar-miR-1306-5p	gga-miR-1306-5p	mir-1306	ACCACCTCCCCTGCAAACGTCCAGT	25
sar-miR-1306-5p-1	mdo-miR-1306-5p	mir-1306	CCACCTCCCCTGCAAACGTCC	21
sar-miR-1306-5p-2	mml-miR-1306-5p	mir-1306	CCACCTCCCCTGCAAACGTCC	21
sar-miR-1306-5p-3	rno-miR-1306-5p	mir-1306	CCACCTCCCCTGCAAACGTCCA	22
sar-miR-1306-5p-4	tch-miR-1306-5p	mir-1306	CCACCTCCCCTGCAAACGTCCA	22
sar-miR-130a-2-3p	ssa-miR-130a-2-3p	mir-130	CAGTGCAATAATGAAAGGGCATC	23
sar-miR-130a-3p	tgu-miR-130a-3p	mir-130	CAGTGCAATATTAAAAGGGCAT	22
sar-miR-130a-5p	ssa-miR-130a-5p	mir-130	ACTCTTTCCCTGTTGCACTACT	22
sar-miR-130a-5p-1	tgu-miR-130a-5p	mir-130	GCCCTTTTTCTGTTGTACTAC	21
sar-miR-130b	dre-miR-130b	mir-130	CAGTGCAATAATGAAAGGGCAT	22
sar-miR-130c	ccr-miR-130c	mir-130	CAGTGCAATATTAAAAGGGCAT	22
sar-miR-130c-1	ipu-miR-130c	mir-130	GCCCTTTTTCTGTTGTACT	19
sar-miR-130c-3p	dre-miR-130c-3p	mir-130	CAGTGCAATATTAAAAGGGCAT	22
sar-miR-130c-5p	dre-miR-130c-5p	mir-130	GCCCTTTTTCTGTTGTACTACT	22
sar-miR-130d-3p	ssa-miR-130d-3p	mir-130	CAGTGCAATATTAAAAGGGCA	21
sar-miR-133	fru-miR-133	mir-133	TTTGGTCCCCTTCAACCAGCTG	22
sar-miR-133-1	tni-miR-133	mir-133	TTTGGTCCCCTTCAACCAGCTG	22
sar-miR-133-3p	efu-miR-133-3p	mir-133	TTTGGTCCCCTTCAACCAGCTGTA	24
sar-miR-133-3p-1	ola-miR-133-3p	mir-133	TGGTCCCCTTCAACCAGC	18
sar-miR-133-3p-2	pol-miR-133-3p	mir-133	TTTGGTCCCCTTCAACCAGCT	21
sar-miR-133-3p-3	tgu-miR-133-3p	mir-133	TTTGGTCCCCTTCAACCAGCT	21
sar-miR-133-5p	efu-miR-133-5p	mir-133	AGCTGGTAAAATGGAACCAAATC	23
sar-miR-133-5p-1	ola-miR-133-5p	mir-133	AGCTGGTAAAATGGAACCAAATC	23
sar-miR-133-5p-2	tgu-miR-133-5p	mir-133	AGCTGGTAAAATGGAACCAAAT	22
sar-miR-1338-3p	ssa-miR-1338-3p	mir-1388	ATCTCAGGTTCGTCAGCCCATG	22
sar-miR-1338-5p	ssa-miR-1338-5p	mir-1388	AGGACTGTCCAACCTGAGAAT	21
sar-miR-133a	age-miR-133a	mir-133	TTGGTCCCCTTCAACCAGCTGT	22
sar-miR-133a-1	bta-miR-133a	mir-133	TTTGGTCCCCTTCAACCAGCTG	22
sar-miR-133a-1-5p	mdo-miR-133a-1-5p	mir-133	AGCTGGTAAAATGGAACCAAAT	22
sar-miR-133a-10	ppy-miR-133a	mir-133	TTGGTCCCCTTCAACCAGCTG	21
sar-miR-133a-11	ptr-miR-133a	mir-133	TTTGGTCCCCTTCAACCAGCTG	22
sar-miR-133a-12	sla-miR-133a	mir-133	TTGGTCCCCTTCAACCAGCTGT	22
sar-miR-133a-13	xla-miR-133a	mir-133	TTGGTCCCCTTCAACCAGCTGT	22
sar-miR-133a-14	xtr-miR-133a	mir-133	TTGGTCCCCTTCAACCAGCTGT	22
sar-miR-133a-2	cfa-miR-133a	mir-133	TTGGTCCCCTTCAACCAGCTGT	22
sar-miR-133a-2-5p	dre-miR-133a-2-5p	mir-133	AGCTGGTAAAATGGAACCAAA	21
sar-miR-133a-2-5p-1	oha-miR-133a-2-5p	mir-133	AGCTGGTAAAATGGAACCAAATC	23
sar-miR-133a-3	eca-miR-133a	mir-133	TTTGGTCCCCTTCAACCAGCTG	22
sar-miR-133a-3p	ccr-miR-133a-3p	mir-133	TTGGTCCCCTTCAACCAGCTGT	22
sar-miR-133a-3p-1	dre-miR-133a-3p	mir-133	TTTGGTCCCCTTCAACCAGCTG	22
sar-miR-133a-3p-10	ssa-miR-133a-3p	mir-133	TTGGTCCCCTTCAACCAGCTGT	22
sar-miR-133a-3p-11	ssc-miR-133a-3p	mir-133	TTGGTCCCCTTCAACCAGCTG	21
sar-miR-133a-3p-2	gga-miR-133a-3p	mir-133	TTGGTCCCCTTCAACCAGCTGT	22
sar-miR-133a-3p-3	hsa-miR-133a-3p	mir-133	TTTGGTCCCCTTCAACCAGCTG	22
sar-miR-133a-3p-4	mdo-miR-133a-3p	mir-133	TTGGTCCCCTTCAACCAGCTGT	22
sar-miR-133a-3p-5	mmu-miR-133a-3p	mir-133	TTTGGTCCCCTTCAACCAGCTG	22
sar-miR-133a-3p-6	oan-miR-133a-3p	mir-133	TTGGTCCCCTTCAACCAGCTGT	22
sar-miR-133a-3p-7	ocu-miR-133a-3p	mir-133	TTTGGTCCCCTTCAACCAGCTGT	23
sar-miR-133a-3p-8	oha-miR-133a-3p	mir-133	TTTGGTCCCCTTCAACCAGCTG	22
sar-miR-133a-3p-9	rno-miR-133a-3p	mir-133	TTTGGTCCCCTTCAACCAGCTG	22
sar-miR-133a-4	ggo-miR-133a	mir-133	TTGGTCCCCTTCAACCAGCTGT	22
sar-miR-133a-5	ipu-miR-133a	mir-133	TTGGTCCCCTTCAACCAGCTGT	22
sar-miR-133a-5p	ccr-miR-133a-5p	mir-133	AGCTGGTAAAATGGAACCAAA	21
sar-miR-133a-5p-1	dre-miR-133a-5p	mir-133	AGCTGGTAAAATGGAACCAAAT	22
sar-miR-133a-5p-2	gga-miR-133a-5p	mir-133	AGCTGGTAAAATGGAACCAAATC	23
sar-miR-133a-5p-3	hsa-miR-133a-5p	mir-133	AGCTGGTAAAATGGAACCAAAT	22
sar-miR-133a-5p-4	mmu-miR-133a-5p	mir-133	GCTGGTAAAATGGAACCAAAT	21
sar-miR-133a-5p-5	oan-miR-133a-5p	mir-133	AGCTGGTAAAATGGAACCAAAT	22
sar-miR-133a-5p-6	ocu-miR-133a-5p	mir-133	AGCTGGTAAAATGGAACCAAATC	23
sar-miR-133a-5p-7	rno-miR-133a-5p	mir-133	AGCTGGTAAAATGGAACCAAAT	22
sar-miR-133a-5p-8	ssa-miR-133a-5p	mir-133	AGCTGGTAAAATGGAACCAAA	21
sar-miR-133a-5p-9	ssc-miR-133a-5p	mir-133	AGCTGGTAAAATGGAACCAAAT	22
sar-miR-133a-6	lla-miR-133a	mir-133	TTGGTCCCCTTCAACCAGCTGT	22
sar-miR-133a-7	mml-miR-133a	mir-133	TTGGTCCCCTTCAACCAGCTG	21
sar-miR-133a-8	mne-miR-133a	mir-133	TTGGTCCCCTTCAACCAGCTGT	22
sar-miR-133a-9	ppa-miR-133a	mir-133	TTGGTCCCCTTCAACCAGCTGT	22
sar-miR-133b	eca-miR-133b	mir-133	TTTGGTCCCCTTCAACCAGCTA	22
sar-miR-133b-1	ipu-miR-133b	mir-133	TTTGGTCCCCTTCAACCAGCT	21
sar-miR-133b-3p	dre-miR-133b-3p	mir-133	TTTGGTCCCCTTCAACCAGCTA	22
sar-miR-133b-3p-1	ocu-miR-133b-3p	mir-133	TTTGGTCCCCTTCAACCAGCTA	22
sar-miR-133b-3p-2	ssa-miR-133b-3p	mir-133	TTTGGTCCCCTTCAACCAGCT	21
sar-miR-133c	cfa-miR-133c	mir-133	TTGGTCCCCTTCAACCAGCTG	21
sar-miR-133c-1	xtr-miR-133c	mir-133	TTGGTCCCCTTCAACCAGCTGC	22
sar-miR-135a-5p	ssa-miR-135a-5p	mir-135	TATGGCTTTTTATTCCTATCTGA	23
sar-miR-135b	fru-miR-135b	mir-135	TATGGCTTTTTATTCCTATCTG	22
sar-miR-135b-1	tni-miR-135b	mir-135	TATGGCTTTTTATTCCTATCTG	22
sar-miR-137	ccr-miR-137	mir-137	TTATTGCTTAAGAATACGCGTAG	23
sar-miR-137-1	cfa-miR-137	mir-137	TTATTGCTTAAGAATACGCGT	21
sar-miR-137-2	eca-miR-137	mir-137	TTATTGCTTAAGAATACGCGTAG	23
sar-miR-137-3	ipu-miR-137	mir-137	TTATTGCTTAAGAATACGCGTAG	23
sar-miR-137-3p	cgr-miR-137-3p	mir-137	TTATTGCTTAAGAATACGCGTAG	23
sar-miR-137-3p-1	dre-miR-137-3p	mir-137	TTATTGCTTAAGAATACGCGTA	22
sar-miR-137-3p-2	mmu-miR-137-3p	mir-137	TTATTGCTTAAGAATACGCGTAG	23
sar-miR-137-3p-3	ocu-miR-137-3p	mir-137	TTATTGCTTAAGAATACGCGTAGT	24
sar-miR-137-3p-4	ssa-miR-137-3p	mir-137	TTATTGCTTGAGAATACGCGTAG	23
sar-miR-137-3p-5	tgu-miR-137-3p	mir-137	TTATTGCTTAAGAATACGCGTAG	23
sar-miR-137-4	ssc-miR-137	mir-137	TTATTGCTTAAGAATACGCGTAG	23
sar-miR-137-5p	ssa-miR-137-5p	mir-137	ACGGGTATTCTTGGGTTGATAA	22
sar-miR-137a	aca-miR-137a	mir-137	TTATTGCTTAAGAATACGCGTAG	23
sar-miR-137a-1	mdo-miR-137a	mir-137	TATTGCTTAAGAATACGCGTAG	22
sar-miR-138	ccr-miR-138	mir-138	AGCTGGTGTTGTGAATCAGGC	21
sar-miR-138-1	fru-miR-138	mir-138	AGCTGGTGTTGTGAATCAGGCC	22
sar-miR-138-2	ipu-miR-138	mir-138	AGCTGGTGTTGTGAATCAGGCCG	23
sar-miR-138-3	ola-miR-138	mir-138	AGCTGGTGTTGTGAATCAGGCC	22
sar-miR-138-4	tni-miR-138	mir-138	AGCTGGTGTTGTGAATCAGGCC	22
sar-miR-138-5p	dre-miR-138-5p	mir-138	AGCTGGTGTTGTGAATCAGGCCG	23
sar-miR-138-5p-1	ssa-miR-138-5p	mir-138	AGCTGGTGTTGTGAATCAGGCCG	23
sar-miR-139	ola-miR-139	mir-139	TCTACAGTGCATGTGTCTCCA	21
sar-miR-140	cfa-miR-140	mir-140	ACCACAGGGTAGAACCACGGA	21
sar-miR-140-1	fru-miR-140	mir-140	CAGTGGTTTTACCCTATGGTAG	22
sar-miR-140-2	ipu-miR-140	mir-140	ACCACAGGGTAGAACCACGGAC	22
sar-miR-140-3	ppa-miR-140	mir-140	ACCACAGGGTAGAACCACGGAC	22
sar-miR-140-3p	ccr-miR-140-3p	mir-140	TACCACAGGGTAGAACCACGGA	22
sar-miR-140-3p-1	dre-miR-140-3p	mir-140	TACCACAGGGTAGAACCACGGAC	23
sar-miR-140-3p-10	ssc-miR-140-3p	mir-140	TACCACAGGGTAGAACCACGGAC	23
sar-miR-140-3p-11	tgu-miR-140-3p	mir-140	TACCACAGGGTAGAACCACGGAC	23
sar-miR-140-3p-12	xla-miR-140-3p	mir-140	TACCACAGGGTAGAACCACGGAC	23
sar-miR-140-3p-2	eca-miR-140-3p	mir-140	TACCACAGGGTAGAACCACGG	21
sar-miR-140-3p-3	mdo-miR-140-3p	mir-140	TACCACAGGGTAGAACCACGGA	22
sar-miR-140-3p-4	mmu-miR-140-3p	mir-140	TACCACAGGGTAGAACCACGG	21
sar-miR-140-3p-5	ocu-miR-140-3p	mir-140	ACCACAGGGTAGAACCACGGAC	22
sar-miR-140-3p-6	oha-miR-140-3p	mir-140	TACCACAGGGTAGAACCACGGAC	23
sar-miR-140-3p-7	ola-miR-140-3p	mir-140	ACCACAGGGTAGAACCACGG	20
sar-miR-140-3p-8	pol-miR-140-3p	mir-140	ACCACAGGGTAGAACCACGGAC	22
sar-miR-140-3p-9	ssa-miR-140-3p	mir-140	TACCACAGGGTAGAACCACGGA	22
sar-miR-140-4	tni-miR-140	mir-140	CAGTGGTTTTACCCTATGGTAG	22
sar-miR-140-5p	ccr-miR-140-5p	mir-140	CAGTGGTTTTACCCTATGGTAG	22
sar-miR-140-5p-1	dre-miR-140-5p	mir-140	CAGTGGTTTTACCCTATGGTAG	22
sar-miR-140-5p-10	ssc-miR-140-5p	mir-140	AGTGGTTTTACCCTATGGTAG	21
sar-miR-140-5p-11	tch-miR-140-5p	mir-140	CAGTGGTTTTACCCTATGGTA	21
sar-miR-140-5p-12	tgu-miR-140-5p	mir-140	CAGTGGTTTTACCCTATGGTAG	22
sar-miR-140-5p-13	xla-miR-140-5p	mir-140	CCAGTGGTTTTACCCTATGGTAGG	24
sar-miR-140-5p-2	eca-miR-140-5p	mir-140	CAGTGGTTTTACCCTATGGTAG	22
sar-miR-140-5p-3	mdo-miR-140-5p	mir-140	CAGTGGTTTTACCCTATGGTAG	22
sar-miR-140-5p-4	mmu-miR-140-5p	mir-140	CAGTGGTTTTACCCTATGGTAG	22
sar-miR-140-5p-5	ocu-miR-140-5p	mir-140	CAGTGGTTTTACCCTATGGTAG	22
sar-miR-140-5p-6	oha-miR-140-5p	mir-140	CAGTGGTTTTACCCTATGGTAG	22
sar-miR-140-5p-7	ola-miR-140-5p	mir-140	CAGTGGTTTTACCCTATGGTAG	22
sar-miR-140-5p-8	pol-miR-140-5p	mir-140	CAGTGGTTTTACCCTATGGTAG	22
sar-miR-140-5p-9	ssa-miR-140-5p	mir-140	CAGTGGTTTTACCCTATGGTAG	22
sar-miR-143	cfa-miR-143	mir-143	TGAGATGAAGCACTGTAGCTC	21
sar-miR-143-1	eca-miR-143	mir-143	TGAGATGAAGCACTGTAGCTC	21
sar-miR-143-2	ipu-miR-143	mir-143	TGAGATGAAGCACTGTAGCTC	21
sar-miR-143-3p	mdo-miR-143-3p	mir-143	TGAGATGAAGCACTGTAGCTCG	22
sar-miR-143-3p-1	mmu-miR-143-3p	mir-143	TGAGATGAAGCACTGTAGCTC	21
sar-miR-143-3p-2	ocu-miR-143-3p	mir-143	TGAGATGAAGCACTGTAGCTC	21
sar-miR-143-3p-3	oha-miR-143-3p	mir-143	TGAGATGAAGCACTGTAGCTCA	22
sar-miR-143-3p-4	ssa-miR-143-3p	mir-143	TGAGATGAAGCACTGTAGCTC	21
sar-miR-143-3p-5	tch-miR-143-3p	mir-143	TGAGATGAAGCACTGTAGCTCG	22
sar-miR-143-3p-6	xla-miR-143-3p	mir-143	TGAGATGAAGCACTGTAGCTC	21
sar-miR-143-5p	mdo-miR-143-5p	mir-143	GTGCAGTGCTGCATCTCTGG	20
sar-miR-143-5p-1	mmu-miR-143-5p	mir-143	GGTGCAGTGCTGCATCTCTGG	21
sar-miR-143-5p-2	ocu-miR-143-5p	mir-143	GGTGCAGTGCTGCATCTCTGG	21
sar-miR-143-5p-3	oha-miR-143-5p	mir-143	AGGTGCAGTGCTGCATCTCTGGT	23
sar-miR-143-5p-4	ssa-miR-143-5p	mir-143	GGTGCAGTGCTGCATCTCTGGT	22
sar-miR-143-5p-5	xla-miR-143-5p	mir-143	GGTGCAGTGCTGCATCTCTGGT	22
sar-miR-144	fru-miR-144	mir-144	TACAGTATAGATGATGTACT	20
sar-miR-144-1	ipu-miR-144	mir-144	CTACAGTATAGATGATGTACT	21
sar-miR-144-2	tni-miR-144	mir-144	TACAGTATAGATGATGTACT	20
sar-miR-144-3p	pol-miR-144-3p	mir-144	TACAGTATAGATGATGTACTAT	22
sar-miR-144-3p-1	xla-miR-144-3p	mir-144	CACTACAGTATAGATGATGTACTA	24
sar-miR-144-5p	pol-miR-144-5p	mir-144	GGATATCATCTTATACTGTAAGT	23
sar-miR-144-5p-1	xla-miR-144-5p	mir-144	GGATATCATCATATACTGTAAGTT	24
sar-miR-145	ipu-miR-145	mir-145	GTCCAGTTTTCCCAGGAATCCCT	23
sar-miR-145-1	ola-miR-145	mir-145	TCCAGTTTTCCCAGGAAT	18
sar-miR-145-3p	ssa-miR-145-3p	mir-145	ATTCCTGGAAATACTGTTCTT	21
sar-miR-145-5p	ssa-miR-145-5p	mir-145	GTCCAGTTTTCCCAGGAATCCCT	23
sar-miR-147b	hhi-miR-147b	mir-147	GTGTGCGGAAACGCTTCTGCTCC	23
sar-miR-152	fru-miR-152	mir-148	TCAGTGCATAACAGAACTTTGT	22
sar-miR-152-1	ipu-miR-152	mir-148	TCAGTGCATGACAGAACTTTG	21
sar-miR-153	bta-miR-153	mir-153	TTGCATAGTCACAAAAGTGATC	22
sar-miR-153-1	cfa-miR-153	mir-153	TTGCATAGTCACAAAAGTGA	20
sar-miR-153-2	eca-miR-153	mir-153	TTGCATAGTCACAAAAGTGATC	22
sar-miR-153-3	efu-miR-153	mir-153	TTGCATAGTCACAAAAGTGATCATT	25
sar-miR-153-3p	aca-miR-153-3p	mir-153	TTGCATAGTCACAAAAGTGAT	21
sar-miR-153-3p-1	gga-miR-153-3p	mir-153	TTGCATAGTCACAAAAGTGA	20
sar-miR-153-3p-10	tgu-miR-153-3p	mir-153	TTGCATAGTCACAAAAGTGATC	22
sar-miR-153-3p-2	hsa-miR-153-3p	mir-153	TTGCATAGTCACAAAAGTGATC	22
sar-miR-153-3p-3	mdo-miR-153-3p	mir-153	TTGCATAGTCACAAAAGTGATC	22
sar-miR-153-3p-4	mml-miR-153-3p	mir-153	TTGCATAGTCACAAAAGTGA	20
sar-miR-153-3p-5	mmu-miR-153-3p	mir-153	TTGCATAGTCACAAAAGTGATC	22
sar-miR-153-3p-6	oan-miR-153-3p	mir-153	TTGCATAGTCACAAAAGTGATC	22
sar-miR-153-3p-7	ocu-miR-153-3p	mir-153	TTGCATAGTCACAAAAGTGATCA	23
sar-miR-153-3p-8	oha-miR-153-3p	mir-153	TTGCATAGTCACAAAAGTGATCAT	24
sar-miR-153-3p-9	rno-miR-153-3p	mir-153	TTGCATAGTCACAAAAGTGATC	22
sar-miR-153-4	ggo-miR-153	mir-153	TTGCATAGTCACAAAAGTGA	20
sar-miR-153-5	mne-miR-153	mir-153	TTGCATAGTCACAAAAGTGA	20
sar-miR-153-6	ppy-miR-153	mir-153	TTGCATAGTCACAAAAGTGATC	22
sar-miR-153-7	ptr-miR-153	mir-153	TTGCATAGTCACAAAAGTGATC	22
sar-miR-153-8	ssc-miR-153	mir-153	TTGCATAGTCACAAAAGTGA	20
sar-miR-153-9	xtr-miR-153	mir-153	TTGCATAGTCACAAAAGTGA	20
sar-miR-153a	fru-miR-153a	mir-153	TTGCATAGTCACAAAAGTGATC	22
sar-miR-153a-1	tni-miR-153a	mir-153	TTGCATAGTCACAAAAGTGATC	22
sar-miR-153a-3p	dre-miR-153a-3p	mir-153	TTGCATAGTCACAAAAGTGATC	22
sar-miR-153a-3p-1	ssa-miR-153a-3p	mir-153	TTGCATAGTCACAAAAATGATC	22
sar-miR-153b	fru-miR-153b	mir-153	TTGCATAGTCACAAAAATGAGC	22
sar-miR-153b-1	ipu-miR-153b	mir-153	TTGCATAGTCACAAAAATGAGC	22
sar-miR-153b-2	tni-miR-153b	mir-153	TTGCATAGTCACAAAAATGAGC	22
sar-miR-153b-3p	ssa-miR-153b-3p	mir-153	TTGCATAGTCACAAAAGTGATC	22
sar-miR-15a	fru-miR-15a	mir-15	TAGCAGCACGGAATGGTTTGTG	22
sar-miR-15a-1	hhi-miR-15a	mir-15	TAGCAGCACGGAATGGTTTGTG	22
sar-miR-15a-2	tni-miR-15a	mir-15	TAGCAGCACGGAATGGTTTGTG	22
sar-miR-15a-5p	xla-miR-15a-5p	mir-15	TAGCAGCACATAATGGTTTGTG	22
sar-miR-15b	tni-miR-15b	mir-15	TAGCAGCGCATCATGGTTTGTA	22
sar-miR-15c-2-3p	ssa-miR-15c-2-3p	mir-15	CGAACCATCATTTGCTGCTTTA	22
sar-miR-15c-5p	ssa-miR-15c-5p	mir-15	TAGCAGCGCATCATGGTTTGA	21
sar-miR-15d-5p	ssa-miR-15d-5p	mir-15	TAGCAGCACAGAATGGTTTGT	21
sar-miR-16	ola-miR-16	mir-15	TAGCAGCACGTAAATATTGGC	21
sar-miR-16-1	tni-miR-16	mir-15	TAGCAGCACGTAAATATTGGAG	22
sar-miR-16a-5p	ssa-miR-16a-5p	mir-15	TAGCAGCACGTAAATATTGGAG	22
sar-miR-16b-5p	ssa-miR-16b-5p	mir-15	TAGCAGCACGTAAATATTGGTG	22
sar-miR-16c-5p	ssa-miR-16c-5p	mir-15	TAGCAGCACGTAAATATTGGCG	22
sar-miR-17	fru-miR-17	mir-17	CAAAGTGCTTACAGTGCAGGTA	22
sar-miR-17-1	ola-miR-17	mir-17	CAAAGTGCTTACAGTGCA	18
sar-miR-17-2	tni-miR-17	mir-17	CAAAGTGCTTACAGTGCAGGTA	22
sar-miR-17-5p	ssa-miR-17-5p	mir-17	CAAAGTGCTTACAGTGCAGGTAG	23
sar-miR-18	age-miR-18	mir-17	TAAGGTGCATCTAGTGCAGATA	22
sar-miR-18-1	efu-miR-18	mir-17	TAAGGTGCATCTAGTGCAGATAGTG	25
sar-miR-18-2	fru-miR-18	mir-17	TAAGGTGCATCTAGTGCAGATA	22
sar-miR-18-3	lca-miR-18	mir-17	TAAGGTGCATCTAGTGCAGATA	22
sar-miR-18-4	lla-miR-18	mir-17	TAAGGTGCATCTAGTGCAGATA	22
sar-miR-18-5	mne-miR-18	mir-17	TAAGGTGCATCTAGTGCAGATA	22
sar-miR-18-6	ola-miR-18	mir-17	TAAGGTGCATCTAGTGCAGATAG	23
sar-miR-18-7	ppa-miR-18	mir-17	TAAGGTGCATCTAGTGCAGATA	22
sar-miR-18-8	sla-miR-18	mir-17	TAAGGTGCATCTAGTGCAGATA	22
sar-miR-18-9	tni-miR-18	mir-17	TAAGGTGCATCTAGTGCAGATA	22
sar-miR-181a-2-3p	ssa-miR-181a-2-3p	mir-181	ACCATCGACCGTTGACTGTACC	22
sar-miR-181a-5p	ssa-miR-181a-5p	mir-181	AACATTCAACGCTGTCGGTGAGT	23
sar-miR-181a-5p-1	tch-miR-181a-5p	mir-181	AACATTCAACGCTGTCGGTGAGT	23
sar-miR-181b	hhi-miR-181b	mir-181	AACATTCATTGCTGTCGGTGGGTT	24
sar-miR-182	tni-miR-182	mir-182	TGGTTCTAGACTTGCCAACTA	21
sar-miR-182-3p	pol-miR-182-3p	mir-182	TGGTTCTAGACTTGCCAACTA	21
sar-miR-182-5p	pol-miR-182-5p	mir-182	TTTGGCAATGGTAGAACTCACA	22
sar-miR-183	ccr-miR-183	mir-183	TATGGCACTGGTAGAATTCACTG	23
sar-miR-183-1	fru-miR-183	mir-183	TATGGCACTGGTAGAATTCACTG	23
sar-miR-183-2	hhi-miR-183	mir-183	TATGGCACTGGTAGAATTCACTGT	24
sar-miR-183-3	ipu-miR-183	mir-183	ATGGCACTGGTAGAATTCACTG	22
sar-miR-183-4	tgu-miR-183	mir-183	TATGGCACTGGTAGAATTCACT	22
sar-miR-183-5	tni-miR-183	mir-183	TATGGCACTGGTAGAATTCACTG	23
sar-miR-183-5p	ola-miR-183-5p	mir-183	ATGGCACTGGTAGAATTCA	19
sar-miR-183-5p-1	ssa-miR-183-5p	mir-183	TATGGCACTGGTAGAATTCACT	22
sar-miR-18a	bta-miR-18a	mir-17	TAAGGTGCATCTAGTGCAGATA	22
sar-miR-18a-1	ccr-miR-18a	mir-17	TAAGGTGCATCTAGTGCAGATAG	23
sar-miR-18a-2	dre-miR-18a	mir-17	TAAGGTGCATCTAGTGCAGATA	22
sar-miR-18a-3	eca-miR-18a	mir-17	TAAGGTGCATCTAGTGCAGATAG	23
sar-miR-18a-3p	hsa-miR-18a-3p	mir-17	ACTGCCCTAAGTGCTCCTTCTGG	23
sar-miR-18a-3p-1	mdo-miR-18a-3p	mir-17	ACTGCCCTAAGTGCTCCTTCTGGC	24
sar-miR-18a-3p-2	mml-miR-18a-3p	mir-17	ACTGCCCTAAGTGCTCCTTCTGGC	24
sar-miR-18a-3p-3	ocu-miR-18a-3p	mir-17	ACTGCCCTAAGTGCTCCTTCTGGC	24
sar-miR-18a-3p-4	oha-miR-18a-3p	mir-17	ACTGCCCTAAGTGCTCCTTCTG	22
sar-miR-18a-3p-5	ssa-miR-18a-3p	mir-17	ACTGCCCTAGTTGCTCCTTCTGGC	24
sar-miR-18a-4	ggo-miR-18a	mir-17	TAAGGTGCATCTAGTGCAGATA	22
sar-miR-18a-5	ipu-miR-18a	mir-17	TAAGGTGCATCTAGTGCAGA	20
sar-miR-18a-5p	hsa-miR-18a-5p	mir-17	TAAGGTGCATCTAGTGCAGATAG	23
sar-miR-18a-5p-1	mdo-miR-18a-5p	mir-17	TAAGGTGCATCTAGTGCAGATA	22
sar-miR-18a-5p-2	mml-miR-18a-5p	mir-17	TAAGGTGCATCTAGTGCAGATA	22
sar-miR-18a-5p-3	ocu-miR-18a-5p	mir-17	TAAGGTGCATCTAGTGCAGATAG	23
sar-miR-18a-5p-4	oha-miR-18a-5p	mir-17	TAAGGTGCATCTAGTGCAGATAG	23
sar-miR-18a-5p-5	ssa-miR-18a-5p	mir-17	TAAGGTGCATCTAGTGTAGTTA	22
sar-miR-18a-6	ppy-miR-18a	mir-17	TAAGGTGCATCTAGTGCAGATA	22
sar-miR-18a-7	ptr-miR-18a	mir-17	TAAGGTGCATCTAGTGCAGATA	22
sar-miR-18a-8	tgu-miR-18a	mir-17	TAAGGTGCATCTAGTGCAGATA	22
sar-miR-18b-3p	dre-miR-18b-3p	mir-17	CTGCCCTAAGTGCCCCTTCTGG	22
sar-miR-18b-3p-1	ssa-miR-18b-3p	mir-17	CTGCCCTACGTGCTCCTTCTGGCA	24
sar-miR-18b-3p-2	xla-miR-18b-3p	mir-17	CTGCCCTAAGTGCTCCTTCTG	21
sar-miR-18b-5p	ssa-miR-18b-5p	mir-17	TAAGGTGCATCTAGTGCAGATA	22
sar-miR-18b-5p-1	xla-miR-18b-5p	mir-17	TAAGGTGCATCTAGTGCAGAT	21
sar-miR-196	hhi-miR-196	mir-196	TAGGTAGTCTCATGTTGTTGGG	22
sar-miR-196a	aca-miR-196a	mir-196	TAGGTAGTTTCATGTTGTTGG	21
sar-miR-196a-1	ccr-miR-196a	mir-196	TAGGTAGTTTCATGTTGTTGGG	22
sar-miR-196a-2	fru-miR-196a	mir-196	TAGGTAGTTTCATGTTGTTGGG	22
sar-miR-196a-3	ipu-miR-196a	mir-196	TAGGTAGTTTCATGTTGTTGGGA	23
sar-miR-196a-4	ola-miR-196a	mir-196	TAGGTAGTTTCATGTTGTTGG	21
sar-miR-196a-5	tni-miR-196a	mir-196	TAGGTAGTTTCATGTTGTTGGG	22
sar-miR-196a-5p	dre-miR-196a-5p	mir-196	TAGGTAGTTTCATGTTGTTGGG	22
sar-miR-196a-5p-1	ssa-miR-196a-5p	mir-196	TAGGTAGTTTCATGTTGTTGGG	22
sar-miR-196b	fru-miR-196b	mir-196	TAGGTAGTTTCAAGTTGTTGGG	22
sar-miR-196b-3p	ssa-miR-196b-3p	mir-196	CAGGAACCTGAAACTACCTGAA	22
sar-miR-196b-5p	ssa-miR-196b-5p	mir-196	TAGGTAGTTTCAAGTTGTTGGG	22
sar-miR-199	cfa-miR-199	mir-199	ACAGTAGTCTGCACATTGGTT	21
sar-miR-199-1	fru-miR-199	mir-199	CCCAGTGTTCAGACTACCTGTTC	23
sar-miR-199-2	tni-miR-199	mir-199	CCCAGTGTTCAGACTACCTGTTC	23
sar-miR-199-3p	ccr-miR-199-3p	mir-199	ACAGTAGTCTGCACATTGGTT	21
sar-miR-199-3p-1	dre-miR-199-3p	mir-199	TACAGTAGTCTGCACATTGGTT	22
sar-miR-199-3p-2	xla-miR-199-3p	mir-199	ACAGTAGTCTGCACATTGGTTAG	23
sar-miR-199-5p	ccr-miR-199-5p	mir-199	CCCAGTGTTCAGACTACCTGTTC	23
sar-miR-199-5p-1	dre-miR-199-5p	mir-199	CCCAGTGTTCAGACTACCTGTTC	23
sar-miR-199-5p-2	xla-miR-199-5p	mir-199	CCCAGTGTTCAGACTACCTGTTCA	24
sar-miR-199a	hhi-miR-199a	mir-199	CCCAGTGTTCAGACTACCTGTTC	23
sar-miR-199a-3p	ipu-miR-199a-3p	mir-199	ACAGTAGTCTGCACATTGGTT	21
sar-miR-199a-3p-1	ocu-miR-199a-3p	mir-199	ACAGTAGTCTGCACATTGGTTA	22
sar-miR-199a-3p-2	ola-miR-199a-3p	mir-199	ACAGTAGTCTGCACATTGGTTA	22
sar-miR-199a-3p-3	pma-miR-199a-3p	mir-199	CAGTAGTCTGCACATTGGTTA	21
sar-miR-199a-3p-4	pol-miR-199a-3p	mir-199	ACAGTAGTCTGCACATTGGTTA	22
sar-miR-199a-3p-5	ssa-miR-199a-3p	mir-199	ACAGTAGTCTGCACATTGGTT	21
sar-miR-199a-3p-6	tch-miR-199a-3p	mir-199	ACAGTAGTCTGCACATTGGTT	21
sar-miR-199a-5p	ipu-miR-199a-5p	mir-199	CCCAGTGTTCAGACTACCTGTTC	23
sar-miR-199a-5p-1	ocu-miR-199a-5p	mir-199	CCCAGTGTTCAGACTACCTGTTC	23
sar-miR-199a-5p-2	ola-miR-199a-5p	mir-199	CCCAGTGTTCAGACTACCTGTT	22
sar-miR-199a-5p-3	pma-miR-199a-5p	mir-199	CCCAGTGTTCAGACTACCTGTTC	23
sar-miR-199a-5p-4	pol-miR-199a-5p	mir-199	CCCAGTGTTCAGACTACCTGTT	22
sar-miR-199a-5p-5	ssa-miR-199a-5p	mir-199	CCCAGTGTTCAGACTACCTGTTC	23
sar-miR-199b-2-5p	mdo-miR-199b-2-5p	mir-199	CCAGTGTTCAGACTACCTGTTC	22
sar-miR-199b-3p	mdo-miR-199b-3p	mir-199	ACAGTAGTCTGCACATTGGTT	21
sar-miR-19a	bta-miR-19a	mir-19	TGTGCAAATCTATGCAAAACTGA	23
sar-miR-19a-1	cfa-miR-19a	mir-19	TGTGCAAATCTATGCAAAACTGA	23
sar-miR-19a-10	ssc-miR-19a	mir-19	TGTGCAAATCTATGCAAAACTGA	23
sar-miR-19a-11	tni-miR-19a	mir-19	TGTGCAAATCTATGCAAAACTGA	23
sar-miR-19a-2	chi-miR-19a	mir-19	TGTGCAAATCTATGCAAAACTGA	23
sar-miR-19a-3	fru-miR-19a	mir-19	TGTGCAAATCTATGCAAAACTGA	23
sar-miR-19a-3p	hsa-miR-19a-3p	mir-19	TGTGCAAATCTATGCAAAACTGA	23
sar-miR-19a-3p-1	mdo-miR-19a-3p	mir-19	TGTGCAAATCTATGCAAAACTGA	23
sar-miR-19a-3p-2	mml-miR-19a-3p	mir-19	TGTGCAAATCTATGCAAAACTGA	23
sar-miR-19a-3p-3	ocu-miR-19a-3p	mir-19	TGTGCAAATCTATGCAAAACTGA	23
sar-miR-19a-3p-4	ssa-miR-19a-3p	mir-19	TGTGCAAATCTATGCAAAACTG	22
sar-miR-19a-3p-5	tch-miR-19a-3p	mir-19	TGTGCAAATCTATGCAAAACTGA	23
sar-miR-19a-4	ggo-miR-19a	mir-19	TGTGCAAATCTATGCAAAACTGA	23
sar-miR-19a-5	lca-miR-19a	mir-19	TGTGCAAATCTATGCAAAACTGA	23
sar-miR-19a-6	ppa-miR-19a	mir-19	TGTGCAAATCTATGCAAAACTGA	23
sar-miR-19a-7	ppy-miR-19a	mir-19	TGTGCAAATCTATGCAAAACTGA	23
sar-miR-19a-8	ptr-miR-19a	mir-19	TGTGCAAATCTATGCAAAACTGA	23
sar-miR-19a-9	sla-miR-19a	mir-19	TGTGCAAATCTATGCAAAACTGA	23
sar-miR-19b	ipu-miR-19b	mir-19	AGTTTTGCTGGTTTGCATTCAGC	23
sar-miR-19c-3p	ssa-miR-19c-3p	mir-19	TGTGCAAATCCATGCAAAACTG	22
sar-miR-19c-4-5p	ssa-miR-19c-4-5p	mir-19	AGTTTTGCTGGTTTGCTTTCAG	22
sar-miR-1a-3p	xla-miR-1a-3p	mir-1	TGGAATGTAAAGAAGTATGTAT	22
sar-miR-200a	fru-miR-200a	mir-8	TAACACTGTCTGGTAACGATGT	22
sar-miR-200a-1	ipu-miR-200a	mir-8	TAACACTGTCTGGTAACGATG	21
sar-miR-200a-2	tni-miR-200a	mir-8	TAACACTGTCTGGTAACGATGT	22
sar-miR-200a-2-5p	ssa-miR-200a-2-5p	mir-8	CATCTTACGAGGCAGCATTGGA	22
sar-miR-200a-3p	ssa-miR-200a-3p	mir-8	TAATACTGCCTGGTAATGATGAT	23
sar-miR-200b	fru-miR-200b	mir-200	TAATACTGCCTGGTAATGATGA	22
sar-miR-200b-1	ipu-miR-200b	mir-8	TAATACTGCCTGGTAATGATGAT	23
sar-miR-200b-3p	ssa-miR-200b-3p	mir-8	TAACACTGTCTGGTAACGATGTT	23
sar-miR-200b-5p	ssa-miR-200b-5p	mir-8	CATCTTACCTGACAGTGCTGGA	22
sar-miR-202	fru-miR-202	mir-202	AGAGGCATAGGGCATGGGAAAA	22
sar-miR-202-1	tni-miR-202	mir-202	AGAGGCATAGGGCATGGGAAAA	22
sar-miR-202-3p	dre-miR-202-3p	mir-202	AGAGGCATAGGGCATGGGAAAA	22
sar-miR-202-3p-1	ssa-miR-202-3p	mir-202	TTCCTATGCATATACCGCTTTGA	23
sar-miR-202-5p	dre-miR-202-5p	mir-202	TTCCTATGCATATACCTCTTTG	22
sar-miR-202-5p-1	ssa-miR-202-5p	mir-202	AAAGAGGCATAGGGCATGGGAA	22
sar-miR-204	ipu-miR-204	mir-204	TTCCCTTTGTCATCCTATGCCT	22
sar-miR-204-1	tgu-miR-204	mir-204	TTCCCTTTGTCATCCTATGCCT	22
sar-miR-204-5p	dre-miR-204-5p	mir-204	TTCCCTTTGTCATCCTATGCCT	22
sar-miR-204-5p-1	ssa-miR-204-5p	mir-204	TTCCCTTTGTCATCCTATGCCT	22
sar-miR-204a	fru-miR-204a	mir-204	TTCCCTTTGTCATCCTATGCCT	22
sar-miR-204a-1	tni-miR-204a	mir-204	TTCCCTTTGTCATCCTATGCCT	22
sar-miR-206	ipu-miR-206	mir-1	TGGAATGTAAGGAAGTGTGTGG	22
sar-miR-206-1	ola-miR-206	mir-1	TGGAATGTAAGGAAGTGTGTG	21
sar-miR-206-3p	pol-miR-206-3p	mir-1	TGGAATGTAAGGAAGTGTGTGG	22
sar-miR-206-3p-1	ssa-miR-206-3p	mir-1	TGGAATGTAAGGAAGTGTGTGG	22
sar-miR-214	ccr-miR-214	mir-214	TACAGCAGGCACAGACAGG	19
sar-miR-214-1	eca-miR-214	mir-214	ACAGCAGGCACAGACAGGCAGT	22
sar-miR-214-2	fru-miR-214	mir-214	ACAGCAGGCACAGACAGGCAG	21
sar-miR-214-3	ipu-miR-214	mir-214	ACAGCAGGCACAGACAGGCAGA	22
sar-miR-214-3p	ocu-miR-214-3p	mir-214	ACAGCAGGCACAGACAGGCAGT	22
sar-miR-214-3p-1	ssa-miR-214-3p	mir-214	TACAGCAGGCACAGACAGGCAGA	23
sar-miR-214-3p-2	xla-miR-214-3p	mir-214	ACAGCAGGCACAGACAGGCAG	21
sar-miR-214-4	tni-miR-214	mir-214	ACAGCAGGCACAGACAGGCAG	21
sar-miR-214-5p	ocu-miR-214-5p	mir-214	TGCCTGTCTACACTTGCTGTGC	22
sar-miR-214-5p-1	ssa-miR-214-5p	mir-214	TGCCTGTCTACACTTGCTGTGC	22
sar-miR-214-5p-2	xla-miR-214-5p	mir-214	GCCTGTCTACACTTGCTGTGC	21
sar-miR-214b-3p	gga-miR-214b-3p	mir-214	CACAGCAAGTGTAGACAGGCA	21
sar-miR-214b-5p	gga-miR-214b-5p	mir-214	TGCCTGTCTGTGCCTGCTGTAC	22
sar-miR-2187	ipu-miR-2187	mir-2187	TTAATTAGTATAGCCTGTTTTAG	23
sar-miR-2187-3p	dre-miR-2187-3p	mir-2187	TTACAGGCTATGCTAATCTATG	22
sar-miR-2187-3p-1	ssa-miR-2187-3p	mir-2187	TTACAGGCTATGCTAATCTATGC	23
sar-miR-2187-5p	dre-miR-2187-5p	mir-2187	TTAATTAGTATAGCCTGTTTTA	22
sar-miR-2187-5p-1	ssa-miR-2187-5p	mir-2187	TTTAATTAGTATAGCCTGTATT	22
sar-miR-218a	fru-miR-218a	mir-218	TTGTGCTTGATCTAACCATGTG	22
sar-miR-218a-1	ola-miR-218a	mir-218	TTGTGCTTGATCTAACCATGT	21
sar-miR-218a-2	tni-miR-218a	mir-218	TTGTGCTTGATCTAACCATGTG	22
sar-miR-22	ola-miR-22	mir-22	AAGCTGCCAGCTGAAGAACTG	21
sar-miR-223	fru-miR-223	mir-223	TGTCAGTTTGTCAAATACCCC	21
sar-miR-223-1	ola-miR-223	mir-223	TGTCAGTTTGTCAAATACCC	20
sar-miR-223-2	tni-miR-223	mir-223	TGTCAGTTTGTCAAATACCCC	21
sar-miR-22b	fru-miR-22b	mir-22	AAGCTGCCAGTTGAAGAGCTGT	22
sar-miR-22b-1	tni-miR-22b	mir-22	AAGCTGCCAGTTGAAGAGCTGT	22
sar-miR-22b-3p	ssa-miR-22b-3p	mir-22	AAGCTGCCAGTTGAAGAGCTGT	22
sar-miR-22b-5p	ssa-miR-22b-5p	mir-22	CGTTCTTCACTGGCTAGCTTT	21
sar-miR-23a	fru-miR-23a	mir-23	ATCACATTGCCAGGGATTTCCA	22
sar-miR-23a-1	hhi-miR-23a	mir-23	ATCACATTGCCAGGGATTTCCA	22
sar-miR-23a-2	ipu-miR-23a	mir-23	ATCACATTGCCAGGGATTTCC	21
sar-miR-23a-3	ola-miR-23a	mir-23	ATCACATTGCCAGGGATTTCCA	22
sar-miR-23a-3p	ssa-miR-23a-3p	mir-23	ATCACATTGCCAGGGATTTCC	21
sar-miR-23a-4	tni-miR-23a	mir-23	ATCACATTGCCAGGGATTTCCA	22
sar-miR-23b	cfa-miR-23b	mir-23	ATCACATTGCCAGGGATTA	19
sar-miR-23b-1	fru-miR-23b	mir-23	ATCACATTGCCAGGGATTACCA	22
sar-miR-23b-2	ipu-miR-23b	mir-23	ATCACATTGCCAGGGATTACC	21
sar-miR-23b-3	oar-miR-23b	mir-23	ATCACATTGCCAGGGATT	18
sar-miR-23b-3p	bta-miR-23b-3p	mir-23	ATCACATTGCCAGGGATTACCAC	23
sar-miR-23b-3p-1	ocu-miR-23b-3p	mir-23	ATCACATTGCCAGGGATTACCAC	23
sar-miR-23b-3p-2	ssa-miR-23b-3p	mir-23	ATCACATTGCCAGGGATTACCACC	24
sar-miR-23b-3p-3	tch-miR-23b-3p	mir-23	ATCACATTGCCAGGGATTACCACG	24
sar-miR-23b-3p-4	xla-miR-23b-3p	mir-23	ATCACATTGCCAGGGATTACC	21
sar-miR-23b-4	ola-miR-23b	mir-23	ATCACATTGCCAGGGATTACCAC	23
sar-miR-23b-5	tni-miR-23b	mir-23	ATCACATTGCCAGGGATTACCA	22
sar-miR-23b-5p	ssa-miR-23b-5p	mir-23	GGGTTCCTGGCGTGCTGATT	20
sar-miR-23b-5p-1	xla-miR-23b-5p	mir-23	TGGGTTCCTGGCATGCTGATT	21
sar-miR-24	tni-miR-24	mir-24	TGGCTCAGTTCAGCAGGAACAG	22
sar-miR-24-3p	fru-miR-24-3p	mir-24	TGGCTCAGTTCAGCAGGAACAG	22
sar-miR-24-5p	fru-miR-24-5p	mir-24	GTGCCTACTGAACTGGTATCAGT	23
sar-miR-24a	ola-miR-24a	mir-24	TGGCTCAGTTCAGCAGGAACAG	22
sar-miR-24a-3p	ssa-miR-24a-3p	mir-24	TGGCTCAGTTCAGCAGGAAC	20
sar-miR-24a-4-5p	ssa-miR-24a-4-5p	mir-24	TGCCTGCTGTGCTGATAATCAGT	23
sar-miR-25	fru-miR-25	mir-25	CATTGCACTTGTCTCGGTCTGA	22
sar-miR-25-1	ipu-miR-25	mir-25	CATTGCACTTGTCTCGGTCTGA	22
sar-miR-25-2	tni-miR-25	mir-25	CATTGCACTTGTCTCGGTCTGA	22
sar-miR-25-3-5p	ssa-miR-25-3-5p	mir-25	AGGCGGAGACTTGGGCAATTGCC	23
sar-miR-25-3p	ssa-miR-25-3p	mir-25	CATTGCACTTGTCTCGGTCTGA	22
sar-miR-26	ola-miR-26	mir-26	TTCAAGTAATCCAGGATAGGC	21
sar-miR-26a-4-3p	ssa-miR-26a-4-3p	mir-26	CCTATTCTTGATTACTTGTTTC	22
sar-miR-26a-5-3p	ssa-miR-26a-5-3p	mir-26	CCTATTCGGGATGACTTGGTTC	22
sar-miR-26a-5p	ssa-miR-26a-5p	mir-26	TTCAAGTAATCCAGGATAGGCT	22
sar-miR-27-3p	tgu-miR-27-3p	mir-27	TTCACAGTGGCTAAGTTCTGC	21
sar-miR-27-5p	tgu-miR-27-5p	mir-27	AGAGCTTAGCTGATTGGTGAAC	22
sar-miR-27a-3p	ssa-miR-27a-3p	mir-27	TTCACAGTGGCTAAGTTCCGCT	22
sar-miR-27b	cfa-miR-27b	mir-27	TTCACAGTGGCTAAGTTCTGC	21
sar-miR-27b-1	eca-miR-27b	mir-27	TTCACAGTGGCTAAGTTCTGC	21
sar-miR-27b-2	fru-miR-27b	mir-27	TTCACAGTGGCTAAGTTCTGCA	22
sar-miR-27b-3	ipu-miR-27b	mir-27	TTCACAGTGGCTAAGTTCTGC	21
sar-miR-27b-3p	aca-miR-27b-3p	mir-27	TTCACAGTGGCTAAGTTCTGCA	22
sar-miR-27b-3p-1	cgr-miR-27b-3p	mir-27	TTCACAGTGGCTAAGTTCTGC	21
sar-miR-27b-3p-2	mmu-miR-27b-3p	mir-27	TTCACAGTGGCTAAGTTCTGC	21
sar-miR-27b-3p-3	ocu-miR-27b-3p	mir-27	TTCACAGTGGCTAAGTTCTGC	21
sar-miR-27b-3p-4	oha-miR-27b-3p	mir-27	TTCACAGTGGCTAAGTTCTGCA	22
sar-miR-27b-3p-5	ssa-miR-27b-3p	mir-27	TTCACAGTGGCTAAGTTCTGC	21
sar-miR-27b-3p-6	ssc-miR-27b-3p	mir-27	TTCACAGTGGCTAAGTTCTGC	21
sar-miR-27b-3p-7	tch-miR-27b-3p	mir-27	TTCACAGTGGCTAAGTTCTGC	21
sar-miR-27b-3p-8	xla-miR-27b-3p	mir-27	TTCACAGTGGCTAAGTTCTGCA	22
sar-miR-27b-4	ppa-miR-27b	mir-27	TTCACAGTGGCTAAGTTCTGC	21
sar-miR-27b-5	tni-miR-27b	mir-27	TTCACAGTGGCTAAGTTCTGCA	22
sar-miR-27b-5p	aca-miR-27b-5p	mir-27	AGAGCTTAGCTGATTGGTGAAC	22
sar-miR-27b-5p-1	cgr-miR-27b-5p	mir-27	AGAGCTTAGCTGATTGGTGAAC	22
sar-miR-27b-5p-2	mmu-miR-27b-5p	mir-27	AGAGCTTAGCTGATTGGTGAAC	22
sar-miR-27b-5p-3	ocu-miR-27b-5p	mir-27	AGAGCTTAGCTGATTGGTGAACA	23
sar-miR-27b-5p-4	oha-miR-27b-5p	mir-27	AGAGCTTAGCTGATTGGTGAACAG	24
sar-miR-27b-5p-5	ssa-miR-27b-5p	mir-27	AGAGCTTAGCTGATTGGTGAAC	22
sar-miR-27b-5p-6	ssc-miR-27b-5p	mir-27	AGAGCTTAGCTGATTGGTGAACA	23
sar-miR-27b-5p-7	xla-miR-27b-5p	mir-27	CAGAGCTTAGCTGATTGGTGAACA	24
sar-miR-27c	fru-miR-27c	mir-27	TTCACAGTGGTTAAGTTCTGC	21
sar-miR-27c-1	tni-miR-27c	mir-27	TTCACAGTGGTTAAGTTCTGC	21
sar-miR-27c-3p	ola-miR-27c-3p	mir-27	TTCACAGTGGTTAAGTTCTG	20
sar-miR-27c-3p-1	ssa-miR-27c-3p	mir-27	TTCACAGTGGCTAAGTTCAGT	21
sar-miR-27e	fru-miR-27e	mir-27	TTCACAGTGGCTAAGTTCAGTG	22
sar-miR-27e-1	tni-miR-27e	mir-27	TTCACAGTGGCTAAGTTCAGTG	22
sar-miR-29a	fru-miR-29a	mir-29	TAGCACCATTTGAAATCGGTTA	22
sar-miR-29a-1	ola-miR-29a	mir-29	AGCACCATTTGAAATCGGTTAC	22
sar-miR-29a-2	tni-miR-29a	mir-29	TAGCACCATTTGAAATCGGTTA	22
sar-miR-29a-2-5p	mdo-miR-29a-2-5p	mir-29	CCGATTTCTCTTGGTGTTCAG	21
sar-miR-29a-3p	mdo-miR-29a-3p	mir-29	TAGCACCATTTGAAATCGGTT	21
sar-miR-29b	fru-miR-29b	mir-29	TAGCACCATTTGAAATCAGTGT	22
sar-miR-29b-1	tni-miR-29b	mir-29	TAGCACCATTTGAAATCAGTGT	22
sar-miR-29b-3-5p	ssa-miR-29b-3-5p	mir-29	ACCGATTTCTTTTGGTGTTCAGA	23
sar-miR-29b-3p	ssa-miR-29b-3p	mir-29	TAGCACCATTTGAAATCGGTTA	22
sar-miR-29c	cfa-miR-29c	mir-29	TAGCACCATTTGAAATCGGTTA	22
sar-miR-29c-3p	ocu-miR-29c-3p	mir-29	TAGCACCATTTGAAATCGGTTA	22
sar-miR-301	fru-miR-301	mir-130	CAGTGCAATAGTATTGTCATAG	22
sar-miR-301-1	tni-miR-301	mir-130	CAGTGCAATAGTATTGTCATAG	22
sar-miR-301a-3p	ssa-miR-301a-3p	mir-130	CAGTGCAATAGTATTGTCATAGC	23
sar-miR-301a-5p	ssa-miR-301a-5p	mir-130	TTTGACAATGTTGCACTACT	20
sar-miR-301b-5p	ssa-miR-301b-5p	mir-130	GCTTTGACGATGTTGCACTACT	22
sar-miR-301c	ipu-miR-301c	mir-130	CAGTGCAATAGTATTGTCATAGC	23
sar-miR-30a-3-3p	ssa-miR-30a-3-3p	mir-30	CTGGGAGAGGGGTGTTTACACT	22
sar-miR-30a-4-3p	ssa-miR-30a-4-3p	mir-30	CTGGGAGAGGGGTGTTTACGCT	22
sar-miR-30a-5p	ssa-miR-30a-5p	mir-30	TGTAAACATCCTACACTCTCAGC	23
sar-miR-30b	tni-miR-30b	mir-30	TGTAAACATCCTACACTCAGCT	22
sar-miR-30c-3p	ssa-miR-30c-3p	mir-30	CTTTCAGTCGGATGTTTGCAGC	22
sar-miR-30c-5p	ssa-miR-30c-5p	mir-30	TGTAAACATCCTTGACTGGAAGCT	24
sar-miR-338	fru-miR-338	mir-338	TCCAGCATCAGTGATTTTGTTG	22
sar-miR-338-1	ipu-miR-338	mir-338	TCCAGCATCAGTGATTTTGTTG	22
sar-miR-338-2	tni-miR-338	mir-338	TCCAGCATCAGTGATTTTGTTG	22
sar-miR-338a-3p	ssa-miR-338a-3p	mir-338	TCCAGCATCAGTGATTTTGTTG	22
sar-miR-338a-4-5p	ssa-miR-338a-4-5p	mir-338	AACAACATCCTGGTGCTGCCTGAGT	25
sar-miR-338a-5p	ssa-miR-338a-5p	mir-338	AACAATATCCTGATGCTGCATGAGT	25
sar-miR-429	ccr-miR-429	mir-8	TAATACTGTCTGGTAATGCCGT	22
sar-miR-429-1	fru-miR-429	mir-8	TAATACTGTCTGGTAATGCCGT	22
sar-miR-429-2	tni-miR-429	mir-8	TAATACTGTCTGGTAATGCCGT	22
sar-miR-429-3p	ssa-miR-429-3p	mir-8	TAATACTGTCTGGTAATGCCG	21
sar-miR-429a	dre-miR-429a	mir-8	TAATACTGTCTGGTAATGCCGT	22
sar-miR-429a-1	ipu-miR-429a	mir-8	TAATACTGTCTGGTAATGCCG	21
sar-miR-455	ccr-miR-455	mir-455	TATGTGCCCTTGGACTACATCG	22
sar-miR-455-1	efu-miR-455	mir-455	ATGCAGTCCATGGGCATATACACTT	25
sar-miR-455-2	fru-miR-455	mir-455	TATGTGCCCTTGGACTACATCG	22
sar-miR-455-3	ptr-miR-455	mir-455	GCAGTCCATGGGCATATACAC	21
sar-miR-455-3p	aca-miR-455-3p	mir-455	GCAGTCCATGGGCATATACAC	21
sar-miR-455-3p-1	bta-miR-455-3p	mir-455	GCAGTCCATGGGCATATACACT	22
sar-miR-455-3p-10	ppy-miR-455-3p	mir-455	GCAGTCCATGGGCATATACAC	21
sar-miR-455-3p-11	rno-miR-455-3p	mir-455	GCAGTCCACGGGCATATACACT	22
sar-miR-455-3p-12	ssa-miR-455-3p	mir-455	GCAGTCCATGGGCATATACACT	22
sar-miR-455-3p-13	ssc-miR-455-3p	mir-455	GCAGTCCATGGGCATATACAC	21
sar-miR-455-3p-14	tch-miR-455-3p	mir-455	GCAGTCCATGGGCATATACACT	22
sar-miR-455-3p-15	tgu-miR-455-3p	mir-455	TGCAGTCCATGGGCATATACA	21
sar-miR-455-3p-16	xla-miR-455-3p	mir-455	GCAGTCCATGGGCATATACA	20
sar-miR-455-3p-2	cgr-miR-455-3p	mir-455	GCAGTCCACGGGCATATACACT	22
sar-miR-455-3p-3	dre-miR-455-3p	mir-455	ATGCAGTCCATGGGCATATACAC	23
sar-miR-455-3p-4	gga-miR-455-3p	mir-455	TGCAGTCCATGGGCATATACAC	22
sar-miR-455-3p-5	hsa-miR-455-3p	mir-455	GCAGTCCATGGGCATATACAC	21
sar-miR-455-3p-6	mdo-miR-455-3p	mir-455	ATGCAGTCCATGGGCATATACA	22
sar-miR-455-3p-7	mml-miR-455-3p	mir-455	GCAGTCCATGGGCATATACAC	21
sar-miR-455-3p-8	ocu-miR-455-3p	mir-455	ATGCAGTCCATGGGCATATACA	22
sar-miR-455-3p-9	ola-miR-455-3p	mir-455	TGCAGTCCATGGGCATATAC	20
sar-miR-455-4	tni-miR-455	mir-455	TATGTGCCCTTGGACTACATCG	22
sar-miR-455-5	xtr-miR-455	mir-455	TATGTGCCCTTGGACTACATCG	22
sar-miR-455-5p	aca-miR-455-5p	mir-455	TATGTGCCCTTGGACTACATCG	22
sar-miR-455-5p-1	dre-miR-455-5p	mir-455	TATGTGCCCTTGGACTACATCG	22
sar-miR-455-5p-2	gga-miR-455-5p	mir-455	TATGTGCCCTTGGACTACATCG	22
sar-miR-455-5p-3	mdo-miR-455-5p	mir-455	TATGTGCCCTTGGACTACATCG	22
sar-miR-455-5p-4	ola-miR-455-5p	mir-455	TATGTGCCCTTGGACTACATC	21
sar-miR-455-5p-5	ssa-miR-455-5p	mir-455	TATGTGCCCTTGGACTACATCG	22
sar-miR-455-5p-6	tgu-miR-455-5p	mir-455	TATGTGCCCTTGGACTACATCG	22
sar-miR-455-5p-7	xla-miR-455-5p	mir-455	TATGTGCCCTTGGACTACAT	20
sar-miR-455a	ipu-miR-455a	mir-455	TATGTGCCCTTGGACTACATCG	22
sar-miR-455b	ipu-miR-455b	mir-455	TATGTGCCCTTGGACTACATTG	22
sar-miR-460-5p	ola-miR-460-5p	mir-460	CCTGCATTGTACACACTGTG	20
sar-miR-460-5p-1	ssa-miR-460-5p	mir-460	CCTGCATTGTACACACTGTGCG	22
sar-miR-489	ccr-miR-489	mir-489	TGACATCATATGTACGGCTGCT	22
sar-miR-489-1	dre-miR-489	mir-489	AGTGACATCATATGTACGGCTGC	23
sar-miR-489-2	fru-miR-489	mir-489	AGTGACATCATATGTACGGCTGC	23
sar-miR-489-3	ipu-miR-489	mir-489	TGACATCATATGTACGGCTGCT	22
sar-miR-489-3p	aca-miR-489-3p	mir-489	GTGACATCATATGTACGGCTGC	22
sar-miR-489-3p-1	gga-miR-489-3p	mir-489	AGTGACATCATATGTACGGCTGC	23
sar-miR-489-3p-2	ssa-miR-489-3p	mir-489	TGACATCATATGTACGGCTGCT	22
sar-miR-489-4	tni-miR-489	mir-489	AGTGACATCATATGTACGGCTGC	23
sar-miR-489-5	xtr-miR-489	mir-489	AGTGACATCATATGTACGGCTGC	23
sar-miR-489-5p	aca-miR-489-5p	mir-489	TGGTCGTATGTATGACGTCATT	22
sar-miR-489-5p-1	gga-miR-489-5p	mir-489	TGGTCGTATGTATGACGTCATT	22
sar-miR-489-5p-2	ssa-miR-489-5p	mir-489	TGGTCGTATGTATGACGTCATT	22
sar-miR-7	cfa-miR-7	mir-7	TGGAAGACTAGTGATTTTGTTGT	23
sar-miR-7-1	fru-miR-7	mir-7	TGGAAGACTAGTGATTTTGTT	21
sar-miR-7-5p	tch-miR-7-5p	mir-7	TGGAAGACTAGTGATTTTGTTGTT	24
sar-miR-727-3p	aca-miR-727-3p	mir-727	GTTGAGGCGAGTTGAAGACT	20
sar-miR-727-3p-1	ccr-miR-727-3p	mir-727	GTTGAGGCGAGTTGAAGACTTA	22
sar-miR-727-3p-2	dre-miR-727-3p	mir-727	GTTGAGGCGAGTTGAAGACTTA	22
sar-miR-727-3p-3	ssa-miR-727-3p	mir-727	GTTGAGGCGAGTTGAAGACT	20
sar-miR-727-5p	aca-miR-727-5p	mir-727	TCAGTCTTCAATTCCTCCCA	20
sar-miR-727-5p-1	ccr-miR-727-5p	mir-727	TCAGTCTTCAATTCCTCCCAGC	22
sar-miR-727-5p-2	dre-miR-727-5p	mir-727	TCAGTCTTCAATTCCTCCCAGC	22
sar-miR-727-5p-3	ssa-miR-727-5p	mir-727	TCAGTCTTCAATTCCTCCCAGC	22
sar-miR-728	hhi-miR-728	mir-728	ATACTAAGTACACTACGTTTA	21
sar-miR-734-3p	ssa-miR-734-3p	mir-734	TAAATGCTGCAGAATTGTGCTT	22
sar-miR-734-5p	ssa-miR-734-5p	Unknown	GAACTATTCTGCAACATTTGTT	22
sar-miR-7a-3-3p	ssa-miR-7a-3-3p	mir-7	CAACAAATCACAGTCTGCCAAA	22
sar-miR-7a-5p	ocu-miR-7a-5p	mir-7	TGGAAGACTAGTGATTTTGTTGTT	24
sar-miR-7a-5p-1	ssa-miR-7a-5p	mir-7	TGGAAGACTAGTGATTTTGTTGT	23
sar-miR-9	cfa-miR-9	mir-9	TCTTTGGTTATCTAGCTGTATGA	23
sar-miR-9-1	ssc-miR-9-1	mir-9	TCTTTGGTTATCTAGCTGTATGA	23
sar-miR-9-1	fru-miR-9	mir-9	TCTTTGGTTATCTAGCTGTATGA	23
sar-miR-9-2	ipu-miR-9	mir-9	TCTTTGGTTATCTAGCTGTATGA	23
sar-miR-9-2-5p	oha-miR-9-2-5p	mir-9	TTCGGTTATCTAGCTTTATGAA	22
sar-miR-9-3	ppy-miR-9	mir-9	TCTTTGGTTATCTAGCTGTATGA	23
sar-miR-9-3p	ccr-miR-9-3p	mir-9	TCTTTGGTTATCTAGCTGTATG	22
sar-miR-9-3p-1	dre-miR-9-3p	mir-9	TAAAGCTAGATAACCGAAAGT	21
sar-miR-9-3p-2	efu-miR-9-3p	mir-9	ATAAAGCTAGATAACCGAAAGTA	23
sar-miR-9-3p-3	hsa-miR-9-3p	mir-9	ATAAAGCTAGATAACCGAAAGT	22
sar-miR-9-3p-4	mml-miR-9-3p	mir-9	ATAAAGCTAGATAACCGAAAGTA	23
sar-miR-9-3p-5	mmu-miR-9-3p	mir-9	ATAAAGCTAGATAACCGAAAGT	22
sar-miR-9-3p-6	ocu-miR-9-3p	mir-9	ATAAAGCTAGATAACCGAAAGTA	23
sar-miR-9-3p-7	oha-miR-9-3p	mir-9	TCATACAGCTAGATAACCAAAGA	23
sar-miR-9-3p-8	xtr-miR-9-3p	mir-9	TAAAGCTAGATAACCGAAAGT	21
sar-miR-9-4	ptr-miR-9	mir-9	TCTTTGGTTATCTAGCTGTATGA	23
sar-miR-9-4-3p	dre-miR-9-4-3p	mir-9	TAAAGCTAGAGAACCGAATGTA	22
sar-miR-9-4-3p-1	gga-miR-9-4-3p	mir-9	ATAAAGCTAGATAACCGAAAGTA	23
sar-miR-9-5	tni-miR-9	mir-9	TCTTTGGTTATCTAGCTGTATGA	23
sar-miR-9-5p	ccr-miR-9-5p	mir-9	TAAAGCTAGATAACCGAAAGTA	22
sar-miR-9-5p-1	dre-miR-9-5p	mir-9	TCTTTGGTTATCTAGCTGTATGA	23
sar-miR-9-5p-10	xtr-miR-9-5p	mir-9	TCTTTGGTTATCTAGCTGTATG	22
sar-miR-9-5p-2	efu-miR-9-5p	mir-9	TCTTTGGTTATCTAGCTGTATGAGT	25
sar-miR-9-5p-3	gga-miR-9-5p	mir-9	TCTTTGGTTATCTAGCTGTATGA	23
sar-miR-9-5p-4	hsa-miR-9-5p	mir-9	TCTTTGGTTATCTAGCTGTATGA	23
sar-miR-9-5p-5	mml-miR-9-5p	mir-9	TCTTTGGTTATCTAGCTGTATGA	23
sar-miR-9-5p-6	mmu-miR-9-5p	mir-9	TCTTTGGTTATCTAGCTGTATGA	23
sar-miR-9-5p-7	oan-miR-9-5p	mir-9	TCTTTGGTTATCTAGCTGTATG	22
sar-miR-9-5p-8	ocu-miR-9-5p	mir-9	TCTTTGGTTATCTAGCTGTATGA	23
sar-miR-9-5p-9	tch-miR-9-5p	mir-9	TCTTTGGTTATCTAGCTGTATGA	23
sar-miR-9-7-3p	dre-miR-9-7-3p	mir-9	TAAAGCTAGAGAACCGAAAGTA	22
sar-miR-9277	efu-miR-9277	mir-182	GGTTCGAATCCTGCCGACTACGC	23
sar-miR-92a-3p	ssa-miR-92a-3p	mir-25	TATTGCACTTGTCCCGGCCTGT	22
sar-miR-92a-3p-1	tch-miR-92a-3p	mir-25	TATTGCACTTGTCCCGGCCTGT	22
sar-miR-96-3p	ssa-miR-96-3p	mir-96	CAATCATGTGTAGTGCCAATAT	22
sar-miR-96-5p	ssa-miR-96-5p	mir-96	TTTGGCACTAGCACATTTTTGCT	23
sar-miR-9a	eca-miR-9a	mir-9	TCTTTGGTTATCTAGCTGTATGA	23
sar-miR-9a-1-3p	ssa-miR-9a-1-3p	mir-9	TAAAGCTAGAGAACCGAATGTAT	23
sar-miR-9a-3-3p	ssa-miR-9a-3-3p	mir-9	TAAAGCTAGAGAACCGAAAGTA	22
sar-miR-9a-3p	mdo-miR-9a-3p	mir-9	ATAAAGCTAGATAACCGAAAGT	22
sar-miR-9a-3p-1	ola-miR-9a-3p	mir-9	ATAAAGCTAGATAACCGAAAG	21
sar-miR-9a-3p-2	rno-miR-9a-3p	mir-9	ATAAAGCTAGATAACCGAAAGT	22
sar-miR-9a-3p-3	xtr-miR-9a-3p	mir-9	TAAAGCTAGATAACCGAAAGT	21
sar-miR-9a-4-3p	ssa-miR-9a-4-3p	mir-9	ATAAAGCTAGATAACCGAAAGT	22
sar-miR-9a-5-3p	ssa-miR-9a-5-3p	mir-9	ATAAAGCTAGATAACCGAAAGT	22
sar-miR-9a-5p	mdo-miR-9a-5p	mir-9	TCTTTGGTTATCTAGCTGTATGA	23
sar-miR-9a-5p-1	ola-miR-9a-5p	mir-9	TCTTTGGTTATCTAGCTGTATGA	23
sar-miR-9a-5p-2	rno-miR-9a-5p	mir-9	TCTTTGGTTATCTAGCTGTATGA	23
sar-miR-9a-5p-3	ssa-miR-9a-5p	mir-9	TCTTTGGTTATCTAGCTGTATGA	23
sar-miR-9a-5p-4	xtr-miR-9a-5p	mir-9	TCTTTGGTTATCTAGCTGTATGA	23
sar-miR-9a-8-3p	ssa-miR-9a-8-3p	mir-9	TAAAGCTAGATAACCGAAAGTA	22
sar-miR-9b-3p	pol-miR-9b-3p	mir-9	TAAAGCTAGAGAACCGAAAGTA	22
sar-miR-9b-3p-1	ssa-miR-9b-3p	mir-9	TAAAGCTAGAGAACCGAATGTA	22
sar-miR-9b-5p	ola-miR-9b-5p	mir-9	TCTTTGGTTATCTAGCTGTATGA	23
sar-miR-9b-5p-1	pol-miR-9b-5p	mir-9	TCTTTGGTTATCTAGCTGTATGA	23
sar-miR-9b-5p-2	ssa-miR-9b-5p	mir-9	TCTTTGGTTATCTAGCTGAAT	21

## Sheet: Known precursors
>aca-let-7a-2
AGGUGAGGUAGUAGGUUGUAUAGUUUGUGGGAGGGAUUACAUCCCAUUUCAGGUGAUAACUAUACAGUCUAUUGCCUUCCUUA
>aca-mir-137a
AGCUUCCUGACUCUCUUCGGUGACGGGUAUUCUUGGGUGGAUAAUACGGAUUACGUUGUUAUUGCUUAAGAAUACGCGUAGUCGAGGAGAGUACUCGC
>aca-mir-153-1
CUAAUUAGCGGUUGCCAGUGUCAUUUUUGUGAUGUUGCAGCUAGUAAUAUAAGCCAAGUUGCAUAGUCACAAAAGUGAUCAUUGGAAACUGUGACUCUG
>aca-mir-196a-2
UGAUCCGUGGUUUAGGUAGUUUCAUGUUGUUGGGGUUGGCUUUUAACUCGGCAACAAGAAACUGCCUUAAUUACGUCAGUUAGUCUUCAUCAA
>aca-mir-27b
UGAGGUGCAGAGCUUAGCUGAUUGGUGAACAGUGAUUGAUUUCCUCUUUGUUCACAGUGGCUAAGUUCUGCACCUA
>aca-mir-455
UCCCUGGCGUGGGGGUAUGUGCCCUUGGACUACAUCGUGGGAGCCAGCACCAUGCAGUCCAUGGGCAUAUACACUUGCCUCAAGGUUUAUUU
>aca-mir-489
GUGAUGGCUUGGUGGUCGUAUGUAUGACGUCAUUUACUUGUUCUUUUAGGAGUGACAUCAUAUGUACGGCUGCUAAACUGCCACAUGGGAC
>aca-mir-727
UUGCCCUGUAUGUCAUUUUCAGUCUUCAAUUCCUCCCAGCCCGUUAAAUGGAAAAGGUGAGUUGAGGCGAGUUGAAGACUAAAAAUGCUGUGCAGAUUCA
>age-mir-133a
ACAAUGCUUUGCUAGAGCUGGUAAAAUGGAACCAAAUCGCCUCUUCAAUGGAUUUGGUCCCCUUCAACCAGCUGUAGCUAUGCAUUGA
>age-mir-18
UGUUCUAAGGUGCAUCUAGUGCAGAUAGUGAAGUAGAUUAGCAUCUACUGCCCUAAGUGCUCCUUCUGGCA
>aja-let-7i
CUGGCUGAGGUAGUAGUUUGUGCUGUUGGUCGGGUUGUGACAUUGCCCGCUGUGGAGAUAACUGCGCAAGCUACUGCCUUGCUAG
>bta-let-7a-2
AGGUUGAGGUAGUAGGUUGUAUAGUUUAGAAUUACAUCAAGGGAGAUAACUGUACAGCCUCCUAGCUUUCCU
>bta-let-7i
CUGGCUGAGGUAGUAGUUUGUGCUGUUGGUCGGGUUGUGACAUUGCCCGCUGUGGAGAUAACUGCGCAAGCUACUGCCUUGCUA
>bta-mir-101-1
AGGCUGCCCUGGCUCAGUUAUCACAGUGCUGAUGCUGUCCAUUCUAAAGGUACAGUACUGUGAUAACUGAAGGAUGGCAGCCA
>bta-mir-1306
CCACCUCCCCUGCAAACGUCCAGUGAUGCAGAGGUAAUGGACGUUGGCUCUGGUGGUG
>bta-mir-133a-2
CAAUGCUUUGCUAGAGCUGGUAAAAUGGAACCAAAUCGCCUCUUCAAUGGAUUUGGUCCCCUUCAACCAGCUGUAGCUAUGCAUUGA
>bta-mir-153-2
AGCGGUGGCCAGUGUCAUUUUUGUGAUGUUGCAGCUAGUAAUAUGAGCCCAGUUGCAUAGUCACAAAAGUGAUCAUUGGAAACUGUG
>bta-mir-18a
UGUUCUAAGGUGCAUCUAGUGCAGAUAGUGAAGUAGAUUAGCAUCUACUGCCCUAAGUGCUCCUUCUGGCA
>bta-mir-19a
GCAGUCCUCUGUUAGUUUUGCAUAGUUGCACUACAAGAAGAAUGUAGUUGUGCAAAUCUAUGCAAAACUGAUGGUGGCCUGC
>bta-mir-23b
GGGUUCCUGGCAUGCUGAUUUGUGACUUAAGAUUAAAAUCACAUUGCCAGGGAUUACCAC
>bta-mir-455
UCCCUGGCGUGAGGGUAUGUGCCUUUGGACUACAUCGUGGAAGCCAGCACCAUGCAGUCCAUGGGCAUAUACACUUGCCUCAAGGCCUA
>ccr-let-7a
UGUUUCGGGAUGAGGUAGUAGGUUGUAUAGUUUAGAGUUACAACAUGGGAGAUAACUGUACAGCCUCCUAGCUUUCCCCGA
>ccr-let-7g
UGUGGGAUGAGGUAGUAGUUUGUAUAGUUUUAGGAUCACACCAGAUCUGGGAGAUAACUAUACAGUCUACUGUCUUUCCCACGGUAA
>ccr-mir-1
UGCCUACUUGGUGUACAUACUUCUUUAUGUGCCCAUAUGAACAUAUGACAGCUAUGGAAUGUAAAGAAGUAUGUAUUCUUGGUCAGGU
>ccr-mir-101a
GGCUGCCCUGGUUCAGUUAUCACAGUGCUGAUGCUGUCCAUCUUAAAGGUACAGUACUGUGAUAACUGAAGGAUGGCUGCC
>ccr-mir-101b
UUGUCCAUUUUCAGUUAUCAUGGUACCGGUGCUGUGUGCCUGUCAAGUACAGUACUAUGAUAACUGAAGAUUGAC
>ccr-mir-124a
UUUCUUGGCAUUCACCGCGUGCCUUAAUUGUAUGGAAAUUUAAAUCAAGGUCCGCUGUGAACACGAAGAAAA
>ccr-mir-130c
UACUGUUGUUGUCCAGGGCCCUUUUUCUGUUGUACUACUGUGCAGUCAGAUGAGCAGUGCAAUAUUAAAAGGGCAUUGGCUGACAA
>ccr-mir-133a
CACAAUGCUUUGCUAAAGCUGGUAAAAUGGAACCAAAUCACCUCUUCAAUGGAUUUGGUCCCCUUCAACCAGCUGUAGCUAUGCUUUGAUG
>ccr-mir-137
UAAAAGACUCUCUUCGGUGACGGGUAUUCUUGGGUGGAUAAUACGGCUCUCGUUGUUAUUGCUUAAGAAUACGCGUAGUCGAGGAGAGUC
>ccr-mir-138
GGUGUGUGUGCUGCAGCUGGUGUUGUGAAUCAGGCCGAUGUCACACGUCCGCGAUAACCCGGCUAUUUCACAACACCAGGGUGGCACCACACC
>ccr-mir-140
GUCUCCUGUGUCCUGUCAGUGGUUUUACCCUAUGGUAGGUUACGUCAUACUGUUCUACCACAGGGUAGAACCACGGACCGGAUGUCUGGAG
>ccr-mir-183
UGUUCUGUGUAUGGCACUGGUAGAAUUCACUGUGAAAGCACACUAUCAGUGAAUUACCAAAGGGCCAUAAACAGAGCAGA
>ccr-mir-18a
CUAAGGUGCAUCUAGUGCAGAUAGUGAAGUAGACUAGCACCUACUGCCCUAAGUGCUCCUUC
>ccr-mir-196a
UGGUGCGUGGUUUAGGUAGUUUCAUGUUGUUGGGAUUGGCUUCUUGGCUCGACAACAAGAAACUGCCUUGAUUACGUCAGUUC
>ccr-mir-199
CGUCAUCCCAGUGUUCAGACUACCUGUUCAGGAUCAUACUGGUGUACAGUAGUCUGCACAUUGGUUAGAC
>ccr-mir-214
CUGUCUGCCUGUCUACACUUGCUGUGCAGAACUUCCUGCACCUGUACAGCAGGCACAGACAGGCAGACAG
>ccr-mir-429
UUGAUGGGCGUCUUACCAGACAUGGUUAGAUCUAAUAAUUUGUGUCUAAUACUGUCUGGUAAUGCCGUCCAUUACAUGCUAA
>ccr-mir-455
AUGCCAGUGUGAUCCCUGGUGUGAGGGUAUGUGCCCUUGGACUACAUCGUGGAAGCCAGCACCAUGCAGUCCAUGGGCAUAUACACUUGCCUCAAGGCCUCGAUCU
>ccr-mir-489
GGUGGUGGCCUGGUGGUCGUAUGUAUGACGUCAUUUACUUCAAAGUUUGGAGUGACAUCAUAUGUACGGCUGCUAAACUGCUAC
>ccr-mir-727
ACCUGUAUGUCAUUUUCAGUCUUCAAUUCCUCCCAGCCCGUAACCAUGGAAACUGUGAGUUGAGGCGAGUUGAAGACUUAAAGUGCUGUACAG
>ccr-mir-9
GGAGGGGUUGGCUGUUAUCUUUGGUUAUCUAGCUGUAUGAGUGUUAUUCAUUCUUCAUAAAGCUAGAUAACCGAAAGUAACAAGAAUCCC
>cfa-let-7c
UGAGGUAGUAGGUUGUAUGGUUUAGAGUUACACCCUGGGAGUUAACUGUACAACCUUCUAGCUUUCC
>cfa-mir-1-2
CAUACUUCUUUAUGUACCCAUAUGAACAUACAAUGCUAUGGAAUGUAAAGAAGUAUGUA
>cfa-mir-101-1
AGUUAUCACAGUGCUGAUGCUGUCCAUUCUAAAGGUACAGUACUGUGAUAACUGA
>cfa-mir-107
AGCUUCUUUACAGUGUUGCCUUGUGGCAUGGAGUUCAAGCAGCAUUGUACAGGGCUAU
>cfa-mir-1306
CCACCUCCCCUGCAAACGUCCAGUGAUGCAGAGGUAAUGGACGUUGGCUCUGGUGGUG
>cfa-mir-133a
CAAUGCUUUGCUAGAGCUGGUAAAAUGGAACCAAAUCGCCUCUUCAAUGGAUUUGGUCCCCUUCAACCAGCUGUAGCUAUGCAUUGA
>cfa-mir-133c
AAUGCUUUGCUAAAGCUGGUAAAAUGGAACCAAAUCAACUGUUCAAUGGAUUUGGUCCCCUUCAACCAGCUGUAGCUGUGCAUUGA
>cfa-mir-137
GGGUAUUCUUGGGUGGAUAAUACGGAUUACGUUGUUAUUGCUUAAGAAUACGCGU
>cfa-mir-140
CAGUGGUUUUACCCUAUGGUAGGUUACGUCAUGCUGUUCUACCACAGGGUAGAACCACGGA
>cfa-mir-143
GGUGCAGUGCUGCAUCUCUGGUCAGUUGGGAGUCUGAGAUGAAGCACUGUAGCUC
>cfa-mir-153
AGCGGUGGCCAGUGUCAUUUUUGUGAUGUUGCAGCUAGUAAUAUGAGCCCAGUUGCAUAGUCACAAAAGUGAUCAUUGGA
>cfa-mir-199-2
CCAGUGUUCAGACUACCUGUUCAGGACAAUGCCGUUGUACAGUAGUCUGCACAUUGGUU
>cfa-mir-19a
AGUUUUGCAUAGUUGCACUACAAGAAGAAUGUAGUUGUGCAAAUCUAUGCAAAACUGA
>cfa-mir-23b
GUUCCUGGCAUGCUGAUUUGUGACUUAAGAUUAAAAUCACAUUGCCAGGGAUUA
>cfa-mir-27b
AGAGCUUAGCUGAUUGGUGAACAGUGACUGGUUUCCGCUUUGUUCACAGUGGCUAAGUUCUGC
>cfa-mir-29c-1
ACCGAUUUCUCCUGGUGUUCAGAGUCUGUUUUUGUCUAGCACCAUUUGAAAUCGGUUA
>cfa-mir-29c-2
ACCGAUUUCUCCUGGUGUUCAGAGUCUGUUUUUGUCUAGCACCAUUUGAAAUCGGUUA
>cfa-mir-7-1
UGGAAGACUAGUGAUUUUGUUGUUUUUAGAUAACUAAAUCGACAACAAAUCACAGUCUGCCAUA
>cfa-mir-9-1
UCUUUGGUUAUCUAGCUGUAUGAGUGGUGUGGAGUCUUCAUAAAGCUAGAUAACCGAAAGUA
>cgr-let-7i
UGGCUGAGGUAGUAGUUUGUGCUGUUGGUCGGGUUGUGACAUUGCCCGCUGUGGAGAUAACUGCGCAAGCUACUGCCUUGCUAGUGCUGG
>cgr-mir-137
CUCUUCGGUGACGGGUAUUCUUGGGUGGAUAAUACGGAUUACGUUGUUAUUGCUUAAGAAUACGCGUAGUCGAGGAGA
>cgr-mir-27b
AACAAGGUGCAGAGCUUAGCUGAUUGGUGAACAGUGAUUGGUUUCCGCUUUGUUCACAGUGGCUAAGUUCUGCACCUGAAGA
>cgr-mir-455
GGUGUGAGCGUAUGUGCCUUUGGACUACAUCGUGGACGCAGCACCAUGCAGUCCACGGGCAUAUACACUUGCCUCAAG
>chi-mir-101
AGGCUGCCCUGGCUCAGUUAUCACAGUGCUGAUGCUGUCCAUUCUAAAGGUACAGUACUGUGAUAACUGAAGGAUGGCAGCCA
>chi-mir-19a
GCAGUCCUCUGUUAGUUUUGCAUAGUUGCACUACAAGAAGAAUGUAGUUGUGCAAAUCUAUGCAAAACUGAUGGUGGCCUGC
>dre-let-7g-2
GUGGACUGUGGGAUGAGGUAGUAGUUUGUAUAGUUUUAGGAUCACACCAGAUCUGGGAGAUAACUAUACAGUCUACUGUCUUUCCCACGGUUACCGC
>dre-let-7i
GUGUACUGGCUGAGGUAGUAGUUUGUGCUGUUGGUUGGGAUGUGACAUUGCCCGUUAUGGAGAUGACUGCGCAAGCUACUCCCUUGCCAGUGCUG
>dre-mir-1-2
GCCUACUUGGUGUACAUACUUCUUUAUGUGCCCAUAUGAACAUAUAAAAGCUAUGGAAUGUAAAGAAGUAUGUAUUCUUGGUCAGGU
>dre-mir-100-2
AGCUGCCACAAACCCGUAGAUCCGAACUUGUGGUGUCUCUGUGCACAAGCUCGUGUCUAUAGGUAUGUGUCUGCG
>dre-mir-101a
GGCUGCCCUGGUUCAGUUAUCACAGUGCUGAUGCUGUCCAUCUUAAAGGUACAGUACUGUGAUAACUGAAGGAUGGCUGCC
>dre-mir-1306
UCCACCACCUCCCCUGCAAACGUCCAGUGACGCAGAGGAAAUGGACGUUAGCUCUGGUGGUGAUGGACA
>dre-mir-130b
CUGUUGCCUGACACUCUUUCCCUGUUGCACUACUGUGGGAGCUGCAGCAAAGCAGUGCAAUAAUGAAAGGGCAUCAGUCCACUG
>dre-mir-130c-2
UUGUUGACCAGGGCCCUUUUUCUGUUGUACUACUGUGCAGUCAGAUGAGCAGUGCAAUAUUAAAAGGGCAUUGGCUGACAA
>dre-mir-133a-1
CAUCAAACCACAAUGCUUUGCUAAAGCUGGUAAAAUGGAACCAAAUCACCUCUUCAAUGGAUUUGGUCCCCUUCAACCAGCUGUAGCUAUGCUUUGAUG
>dre-mir-133a-2
AAUGCUUUGCUAAAGCUGGUAAAAUGGAACCAAAUCAACUGUUUUAUGGAUUUGGUCCCCUUCAACCAGCUGUAGCUGUGCAUU
>dre-mir-133b
CACGCCUUGCUGUGGCUGGUCAAAUGGAACCAAGUCAGGUGUUUCUGCGAGGUUUGGUCCCCUUCAACCAGCUACUGCGUCGUG
>dre-mir-137-1
GGCUCUCUUCGGUGACGGGUAUUCUUGGGUGGAUAAUACGGCUCUCGUUGUUAUUGCUUAAGAAUACGCGUAGUUGAGGAGAGUC
>dre-mir-138-1
UGUGUGCUGCAGCUGGUGUUGUGAAUCAGGCCGAUGUCACACGUCAGCGAUAACCCGGCUAUUUCACAACACCAGGGUGGCACCACA
>dre-mir-140
GUGUUUGUCUCCUGUGUCCCGUCAGUGGUUUUACCCUAUGGUAGGUUACGUCAUGCUGUUCUACCACAGGGUAGAACCACGGACGGGAUGUCUGGAGGUGUCUGC
>dre-mir-153a
GGUUGCCAGUGUCAUUUUUGUGAUGUUGCAGCUAGUUAUAUGAGCCCAGUUGCAUAGUCACAAAAGUGAUCAUUGGAAACU
>dre-mir-18a
GGCUUUGUGCUAAGGUGCAUCUAGUGCAGAUAGUGAAGUAGACUAGCACCUACUGCCCUAAGUGCUCCUUCUGGCACGAGGGU
>dre-mir-18b
UACUGCUUAUGCUAAGGUGCAUUUAGUGCAGAUAGUGAAAUAGACUAGCACCUACUGCCCUAAGUGCCCCUUCUGGCAUAAGGGGCU
>dre-mir-196a-1
CGCGCGGCUGGUGCGUGGUUUAGGUAGUUUCAUGUUGUUGGGAUUGGCUUCCUGGCUCGACAACAAGAAACUGCCUUGAUUACGUCAGUUCGUCUUCAUCAAGGGC
>dre-mir-196a-2
UCGAGUGGUUUAGGUAGUUUCAUGUUGUUGGGAUUACAUUCAAACUCUGCAACGUGAAACUGUCUUAAUUGCCCCA
>dre-mir-199-1
UCCUGCUCCGUCAUCCCAGUGUUCAGACUACCUGUUCAGGAUCAUACUGGUGUACAGUAGUCUGCACAUUGGUUAGACUGUGCAUGG
>dre-mir-202
CUGUUCCUUUUUCCUAUGCAUAUACCUCUUUGACAUGCUGCUUUAAAGAGGCAUAGGGCAUGGGAAAAUGGGGCGG
>dre-mir-204-3
GUGACCUGUGGGUUUCCCUUUGUCAUCCUAUGCCUAGAGUUUGUGAUAAGGCAGGGACAGCAAAGGGAGGCUCAGCCGUCAC
>dre-mir-2187
UCUGAAUUGAUGAUUCUGGCUUUAAUUAGUAUAGCCUGUUUUAGUGAUCACAUCAAUUCUUUACAGGCUAUGCUAAUCUAUGCCAGAAUUAGCAAUGCAUGUGG
>dre-mir-429a
CUUGUUGAUGGACGUCUUACCAGACAUGGUUAGAUGUAAUAACUUGUGUCUAAUACUGUCUGGUAAUGCCGUCCAUCACAUG
>dre-mir-455-1
UCCCUGGUGUGAGGGUAUGUGCCCUUGGACUACAUCGUGGAAGCCAGCACCAUGCAGUCCAUGGGCAUAUACACUUGCCUCAAGGCCUAGAUCUUC
>dre-mir-489
ACUGACUUGAGUGGUGGCCUGGUGGUCGUAUGUAUGACGUCAUUUACUUCAAAGUUUGGAGUGACAUCAUAUGUACGGCUGCUAAACUGCUACAUGGCUCAUCA
>dre-mir-727
CUGUAUGUCAUUUUCAGUCUUCAAUUCCUCCCAGCCCGUACCCAUCGAAACUGUGAGUUGAGGCGAGUUGAAGACUUAAAGUGCUGUACAG
>dre-mir-9-1
GGGGUUGGCUGUUAUCUUUGGUUAUCUAGCUGUAUGAGUGUUAUUCAUUCUUCAUAAAGCUAGAUAACCGAAAGUAACAAGAAUCCC
>dre-mir-9-4
UGGGUUAGUUUUUCUCUUUGGUUAUCUAGCUGUAUGAGUUUAUGUGAUAUCAUAAAGCUAGAGAACCGAAUGUAUAAACUAAUUCCA
>dre-mir-9-7
GGGUUAGUUUUUCUCUUUGGUUAUCUAGCUGUAUGAGUUAUGAAAUAUCAUAAAGCUAGAGAACCGAAAGUAGAAACUAUACCU
>eca-let-7a
AGGUUGAGGUAGUAGGUUGUAUAGUUUAGAAUUACAUCAAGGGAGAUAACUGUACAGCCUCCUAGCUUUCCU
>eca-let-7c
GGUUGAGGUAGUAGGUUGUAUGGUUUAGAGUUACACCCUGGGAGUUAACUGUACAACCUUCUAGCUUUCCU
>eca-mir-1-1
UACUCAGAGUACAUACUUCUUUAUGUACCCAUAUGAACAUACAAUGCUAUGGAAUGUAAAGAAGUAUGUAUUUUUGGU
>eca-mir-133a
GCUAGAGCUGGUAAAAUGGAACCAAAUCGCCUCUUCAAUGGAUUUGGUCCCCUUCAACCAGCUGUAGC
>eca-mir-133a-2
GCUAAAGCUGGUAAAAUGGAACCAAAUCAACUGUUCAAUGGAUUUGGUCCCCUUCAACCAGCUGUAGC
>eca-mir-133b
UGGCUGGUCAAACGGAACCAAGUCCGUCUUCCUGAGAGGUUUGGUCCCCUUCAACCAGCUA
>eca-mir-137
CUUCGGUGACGGGUAUUCUUGGGUGGAUAAUACGGAUUACGUUGUUAUUGCUUAAGAAUACGCGUAGUCGAGG
>eca-mir-140
CCAGUGGUUUUACCCUAUGGUAGGUUACGUCAUGCUGUUCUACCACAGGGUAGAACCACGG
>eca-mir-143
GCCCGAGGUGCAGUGCUGCAUCUCUGGUCAGUUGGGAGUCUGAGAUGAAGCACUGUAGCUCAGG
>eca-mir-153-1
GUGUCAUUUUUGUGAUGUUGCAGCUAGUAAUAUGAGCCCAGUUGCAUAGUCACAAAAGUGAUCAUUG
>eca-mir-153-2
CCAGUGUCAUUUUUGUGAUCUGCAGCUAGUAUUCUCGCUCCAGUUGCAUAGUCACAAAAGUGAUCAUUG
>eca-mir-18a
UAAGGUGCAUCUAGUGCAGAUAGUGAAGUAGAUUAGCAUCUACUGCCCUAAGUGCUCCUUC
>eca-mir-214
UCUGCCUGUCUACACUUGCUGUGCAGAACAUCCGCUCACCUGUACAGCAGGCACAGACAGGCAGU
>eca-mir-27b
AGGUGCAGAGCUUAGCUGAUUGGUGAACAGUGACUGGUUUCCGCUUUGUUCACAGUGGCUAAGUUCUGCACCU
>eca-mir-9a
UUGGUUGUUAUCUUUGGUUAUCUAGCUGUAUGAGUGGUGUGGAGUCUUCAUAAAGCUAGAUAACCGAAAGUAAAAAUAA
>efu-mir-101
GGCUGCCCUGGCUCAGUUAUCACAGUGCUGAUGCUGUCCAUUCUAAAGGUACAGUACUGUGAUAACUGAAGGAUGGCAGCCAA
>efu-mir-133-1
GCUUUGCUAAAGCUGGUAAAAUGGAACCAAAUCAACUGUUCAAUGGAUUUGGUCCCCUUCAACCAGCUGUAGCUGCGCAUU
>efu-mir-133-2
GCUUUGCUAGAGCUGGUAAAAUGGAACCAAAUCGCCUCUUCAAUGGAUUUGGUCCCCUUCAACCAGCUGUAGCUAUGCAUU
>efu-mir-153-1
CGGUGGCCGGUGUCAUUUUUGUGACGUUGCAGCUAGUAAUAUGAGCCCAGUUGCAUAGUCACAAAAGUGAUCAUUGGAAACUGUG
>efu-mir-18
CUUUUUGUUCUAAGGUGCAUCUAGUGCAGAUAGUGAAGUAGAUUAGCAUCUACUGCCCUAAGUGCUCCUUCUGGCAUAAGAAGUU
>efu-mir-455
CCUGGCGUGAGGGUAUGUGCCUUUGGACUACAUCGUGGAAGCCAGCACCAUGCAGUCCAUGGGCAUAUACACUUGCCUCAAGGC
>efu-mir-9-1
UUGGUUGUUAUCUUUGGUUAUCUAGCUGUAUGAGUGGUGUGGAGUCUUCAUAAAGCUAGAUAACCGAAAGUAAAAAUAACCC
>efu-mir-9277
UCGUGGCCGAGUGGUUAAGGCGAUGGACUUGAAAUCCAUUGGGGUCUCCCCGCGCAGGUUCGAAUCCUGCCGACUACGCAGUUACGCUU
>fru-let-7a-1
CAGGUUGAGGUAGUAGGUUGUAUAGUUGAGAGUGACACCACAGGAGAUGACUGUACAGCCUCCUAGCUUUCCCU
>fru-let-7a-3
CAGGGUGAGGUAGUAGGUUGUAUAGUUUGGUGGGUGGGAUUGCCCGCCCAGGUGAUAACUAUACAGUCUAUUGCCUUCCUUGAGGAGCUCACUG
>fru-let-7e
GCUGUCCUUGGGGUUGAGGUAGUAGAUUGAAUAGUUGUGGGGUUGUGUGACCUCUUAGUGAGAUAACUAUACAAUCUACUGUCUUUCCUAAGGAGACAGC
>fru-let-7g
UGGGAUGAGGUAGUAGUUUGUAUAGUUUUAGGAUCACACCAGAUCUGGGAGAUAACUAUACAGUCUACUGUCUUUCCCA
>fru-let-7h
UGUGGUGAGGUAGUAAGUUGUGUUGUUGUAGGGGAAGAUUGUGCACCCUGUUCAGGAGAUAACUAUACAACUUACUGCCUUCCU
>fru-let-7i
CUGGCUGAGGUAGUAGUUUGUGCUGUUGGUUGGGUUGUGACACUGCCCGCUAUGGAGAUGACUGCGCAAGCUACUGCCUUGCUA
>fru-let-7j
GUCUGAGGUAGUUUUUUGUACAGUUUGAGGGUCUGUGAUUCUGCCCCAUACAGGAGCUAACUGUACAAGUGACUGCCUUGCC
>fru-mir-1
CUUAGUGUACAUACUUCUUUAUGUACCCAUAUGGACAUAUGAUAACUAUGGAAUGUAAAGAAGUAUGUAUUCUUGG
>fru-mir-100
CACAAACCCGUAGAUCCGAACUUGUGGUGACUGGCCGCACAAGCUCGUAUCUAUAGGUAUGUG
>fru-mir-101a
UGCCCUGGUUCAGUUAUCACAGUGCUGAUGCUGUCCCCAUCGAAGGUACAGUACUGUGAUAACUGAAGGAUGGC
>fru-mir-101b
UGAACUGUCCAUUUUCAGUUAUCAUGGUACCGCUGCUGUGUCCCUCUCAAGUACAGUACUAUGAUAACUGAAGAUUGGCAGUGCCAUC
>fru-mir-103
CUCUCCGCUUUUAGCCUCUUUACAGUGCUGCCUUGUCUAAUCAUGUUCAAGCAGCAUUGUACAGGGCUAUGACAGCGUAGAG
>fru-mir-107
CUCCCUGCUCUCAGCCUCUUUACGGUGCUGCCUUGUGGCAUCUUGAUCAAGCAGCAUUGUACAGGGCUAUGAAGGC
>fru-mir-10b-2
GUUGUCUAUAUGUACCCUGUAGAACCGAAUUUGUGUGAGUUCCAGACAGUCGCAAGUACGUCUCUACAGGAAUACAUGGGCAAC
>fru-mir-10c
CUGUCUUCUAUAUCUACCCUGUAGAUCCGGAUUUGUGUAAAAAUCAUUAAAGCAAUCACAAAUUCGCUUCUAGGGGAGUAUAUAGUGGAUUUAUACACGACG
>fru-mir-125b
CUCUCAUUCCCUGAGACCCUAACUUGUGACGUUGUGCUGUGAUGUGCACGGGUUGGGUUCUUGGGAGCUG
>fru-mir-128-1
GAGAGCCUGGGUACGGGGCCGGGACGCUGUUUGAGAGUCCUCUAUGAAUCUCACAGUGAACCGGUCUCUUUUCCAGCCCCUCACU
>fru-mir-129-2
UGGGUCUUUUUGCGGUCUGGGCUUGCUGUUCCUAAGGCAGUAGCCAGGAAGCCCUUACCCCAAAAAGUAUCUG
>fru-mir-133
AAUGCUUUGCUAAAGCUGGUAAAAUGGAACCAAAUCACCUCUUGAAUGGAUUUGGUCCCCUUCAACCAGCUGUAGCUAUGCUUUGAU
>fru-mir-135b
AUGCCCAGUGCACUGUAUGGCUUUUUAUUCCUAUCUGACUGUACUGAUAGUUCAUAUAGGGAUGGAAGCCAUGCACUGCGCUG
>fru-mir-138
GCUGCAGCUGGUGUUGUGAAUCAGGCCGAUGACAGACACCUCCUAUAAGCCGGCUAUUUCACAACACCAGGGUGGCACC
>fru-mir-140
GUCAGUGGUUUUACCCUAUGGUAGGUGACAUCAUGCUGUUCUACCACAGGGUAGAACCACGGACGGG
>fru-mir-144
CCUGGACAGGAUAUCAUCUAAUACUGUAAGUUUAUUAAAGAGACACUACAGUAUAGAUGAUGUACUAUCCAGG
>fru-mir-152
GGCUAAGUUCUGUGAUACACUCUGACUGUGAAUGUCUAUGCUAGUCAGUGCAUAACAGAACUUUGUCCCGG
>fru-mir-153a
CCAGUGUCAUUUUUGUGAUGUUGCAGCUAGUAAUAUGAGCCCAGUUGCAUAGUCACAAAAGUGAUCAUUGG
>fru-mir-153b
CAUCUCCCAGUGUCAUUUUUGUGGUUUGCAGCUAGUACUCUGGCUCCAGUUGCAUAGUCACAAAAAUGAGCAUUGGCAGGUGUGAC
>fru-mir-15a
CUGGUGAUGCUGUAGCAGCACGGAAUGGUUUGUGGGUUACACUGAGAUACAGGCCAUACUGUGCUGCCGCA
>fru-mir-17-2
GUCAAAGUAGUGUCAAAGUGCUUACAGUGCAGGUAGUUUGAUGACAUCUACUGCAGUGAAGGCACUUUCAGCGCUAUUCUGA
>fru-mir-18
UUGUGCUAAGGUGCAUCUAGUGCAGAUAGUGAAAUAGACUAGCACCUACUGCCCUAAGUGCUCCUUCUGGCAUAAG
>fru-mir-183
CUGUGUAUGGCACUGGUAGAAUUCACUGUGAGAGCUCACUAUCAGUGAAUUACCAUAGGGCCAUAAACAG
>fru-mir-196a-1
AGCUGGAGCGUGGUUUAGGUAGUUUCAUGUUGUUGGGGAUGGCUUCCUGGCUCGGCAACAAGAAACUGCCUUGAUUACGUCAGUU
>fru-mir-196a-2
UCGAGUGGUUUAGGUAGUUUCAUGUUGUUGGGGUCCAUUUCAAACUCUGCAACAUGAAACUGUCUUAAUUGCCCCA
>fru-mir-196b
UGUGAUAUAGGUAGUUUCAAGUUGUUGGGCUGAACUCUUGUGAUCACAGGAACCUGAAACUGCCUGAGU
>fru-mir-199-1
UCCUGCUCCGUCAUCCCAGUGUUCAGACUACCUGUUCAGGAUUUUACUGGUGUACAGUAGUCUGCACAUUGGUUAGACAGUGCAUGG
>fru-mir-199-2
CCGCCUGCCCAGUGUUCAGACUACCUGUUCAGGAAGUAGUGGUUGUACAGUAGUCUGCACAUUGGUUAGGCUG
>fru-mir-19a
GCAGUUCUCUGCUAGUUUUGCAUAGUUGCACUACAAGAAUAGAGGAGUUGUGCAAAUCUAUGCAAAACUGAUGGUGGCCUG
>fru-mir-200a
UCUCAGGAUCCAUCUUACCCGACAGUGCUGGAUUGUACUACUGUUGUUCUAACACUGUCUGGUAACGAUGUUUUCUGGGUGAC
>fru-mir-200b
GGUGAUUAUCUCCAUCUUACGAGGCAGCAUUGGAUAUCAUCACUUUCUCUAAUACUGCCUGGUAAUGAUGAUGAUCG
>fru-mir-202
UCCUUUUUCCUAUGCAUAUACCUUUUUCAGAUGUAACUUUAAAGAGGCAUAGGGCAUGGGAAAAUGGGG
>fru-mir-204a
UGUGACCUGUGGGCUUCCCUUUGUCAUCCUAUGCCUGGAGCUCGGAUAAGGCAGGGACAGCAAAGGGAUGCUCAGCUGUCACCACUGACAUC
>fru-mir-214
CAGGAUGAGACUGUUGUGGUGUGUCUGCCUGUCUACACUUGCUGUGCAGACCUUCUGCUCCUGUACAGCAGGCACAGACAGGCAGACAGAUGGCAGCCC
>fru-mir-218a-1
CGGCUGUCUCUUGUGCUUGAUCUAACCAUGUGGCCCCGCCUAUUGUGACAUCACAUGGUUCCGUCAAGCGCCAGGGACCGCUG
>fru-mir-218a-2
GGUUGUUCCUUUGUGCUUGAUCUAACCAUGUGGCUGCCGGGUUCUUAUAGUGGAACAUGGUUCUGUCAAGCACCAUGGAACGGC
>fru-mir-223
CACUUAGUGUAUUUGACAAGCUGUUCUUGACACUCUUUAUACGCGAGUGUCAGUUUGUCAAAUACCCCAAGUGAGGUGUCACUUGUCUG
>fru-mir-22b
GUUGCCUCACAGUCGUUCUUCACUGGCUAGCUUUAUGUCCUCUGACCCAUGCUAAAGCUGCCAGUUGAAGAGCUGUUGUGUGUAAC
>fru-mir-23a-1
GCUGUGGCGGGGAGGGUUCCUGGCACCGUGAUUUGAUGCACAAAGACAAACAAAAAUCACAUUGCCAGGGAUUUCCACCCUUUCACAG
>fru-mir-23a-2
AGCUGGAGGGAUUCCUGGCAGAGUGAUUUGGCUGUGAUGUAAUGUAAAUCACAUUGCCAGGGAUUUCCAACCAGCUG
>fru-mir-23a-3
UCUGUUGGCCAGGGGGAUUCCUGGCAGAGUGAUUUUUAGACUACAGGACUGAAUCACAUUGCCAGGGAUUUCCAAUGGCU
>fru-mir-23b
GGCUGUGAGGGUUCCUGGCGUGCUGAUUUGUGACUUAUGAUAAAAUCACAUUGCCAGGGAUUACCACACAGCC
>fru-mir-24-1
GGGUUGUGCCCUCCUGUGCCUACUGAACUGGUAUCAGUGUCAUACUGGAAAACUGGCUCAGUUCAGCAGGAACAGGAGU
>fru-mir-24-2
GGGUCAGUCUCCUGUGCCUGCUGUGCUGAUAAUCAGUGUGUGACGUUGGCUGGCUCAGUUCAGCAGGAACAGGGGACUGGUC
>fru-mir-25
GCUGGUGUUGAGAGGCGGAGACUUGGGCAAUUGCCGGCCAUCACAGAGGGCAUUGCACUUGUCUCGGUCUGACAGUGCCGGC
>fru-mir-27b
AGGCACAGAGCUUAGCUGAUUGGUGAACAGUGAUUGAUUUCCUCUUUGUUCACAGUGGCUAAGUUCUGCACCUG
>fru-mir-27c
GGCUGUGUGGCGGCAGGACUUAACCCACAUGUGAGCAGUGAGUGUGUGCCAUGUUCACAGUGGUUAAGUUCUGCCGCC
>fru-mir-27e
CACUUGCUAAAGGCACCGAGCUUAGCUAAUUGGUGAGCAUUGAUCCCUGCUAUGUGUUGUUCACAGUGGCUAAGUUCAGUGCCUGAGGUGAAAUAGUUGA
>fru-mir-29a-1
AGGUUGACUGAUUUCUUUUGGUGUUCAGAGUCCAAUUCUGUUUCUAGCACCAUUUGAAAUCGGUUACAGUG
>fru-mir-29b-2
UGGAAGCUGGUUUCAGGUGGUGGCUUAGAGUAUUGUCAUCUAUCUAGCACCAUUUGAAAUCAGUGUUCUUGGGG
>fru-mir-301
CAGCUGCUUUGACAAUGUUGCACUACUGUACCAUCCAUUCUAGCAGUGCAAUAGUAUUGUCAUAGCAU
>fru-mir-338
GGAUUCUCCCUGCAACAACAUCCUGGUGCUGCCUGAGUCACUUUCACAAACUCCAGCAUCAGUGAUUUUGUUGCGGGGGG
>fru-mir-429
CCUGUUGAUAGGCGUCUUACCAGACAUGGUUAGAUGUAAUUAUUGUUGUCUAAUACUGUCUGGUAAUGCCGUCCAU
>fru-mir-455
CCCUGGUGUGAGGGUAUGUGCCCUUGGACUACAUCGUGGAAGCCAGCACCAUGCAGUCCAUGGGCAUAUACACUUGCCUCAUGG
>fru-mir-489
CUUCUGAUACUGGUGGUGGCUUGGUGGUCGUAUGCAUGACGUCAUUUACUUCGAUGAUUGGAGUGACAUCAUAUGUACGGCUGCUAAACUGCUACAAGAGAC
>fru-mir-7
CCCUGUCUGCUGCUGUGUGGAAGACUAGUGAUUUUGUUGUUUUUAGUUAGAUCAACUGACAACAAAUCACAGUCUGCCAAACAGCACAGGC
>fru-mir-9-1
GGGGUUGUCUGUUAUCUUUGGUUAUCUAGCUGUAUGAGUGACGUACAAUCUUCAUAAAGCUAGAUAACCGAAAGUAACAAGAAUCCC
>fru-mir-9-4
GGGUUAGUUUUUAUCUUUGGUUAUCUAGCUGUAUGAGUUUAUGUAAUAUCAUAAAGCUAGAGAACCGAAUGUAUAAACUAAUUCC
>gga-let-7a-2
AGGUUGAGGUAGUAGGUUGUAUAGUUUAGAAUUACACCAAGGGAGAUAACUGUACAACCUCCUAGCUUUCCU
>gga-let-7i
CUGGCUGAGGUAGUAGUUUGUGCUGUUGGUCGGGUUGUGACAUUGCCCGCUGUGGAGAUAACUGCGCAAGCUACUGCCUUGCUA
>gga-let-7k
GGCUGAGGUAGUAGAUUGAAUAGUUGUGGAGUCCUAUCCUCCCUUUGAGCUAACUAUACAAUCUACUGUCUUUCCUAAGGAGA
>gga-mir-101-2
GCUGCCCUGGCUCAGUUAUCACAGUGCUGAUGCUGUCUCUUGUAAAGGUACAGUACUGUGAUAACUGAAGGAUGGC
>gga-mir-1306
UCCACCACCUCCCCUGCAAACGUCCAGUGACGCAGAGGUAAUGGACGUUGGCUCUGGUGGUGAUGGACA
>gga-mir-133a-1
CAAUGCUUUGCUAAAGCUGGUAAAAUGGAACCAAAUCACCUCUUCAAUGGAUUUGGUCCCCUUCAACCAGCUGUAGCUAUGCAUUGA
>gga-mir-133a-2
GUGAGGCCAAAUGCUUUGCUAAAGCUGGUAAAAUGGAACCAAAUCAACUGUUCAAUGGAUUUGGUCCCCUUCAACCAGCUGUAGCUGUGCAUUGAU
>gga-mir-153
AGCGGUUGCCAGUGUCAUUUUUGUGAUGUUGCAGCUAGUAAUAUGAGCCCAGUUGCAUAGUCACAAAAGUGAUCAUUGGAAACUGUG
>gga-mir-214b
CUGCCUGUCUGUGCCUGCUGUACAGGUGAGAGGAUGUUCUGCACAGCAAGUGUAGACAGGCAGA
>gga-mir-455
UCCCUGGUGUGAGGGUAUGUGCCCUUGGACUACAUCGUGGAAGCCAGCACCAUGCAGUCCAUGGGCAUAUACACUUGCCUCAAGGU
>gga-mir-489
GUGGUGGCUUGGUGGUCGUAUGUAUGACGUCAUUUACUUGGACUUUUAGGAGUGACAUCAUAUGUACGGCUGCUAAACUGCUGC
>gga-mir-9-4
GGGUUGGUUGUUAUCUUUGGUUAUCUAGCUGUAUGAGUGGUGUCGAUUCUUCAUAAAGCUAGAUAACCGAAAGUAAAAAUAACCCC
>ggo-mir-101
UGCCCUGGCUCAGUUAUCACAGUGCUGAUGCUGUCCAUUCUAAAGGUACAGUACUGUGAUAACUGAAGGAUGGCA
>ggo-mir-133a
ACAAUGCUUUGCUAGAGCUGGUAAAAUGGAACCAAAUCGCCUCUUCAAUGGAUUUGGUCCCCUUCAACCAGCUGUAGCUAUGCAUUGA
>ggo-mir-153
AGCGGUGGCCAGUGUCAUUUUUGUGAUGUUGCAGCUAGUAAUAUGAGCCCAGUUGCAUAGUCACAAAAGUGAUCAUUGGAAACUGUG
>ggo-mir-18a
UGUUCUAAGGUGCAUCUAGUGCAGAUAGUGAAGUAGAUUAGCAUCUACUGCCCUAAGUGCUCCUUCUGGCA
>ggo-mir-19a
GCAGUCCUCUGUUAGUUUUGCAUAGUUGCACUACAAGAAGAAUGUAGUUGUGCAAAUCUAUGCAAAACUGAUGGUGGCCUGC
>hhi-let-7j
GGUCUGAGGUAGUUGUUUGUACAGUUUGAGGGUCUGUGAUUCUGCCCCAUACAGGAGCUAACUGUACAAGUGACUG
>hhi-mir-1
AAGAUUACCUCCUUGGUGCACAUACUUCUUUAUGUACCCAUAUGAACAUAUGAUAGCUAUGGAAUGUAAAGAAGUAUGUAUUCCUGGUGAGGUGCG
>hhi-mir-10d
UGAAGUGAGCCGUCGCCUAUAUAUACCCUGUAGAACCGAAUGUGUGUGGAGAUGCCUCGGUCACAGAUUGGGUUCUAGGGGAGUCUAUGGGCGAUGACUAACCAUC
>hhi-mir-129b
GUCCUUUGUGGGUCUUUUUGCGGUCUGGGCUUGCUGUUCCUAAGGCAGUAGCCAGGAAGCCUUAACCCCAAAAACGUAAUCUGCACUGGA
>hhi-mir-147b
CAUCAGUCGAACAGAAUCCUUUCUGCACAAACUAGGAUGCUUUGUCACUCAGUGUGCGGAAACGCUUCUGCUCCACUGGUGGG
>hhi-mir-15a
CUGGUGAUGCUGUAGCAGCACGGAAUGGUUUGUGAGUUACACUGAGAUACAAGCCAUGCUGUGCUGCCGCA
>hhi-mir-181b
AGGAGGCGUUCACUCUCAAAGGCUGCAAUAAACAUUCAUUGCUGUCGGUGGGUUUACAUAAGAAUAACUCACUGAUCAAUGAAUGCAGACUGCGGUUCAAACACCUCAGUAA
>hhi-mir-183
CCUCAUAUCUCCUCCUGUUCUGUGUAUGGCACUGGUAGAAUUCACUGUCACAGCACACAAUCAGUGAAUUACCAUAGGGCCAUAAACAGAGUAGAGACAGAUCC
>hhi-mir-196
GCGGACUGUUGAGUGGUUUAGGUAGUCUCAUGUUGUUGGGCUAAAUUAUUUCUCCCACAACACGAAACUGCCUUGAUUACCUCAGUA
>hhi-mir-199a
GCCCGCCUGCCCAGUGUUCAGACUACCUGUUCAGGAAGUAGUGGUUGUACAGUAGUCUGCACAUUGGUUAGGCUGGCUGGGGAAGCACGGG
>hhi-mir-23a
GUUGUCUCUGUUGACCAGGGGAAUUCCUGGCAGGGUGAUUUUUGAGACUACAGGACUGAAUCACAUUGCCAGGGAUUUCCAAUGGCUGACAUG
>hhi-mir-728
GGCGCCCUGGGGAAAUGUAGUAGACUUUAAGUAUACGUGUGGAACCGGAGAGUAUACUAAGUACACUACGUUUAUCCAGGGG
>hsa-let-7a-2
AGGUUGAGGUAGUAGGUUGUAUAGUUUAGAAUUACAUCAAGGGAGAUAACUGUACAGCCUCCUAGCUUUCCU
>hsa-let-7i
CUGGCUGAGGUAGUAGUUUGUGCUGUUGGUCGGGUUGUGACAUUGCCCGCUGUGGAGAUAACUGCGCAAGCUACUGCCUUGCUA
>hsa-mir-133a-1
ACAAUGCUUUGCUAGAGCUGGUAAAAUGGAACCAAAUCGCCUCUUCAAUGGAUUUGGUCCCCUUCAACCAGCUGUAGCUAUGCAUUGA
>hsa-mir-153-2
AGCGGUGGCCAGUGUCAUUUUUGUGAUGUUGCAGCUAGUAAUAUGAGCCCAGUUGCAUAGUCACAAAAGUGAUCAUUGGAAACUGUG
>hsa-mir-18a
UGUUCUAAGGUGCAUCUAGUGCAGAUAGUGAAGUAGAUUAGCAUCUACUGCCCUAAGUGCUCCUUCUGGCA
>hsa-mir-19a
GCAGUCCUCUGUUAGUUUUGCAUAGUUGCACUACAAGAAGAAUGUAGUUGUGCAAAUCUAUGCAAAACUGAUGGUGGCCUGC
>hsa-mir-455
UCCCUGGCGUGAGGGUAUGUGCCUUUGGACUACAUCGUGGAAGCCAGCACCAUGCAGUCCAUGGGCAUAUACACUUGCCUCAAGGCCUAUGUCAUC
>hsa-mir-9-1
CGGGGUUGGUUGUUAUCUUUGGUUAUCUAGCUGUAUGAGUGGUGUGGAGUCUUCAUAAAGCUAGAUAACCGAAAGUAAAAAUAACCCCA
>ipu-let-7a-2
UGAGGUAGUAGGUUGUAUAGUUUAGAAUAACAUCACUGGAGAUAACUGUACAACCUCCUAGCUUUCC
>ipu-let-7a-4
UGAGGUAGUAGGUUGUAUAGUUUAGAGUUACAACACGGGAGAUAACUGUACAGCCUCCUAGCUUUCC
>ipu-let-7a-5
UGAGGUAGUAGGUUGUAUAGUUUGGUGGGAGGGAUCAAACCCUGUUCAGCUGAUAACUAUACAGUCUAUUGCCUUCCU
>ipu-let-7a-6
UGAGGUAGUAGGUUGUAUAGUUUGUGGGAAGGAUCACAUCCUAUUCAGGUGAUAACUAUACAGUCUAUUGCCUUCC
>ipu-let-7c-2
UGAGGUAGUAGGUUGUAUGGUUUCGAAUGACACCAUGGGAGUUAACUGUACAACCUUCUAGCUUUCC
>ipu-let-7e-2
UGAGGUAGUAGAUUGAAUAGUUGUGGAGUAUAAAACCUCCCUUUGAGAUAACUAUACAAUCUACUGUCUUUCU
>ipu-let-7g-1
UGAGGUAGUAGUUUGUAUAGUUUGGGAUCACACCAGAUCUGGGAGAUAACUAUACAGCCUACUGUCUUUCU
>ipu-let-7g-2
UGAGGUAGUAGUUUGUAUAGUUUUAGGAUCACACCAGAUCUGGGAGAUAACUAUACAGUCUACUGUCUUUCC
>ipu-let-7i
UGAGGUAGUAGUUUGUGCUGUUGGUUGGGAUGUGACAUUGCCCGUUAUGGAGAUGACUGCGCAAGCUACUCCCUUGC
>ipu-mir-100-1
AACCCGUAGAUCCGAACUUGUGGUGACUGUCCACACAAGCUUGUAUCUAUAGGUAUC
>ipu-mir-100-2
AACCCGUAGAUCCGAACUUGUGGUGUCUCUGUGCACAAGCUCGUGUCUAUAGGUAUGU
>ipu-mir-101a
UCAGUUAUCACAGUGCUGAUGCUGUCCAUCUUAAAGGUACAGUACUGUGAUAACUGAAG
>ipu-mir-101b
CAGUUAUCAUGGUACCGGUGCUGUGUGCCUGUCAAGUACAGUACUAUGAUAACUGAA
>ipu-mir-103-1
AGCCUCUUUACGGUGCUGCCUUGUGGAAUCUGGAUCAAGCAGCAUUGUACAGGGCUAUGA
>ipu-mir-107a
AGCUUCUUUACAGUGUUGUCUUGUGGCAUGGAGAUCAAGCAGCAUUGUACAGGGCUAUC
>ipu-mir-107b
CUUCUCUACAGUGUUGCCUUGUAGCCUGGUGAUCAAGCAGCAUUGUACAGGGCU
>ipu-mir-125b-1
UCCCUGAGACCCUAACUUGUGACGUUUUCCUGUUAUGUGCACGGGUUAGGUUCUUGGGAGCU
>ipu-mir-125b-2
UCCCUGAGACCCUAACUUGUGACGUUCUGCUUCGAUGUCCACGGGUUGGGUUCUCGGGAGCU
>ipu-mir-129-1
CUUUUUGCGGUCUGGGCUUGCUGUUCCUUGAACCAGUAGCCAGGAAGCCCUUACCCCAAAAAGUA
>ipu-mir-130c-1
GCCCUUUUUCUGUUGUACUACUGGCCAAUCAGAAGAGCAGUGCAAUAUUAAAAGGGCAU
>ipu-mir-130c-2
GCCCUUUUUCUGUUGUACUACUGUGCAGUCAGAUGAGCAGUGCAAUAUUAAAAGGGCAU
>ipu-mir-133a
AGCUGGUAAAAUGGAACCAAAUCAACUGUUUUAUGGAUUUGGUCCCCUUCAACCAGCUGU
>ipu-mir-133b
CUGGUCAAAUGGAACCAAGUCAGGUGUUUCUGCGAGGUUUGGUCCCCUUCAACCAGCU
>ipu-mir-137
ACGGGUAUUCUUGGGUGGAUAAUACGGCUCUCGUUGUUAUUGCUUAAGAAUACGCGUAG
>ipu-mir-138-1
AGCUGGUGUUGUGAAUCAGGCCGAUGUCACACGUCAGCGAUAACCCGGCUAUUUCACAACACCAGGGU
>ipu-mir-140
CAGUGGUUUUACCCUAUGGUAGGUUACGUCAUGCUGUUCUACCACAGGGUAGAACCACGGAC
>ipu-mir-143
GGUGCAGUGCUGCAUCUCUGGUCAACUGGGAGUCUGAGAUGAAGCACUGUAGCUC
>ipu-mir-144
GGAUAUCAUCGUAUACUGUAAGUUCAUUAUUGAGACACUACAGUAUAGAUGAUGUACU
>ipu-mir-145
GUCCAGUUUUCCCAGGAAUCCCUUGGGCAAUCGAAAGGGGGAUUCCUGGAAAUACUGUUCUU
>ipu-mir-152
AAGUUCUGUGAUACACUCAGACUUUGAAUCAGUGGUAGUCAGUGCAUGACAGAACUUUG
>ipu-mir-153b
UCAUUUUUGUGGUUUGCAGCUAGUAGUCUGGUUCCAGUUGCAUAGUCACAAAAAUGAGC
>ipu-mir-183
AUGGCACUGGUAGAAUUCACUGUGAAAGCACACUAUCAGUGAAUUACCAAAGGGCCAUA
>ipu-mir-18a
UAAGGUGCAUCUAGUGCAGAUAGUGAAGUAGACUAGCACCUACUGCCCUAAGUGCUCCUUCUG
>ipu-mir-196a-1
UAGGUAGUUUCAUGUUGUUGGGAUUGGCUUCCUGGCUCGACAACAAGAAACUGCCUUGA
>ipu-mir-196a-2
UAGGUAGUUUCAUGUUGUUGGGAUUACAUUCAAACUCUGCAACGUGAAACUGUCUUAA
>ipu-mir-199a-1
CCCAGUGUUCAGACUACCUGUUCAGGAUCAUACUGGUGUACAGUAGUCUGCACAUUGGUU
>ipu-mir-199a-2
CCCAGUGUUCAGACUACCUGUUCAGGAAUUAGUGUUUGUACAGUAGUCUGCACAUUGGUU
>ipu-mir-199a-4
CCCAGUGUUCAGACUACCUGUUCAGGGCGUAGAGAUUGUACAGUAGUCUGCACAUUGGUU
>ipu-mir-19b
AGUUUUGCUGGUUUGCAUUCAGCUUUUAAGACUGUGCGCUGUGCAAAUCCAUGCAAAACUGA
>ipu-mir-200a
CAUCUUACCGGACAGUGCUGGACUGUAUAACUGUUUUCUAACACUGUCUGGUAACGAUG
>ipu-mir-200b
CAUCUUACGAGGCAGCAUUGGAUUUCAUUACUUUUUCUAAUACUGCCUGGUAAUGAUGAU
>ipu-mir-204-3
UUCCCUUUGUCAUCCUAUGCCUAGAGUUUGUGAUAAGGCAGGGACAGCAAAGGGAGGC
>ipu-mir-206-1
ACAUGCUUCCUUAUAUGCCCAUAUUAAUGCUCAAGUUAUGGAAUGUAAGGAAGUGUGUGG
>ipu-mir-214
UGCCUGUCUACACUUGCUGUGCAGAACUUCCUGCACCUGUACAGCAGGCACAGACAGGCAGA
>ipu-mir-2187
UUAAUUAGUAUAGCCUGUUUUAGUGAUCACAUCAAUUCUUUACAGGCUAUGCUAAUCUAUGC
>ipu-mir-23a-1
GGGUUCCUGGCACCGUGAUUUGGUGGAUAAACAGAAAUGAAAAUCACAUUGCCAGGGAUUUCC
>ipu-mir-23a-2
GGAAUUCCUGGCAGAGUGAUUUUUAAACCUAAUGACUGAAUCACAUUGCCAGGGAUUUCC
>ipu-mir-23b-2
GGGUUCCUGGCGUGCUGAUUUGUGACUUAAGAUAAAAAUCACAUUGCCAGGGAUUACC
>ipu-mir-25
AGGCGGAGACUUGGGCAGCUGCCGUCAUUCCCAGAAGGCAUUGCACUUGUCUCGGUCUGA
>ipu-mir-27b
AGAGCUUAGCUGAUUGGUGAACAGUGAUUGAACUCUUUGUUCACAGUGGCUAAGUUCUGC
>ipu-mir-301c
GCUCUGACGAUGUUGCACUACUGUACCAUCCAUUCUAGCAGUGCAAUAGUAUUGUCAUAGC
>ipu-mir-338-3
AACAAUAUCCUGGUGCUGCCUGAGUACAUCUCACAGACUCCAGCAUCAGUGAUUUUGUUG
>ipu-mir-429a
GUCUUACCAGACAUGGUUAGAUGUAAUAACUUGUGUCUAAUACUGUCUGGUAAUGCCG
>ipu-mir-455a
UAUGUGCCCUUGGACUACAUCGUGGAAGCCAGCACCAUGCAGUCCAUGGGCAUAUACACU
>ipu-mir-455b
UAUGUGCCCUUGGACUACAUUGUGGAGGCCAGCACCAUGCAGUCCAUGGGCAUAUACACU
>ipu-mir-489
UGGUCGUAUGUAUGACGUCAUUUACUUCAAAGUUUGGAGUGACAUCAUAUGUACGGCUGCU
>ipu-mir-9-1
UCUUUGGUUAUCUAGCUGUAUGAGUGUUAUUCAUUCUUCAUAAAGCUAGAUAACCGAAAGUA
>ipu-mir-9-3
UCUUUGGUUAUCUAGCUGUAUGAGUUAUAACACUGUCAUAAAGCUAGAUAACCGAAAGU
>ipu-mir-9-4
UCUUUGGUUAUCUAGCUGUAUGAGUUUAUGUGAUAUCAUAAAGCUAGAGAACCGAAUGUA
>ipu-mir-9-5
UCUUUGGUUAUCUAGCUGUAUGAGUAUUUUGCACUUCAUAAAGCUAGAUAACCGAAAGUA
>ipu-mir-9-6
UCUUUGGUUAUCUAGCUGUAUGAGUGUUUAUCUGCCUUCAUAAAGCUAGAUAACCGAAAGUA
>ipu-mir-9-7
UCUUUGGUUAUCUAGCUGUAUGAGUUAUGAAAUAUCAUAAAGCUAGAGAACCGAAAGU
>lca-mir-18
UGUUCUAAGGUGCAUCUAGUGCAGAUAGUGAAGUAGAUUAGCAUCUACUGCCCUAAGUGCUCCUUCUGGCA
>lca-mir-19a
GCAGUCCUCUGUUAGUUUUGCAUAGUUGCACUACAAGAAGAAUGUAGUUGUGCAAAUCUAUGCAAAACUGAUGGUGGCCUGC
>lla-mir-101
UGCCCUGGCUCAGUUAUCACAGUGCUGAUGCUGUCCAUUCUAAAGGUACAGUACUGUGAUAACUGAAGGAUGGCA
>lla-mir-133a
ACAAUGCUUUGCUAGAGCUGGUAAAAUGGAACCAAAUCGCCUCUUCAAUGGAUUUGGUCCCCUUCAACCAGCUGUAGCUAUGCAUUGA
>lla-mir-18
UGUUCUAAGGUGCAUCUAGUGCAGAUAGUGAAGUAGAUUAGCAUCUACUGCCCUAAGUGCUCCUUCUGGCA
>mdo-let-7a-2
AGGUUGAGGUAGUAGGUUGUAUAGUUUAGAAUUACAUCAAGGGAGAUAACUGUACAGCCUCCUAGCUUUCCUU
>mdo-let-7f-2
GGGAUGAGGUAGUAGAUUGUAUAGUUUUAGGGUCACACCCGAUCUCGGAGAUAACUAUACAGUCUACUGUCUUUCCCACG
>mdo-let-7i
CUGGCUGAGGUAGUAGUUUGUGCUGUUGGUCGGGUUGUGACAUUGCCCGCUGUGGAGAUAACUGCGCAAGCUACUGCCUUGCUA
>mdo-mir-1-1
ACCUACUCAGAGUACAUACUUCUUUAUGUACCCAUAUGAACAUACAAUGCUAUGGAAUGUAAAGAAGUAUGUAUUUUUGGUAGGUG
>mdo-mir-101-1
AGGCUGCCCUGGCUCAGUUAUCACAGUGCUGAUGCUGUCCGUUCUCAAGGUACAGUACUGUGAUAACUGAAGGAUGGCAGCCA
>mdo-mir-1306
CCACCUCCCCUGCAAACGUCCAGUGACGCAGACGUAAUGGACGUUGGCUCUGGUGGUGCUG
>mdo-mir-133a-1
CAAUGCUUUGCUAAAGCUGGUAAAAUGGAACCAAAUCACCUAUUCAAUGGAUUUGGUCCCCUUCAACCAGCUGUAGCUAUGCAUUGA
>mdo-mir-133a-2
AGCUGGUAAAAAGGAACCAAAUCACCUGUGCGAUGGAUUUGGUCCCCUUCAACCAGCUGU
>mdo-mir-137a
CUUGGGUGGAUAAUACGGAUUACGUUGUUAUUGCUUAAGAAUACGCGUAGUCGAGG
>mdo-mir-140
CCUGCCAGUGGUUUUACCCUAUGGUAGGUUACGUCAUGCUGUUCUACCACAGGGUAGAACCACGGACAGG
>mdo-mir-143
CCCGAGGUGCAGUGCUGCAUCUCUGGUCAGUUGUGAGUCUGAGAUGAAGCACUGUAGCUCGGG
>mdo-mir-153-2
AGCGGUUGCCGGUGUCAUUUUUGUGAUGUUGCAGCUAGUAAUAUGAGCCCAGUUGCAUAGUCACAAAAGUGAUCAUUGGAAACUGUG
>mdo-mir-18a
UUGUUCUAAGGUGCAUCUAGUGCAGAUAGUGAAGUAGAUUAGCAUCUACUGCCCUAAGUGCUCCUUCUGGCA
>mdo-mir-199b-2
CCAGUGUUCAGACUACCUGUUCAGGACAAUGCUGUUGUACAGUAGUCUGCACAUUGGUU
>mdo-mir-19a
GCAGUCCUCUGUUAGUUUUGCAUAGUUGCACUACAAGAAGAAUGUAGUUGUGCAAAUCUAUGCAAAACUGAUGGUGGCCUG
>mdo-mir-29a-2
CCGAUUUCUCUUGGUGUUCAGAGUCUGUUUUUGUCUAGCACCAUUUGAAAUCGGUU
>mdo-mir-455
UCCCUGGCGUGAGGGUAUGUGCCCUUGGACUACAUCGUGGAAGCCAACACCAUGCAGUCCAUGGGCAUAUACACUUGCCUCAAGGUU
>mdo-mir-9a-3
UCUUUGGUUAUCUAGCUGUAUGAGUGGUGUCGAGUCUUCAUAAAGCUAGAUAACCGAAAGUA
>mml-let-7a-2
AGGCUGAGGUAGUAGGUUGUAUAGUUUAGAAUUACAUCAAGGGAGAUAACUGUACAGCCUCCUAGCUUUCCU
>mml-let-7i
CUGGCUGAGGUAGUAGUUUGUGCUGUUGGUCGGGUUGUGACAUUGCCCGCUGUGGAGAUAACUGCGCAAGCUACUGCCUUGCUAG
>mml-mir-1-2
CAGAGUACAUACUUCUUUAUGUACCCAUAUGAACAUACAAUGCUAUGGAAUGUAAAGAAGUAUGUAUUUUUG
>mml-mir-101-1
UGCCCUGGCUCAGUUAUCACAGUGCUGAUGCUGUCCAUUCUAAAGGUACAGUACUGUGAUAACUGAAGGAUGGCA
>mml-mir-1306
CCACCUCCCCUGCAAACGUCCAGUGGUGCAGAGGUAAUGGACGUUGGCUCUGGUGGUG
>mml-mir-133a
ACAAUGCUUUGCUAGAGCUGGUAAAAUGGAACCAAAUCGCCUCUUCAAUGGAUUUGGUCCCCUUCAACCAGCUGUAGCUAUGCAUUGA
>mml-mir-153-2
AGCGGUGGCCAGUGUCAUUUUUGUGAUGUUGCAGCUAGUAAUAUGAGCCCAGUUGCAUAGUCACAAAAGUGAUCAUUGGAAACUGUG
>mml-mir-18a
UGUUCUAAGGUGCAUCUAGUGCAGAUAGUGAAGUAGAUUAGCAUCUACUGCCCUAAGUGCUCCUUCUGGCA
>mml-mir-19a
GCAGUCCUCUGUUAGUUUUGCAUAGUUGCACUACAAGAAGAAUGUAGUUGUGCAAAUCUAUGCAAAACUGAUGGUGGCCUGC
>mml-mir-455
UCCCUGGCGUGAGGGUAUGUGCCUUUGGACUACAUCGUGGAAGCCAGCACCAUGCAGUCCAUGGGCAUAUACACUUGCCUCAAGGCCUAUGUCAUC
>mml-mir-9-1
CGGGGUUGGUUGUUAUCUUUGGUUAUCUAGCUGUAUGAGUGGUGUGGAGUCUUCAUAAAGCUAGAUAACCGAAAGUAAAAAUAACCCCA
>mmu-let-7i
CUGGCUGAGGUAGUAGUUUGUGCUGUUGGUCGGGUUGUGACAUUGCCCGCUGUGGAGAUAACUGCGCAAGCUACUGCCUUGCUAG
>mmu-mir-101a
AGGCUGCCCUGGCUCAGUUAUCACAGUGCUGAUGCUGUCCAUUCUAAAGGUACAGUACUGUGAUAACUGAAGGAUGGCAGCCA
>mmu-mir-124b
GCAUUCACCGCGUGCCUUAAUUGUAUGACAUUAAAUCAAGGUCCGCUGUGAACACGG
>mmu-mir-133a-1
GCUAAAGCUGGUAAAAUGGAACCAAAUCGCCUCUUCAAUGGAUUUGGUCCCCUUCAACCAGCUGUAGC
>mmu-mir-137
CUUCGGUGACGGGUAUUCUUGGGUGGAUAAUACGGAUUACGUUGUUAUUGCUUAAGAAUACGCGUAGUCGAGG
>mmu-mir-140
CCUGCCAGUGGUUUUACCCUAUGGUAGGUUACGUCAUGCUGUUCUACCACAGGGUAGAACCACGGACAGG
>mmu-mir-143
CCUGAGGUGCAGUGCUGCAUCUCUGGUCAGUUGGGAGUCUGAGAUGAAGCACUGUAGCUCAGG
>mmu-mir-153
CGGUGUCAUUUUUGUGACGUUGCAGCUAGUAAUAUGAGCCCAGUUGCAUAGUCACAAAAGUGAUCAUUG
>mmu-mir-27b
AGGUGCAGAGCUUAGCUGAUUGGUGAACAGUGAUUGGUUUCCGCUUUGUUCACAGUGGCUAAGUUCUGCACCU
>mmu-mir-9-1
CGGGGUUGGUUGUUAUCUUUGGUUAUCUAGCUGUAUGAGUGGUGUGGAGUCUUCAUAAAGCUAGAUAACCGAAAGUAAAAAUAACCCCA
>mne-mir-101
UGCCCUGGCUCAGUUAUCACAGUGCUGAUGCUGUCCAUUCUAAAGGUACAGUACUGUGAUAACUGAAGGAUGGCA
>mne-mir-133a
ACAAUGCUUUGCUAGAGCUGGUAAAAUGGAACCAAAUCGCCUCUUCAAUGGAUUUGGUCCCCUUCAACCAGCUGUAGCUAUGCAUUGA
>mne-mir-153-2
AGCGGUGGCCAGUGUCAUUUUUGUGAUGUUGCAGCUAGUAAUAUGAGCCCAGUUGCAUAGUCACAAAAGUGAUCAUUGGAAACUGUG
>mne-mir-18
UGUUCUAAGGUGCAUCUAGUGCAGAUAGUGAAGUAGAUUAGCAUCUACUGCCCUAAGUGCUCCUUCUGGCA
>oan-mir-101-1
GGCUGCCCUGGCUCAGUUAUCACAGUGCUGAUGCUGUCCAUUCUAAAGGUACAGUACUGUGAUAACUGAAGGAUGGCAGCC
>oan-mir-133a-1
GGCCUUCGGCAAUGCUUUGCUAAAGCUGGUAAAAUGGAACCAAAUCACCUCUUCAAUGGAUUUGGUCCCCUUCAACCAGCUGUAGCUAUGCAUUGAACACC
>oan-mir-133a-2
AGCUGGUAAAAUGGAACCAAAUCAACUGUUCAAUGGAUUUGGUCCCCUUCAACCAGCUGU
>oan-mir-153-2
UCAUUUUUGUGAUGUUGCAGCUAGUAAUAUGAGCCCAGUUGCAUAGUCACAAAAGUGAUC
>oan-mir-9-2
GUUGUUAUCUUUGGUUAUCUAGCUGUAUGAGUGUAUUGGUCUUCAUAAAGCUAGAUAACCGAAAGUAA
>oar-let-7i
CUGGCUGAGGUAGUAGUUUGUGCUGUUGGUCGGGUUGUGACAUUGCCCGCUGUGGAGAUAACUGCGCAAGCUACUGCCUUGCUA
>oar-mir-23b
GGGUUCCUGGCAUGCUGAUUUGUGACUUAAGAUUAAAAUCACAUUGCCAGGGAUUACCAC
>ocu-let-7a-2
UGAGGUAGUAGGUUGUAUAGUUUAGAAUUACAUCAAGGGAGAUAACUGUACAACCUCCUAGCUUUCC
>ocu-let-7c
UGAGGUAGUAGGUUGUAUGGUUUAGAGUUACACCCUGGGAGUUAACUGUACAACCUUCUAGCUUUCC
>ocu-let-7f-2
UGUGGGAUGAGGUAGUAGAUUGUAUAGUUUUAGGGUCAUACCCCAUCUUGGAGAUAACUAUACAGUCUACUGUCUUUCC
>ocu-let-7i
UGAGGUAGUAGUUUGUGCUGUUGGUCGGGUUGUGACAUUGCCCGCUGUGGAGAUAACUGCGCAAGCUACUGCCUUGCU
>ocu-mir-1-2
ACAUACUUCUUUAUGUACCCAUAUGAACAUACAAUGCUAUGGAAUGUAAAGAAGUAUGUAU
>ocu-mir-101-1
UCAGUUAUCACAGUGCUGAUGCUGUCCAUUCUAAAGGUACAGUACUGUGAUAACUGAAG
>ocu-mir-107
AGCUUCUUUACAGUGUUGCCUUGUGGCAUGGAGUUCAAGCAGCAUUGUACAGGGCUAUCA
>ocu-mir-133a
AGCUGGUAAAAUGGAACCAAAUCGCCUCUUCAAUGGAUUUGGUCCCCUUCAACCAGCUGU
>ocu-mir-133b
GCUGGUCAAACGGAACCAAGUCCGUCUUCCUGAGAGGUUUGGUCCCCUUCAACCAGCUA
>ocu-mir-137
ACGGGUAUUCUUGGGUGGAUAAUACGGAUUACGUUGUUAUUGCUUAAGAAUACGCGUAGU
>ocu-mir-140
CAGUGGUUUUACCCUAUGGUAGGUUACGUCAUGCUGUUCUACCACAGGGUAGAACCACGGAC
>ocu-mir-143
GGUGCAGUGCUGCAUCUCUGGUCAGUUGGGAGUCUGAGAUGAAGCACUGUAGCUC
>ocu-mir-153
GUCAUUUUUGUGAUGUUGCAGCUAGUAAUAUGAGCCCAGUUGCAUAGUCACAAAAGUGAUCA
>ocu-mir-18a
UAAGGUGCAUCUAGUGCAGAUAGUGAAGUAGAUUAGCAUCUACUGCCCUAAGUGCUCCUUCUGGC
>ocu-mir-199a-2
CCCAGUGUUCAGACUACCUGUUCAGGACAAUGCCGUUGUACAGUAGUCUGCACAUUGGUUA
>ocu-mir-19a
AGUUUUGCAUAGUUGCACUACAAGAAGAAUGUAGUUGUGCAAAUCUAUGCAAAACUGA
>ocu-mir-214
UGCCUGUCUACACUUGCUGUGCAGAACAUCCGCUCACCUGUACAGCAGGCACAGACAGGCAGU
>ocu-mir-23b
GGGUUCCUGGCAUGCUGAUUUGUGACUUAAGAUUAAAAUCACAUUGCCAGGGAUUACCAC
>ocu-mir-27b
AGAGCUUAGCUGAUUGGUGAACAGUGAUUGGUUUCCGCCUUGUUCACAGUGGCUAAGUUCUGC
>ocu-mir-29c
ACCGAUUUCUCCUGGUGUUCAGAGUCUGUUUUUGUCUAGCACCAUUUGAAAUCGGUUA
>ocu-mir-455
UAUGUGCCUUUGGACUACAUCGUGGAAGCCAGCACCAUGCAGUCCAUGGGCAUAUACA
>ocu-mir-7a
UGGAAGACUAGUGAUUUUGUUGUUUUUAGAUAACUAAAUCGACAACAAAUCACAGUCUGCCAUA
>ocu-mir-9-1
UCUUUGGUUAUCUAGCUGUAUGAGUGGUGUGGAGUCUUCAUAAAGCUAGAUAACCGAAAGUA
>ocu-mir-9-2
UCUUUGGUUAUCUAGCUGUAUGAGUGUAUUGGCCUUCAUAAAGCUAGAUAACCGAAAGUA
>oha-let-7i
UGACCCUGGCUGAGGUAGUAGUUUGUGCUGUUCGUCGGGCUGUGAUACUGCCCGCUGUGGAGAUAACUGCGCAAGCUACUGCCUUGCUAGUGCU
>oha-mir-133a-1
CUUUGCUUAAGCUGGUAAAAUGGAAUCAAAUCGCAUGUUUAAUGGAUUUGGUCCCCUUCAACCAGCUGUAGCUAUGU
>oha-mir-133a-2
CUUUGCUAAAGCUGGUAAAAUGGAACCAAAUCAAGUGUUCAAUGGAUUUGGUCCCCUUCAACCAGCUGUAGCUGUGC
>oha-mir-140
GGUGUCCCGCCAGUGGUUUUACCCUAUGGUAGGUGACCUGGUGCUGUUCUACCACAGGGUAGAACCACGGACGGGAUGC
>oha-mir-143
CCCAAGGUGCAGUGCUGCAUCUCUGGUCAGUUGUGAGUCUGAGAUGAAGCACUGUAGCUCAGGAAGGG
>oha-mir-153-1
UGCCAGUGUCAUUUUUGUGAUGUUGCAGCUAGUAAUAUAAGCCCAGUUGCAUAGUCACAAAAGUGAUCAUUGGAAA
>oha-mir-18a
UUUUUGUUCUAAGGUGCAUCUAGUGCAGAUAGUGAAAUAGAUUAGCAUCUACUGCCCUAAGUGCUCCUUCUGGCAUAAGA
>oha-mir-27b
AGUGAGGUGCAGAGCUUAGCUGAUUGGUGAACAGUGAUUGAUUUCCUCUUUGUUCACAGUGGCUAAGUUCUGCACCUGAAGA
>oha-mir-9-2
GGAGUUUUUACUUUCGGUUAUCUAGCUUUAUGAAGACCAACACACUCAUACAGCUAGAUAACCAAAGAUAACAACUCACU
>ola-let-7a-2
CAGGGUGAGGUAGUAGGUUGUAUAGUUUGGUGGGUGGGACUCCACCCUUCAUAGGUGAUAACUAUACAGUCUAUUGCCUUCCCUG
>ola-let-7a-4
UUCCAGUGUUCCGCAGGUUGAGGUAGUAGGUUGUAUAGUUCAGAGUGACACCACAGGAGAUAACUGUACAGCCUCCUAGCUUUCCCUGAGGAAACACAA
>ola-let-7e
UUGGGGCUGAGGUAGUAGAUUGAAUAGUUGUGGGGUUUUCCGACCUCUUUCUUCAGUUAACUAUACAAUCUACUGUCUUUCCCAA
>ola-let-7g
CGUGCUGUGGGAUGAGGUAGUAGUUUGUAUAGUUUUAGGAUCACACCAGAUCUGGGAGAUAACUAUACAGUCUACUGUCUUUCUUAUAGCAACG
>ola-mir-1-2
ACAAUUACUUCCCUGGGGUACAUACUUCUUUAUGUACCCAUAUGAAGAUAUGAAAGCUAUGGAAUGUAAAGAAGUAUGUAUUCUCGGUGAGGUGCGAGUCU
>ola-mir-100-2
AACGGGUAACGCCAGCUGCCACAAACCCGUAGAUCCGAACUUGUGGUGACUGGCUGCGCAAGCUCGUAUCUAUAGGUAUGUGUCUUCCUGGCAAAUACAGCU
>ola-mir-101a
UGCUAGAUUUGACAGGCUGCCCUGGUUCAGUUAUCACAGUGCUGAUGCUGUCCCCAUAGAAGGUACAGUACUGUGAUAACUGAAGGAUGGCUGCCAACUUGACACAUA
>ola-mir-101b
GGGCAGUGGACUAUGAACUGUCCAUUUUCAGUUAUCAUGGUACCGGUGCUGUGUGCCUAUCAAGUACAGUACUAUGAUAACUGAAGAUUGGCAGUGCCAUCGCUGUAC
>ola-mir-10d
GACGGGAACCUUCGCCCAUACAUACCCUGUAGAACCGAAUGUGUGUGGAGCUGCCUCAGUCACAGAUUGGGUUCUAGGGGAGUCUAUGGGCGAUGACUAACCAUC
>ola-mir-125b-1
AACCUGUACCUCUCUCAUUCCCUGAGACCCUAACUUGUGACGUUUUGCUCUGAUGUGCACGGGUUGGGCUCUUGGGAGCUGCGAGGGGCACUCACACAUCU
>ola-mir-1306
CUCCCAUUGGAGCCUCCUGAUGAUUUCGGCCUGGAACAGGGCAGGGCACCUCCACCACCUCCCCUGCAAACGUCCAGUGACGCAGAGGUAAUGGACGUUAGCUCUGGUGG
>ola-mir-133-1
CUCUAAUCCACAAUGCUUUGCUAAAGCUGGUAAAAUGGAACCAAAUCACCUCUUGAAUGGAUUUGGUCCCCUUCAACCAGCUGUAGCUAUGCUUUGAAAUCUACGAG
>ola-mir-133-3
GAAGCAACUCGCCUUGCUGUGGCUGGUCAAACGGAACCAAGUCAGGUGUUUCAGAGAGGUUUGGUCCCCUUCAACCAGCUACUGCGUCGUGAAUCAUAUC
>ola-mir-138
GGUGUGUGUGUUGCAGCUGGUGUUGUGAAUCAGGCCGAUGACACACACCUCCUAAAAGCCGGCUAUUUCACAACACCAGGGUGGCACCGCAUCACU
>ola-mir-139
UAUUAUGGCCUGGCUGUAUUCUACAGUGCAUGUGUCUCCAGUAUGUUAGUGAUGCUACUGGAGACUCGGCUCUGUUGGAAUAACAACCAGGACCCAACG
>ola-mir-140
UGUCUCCGGUGUCACGUCAGUGGUUUUACCCUAUGGUAGGUGACAUCAUGCUGUUCUACCACAGGGUAGAACCACGGACGGGAUGUUGGGAGGUG
>ola-mir-145
GUCCAGUUUUCCCAGGAAUCCCUUGGGCUGUCAAAAAAGGGGAUUCCUGGAAAUACUGAU
>ola-mir-16
UUUCAAUAUACCUGCUACGCUGUAGCAGCACGUAAAUAUUGGCGUGUGAAAAAAGCCCCCAACCCCAAUAUUAGCAGUGCUGCUUCAGUGUGACGGGAUCAAA
>ola-mir-17
UUUCAAGUCACUGUAGUGUCAAAGUGCUUACAGUGCAGGUAGUUUUCUAAAAAUCUACUGCAGUGAAGGCACUUUCAGCACUGUUGUGAUAAUGUGA
>ola-mir-18-2
UCUAGUGCUUAUGCUAAGGUGCAUCUAGUGCAGAUAGUGAAAUAGACUAGCACCUACUGCCCUAAGUGCUCCUUCUGGCAUAAGGAGCUGGG
>ola-mir-183-1
AUCCACAAUUCCUCCUAUUCUGUGUAUGGCACUGGUAGAAUUCACUGUCACAGCACUCUAUCAGUGAAUUACCAUAGGGCCAUAAACAGAGUAGAGACAGAACCUCAGU
>ola-mir-196a
UUGCGCGAAGCUGGAGCGUGGUUUAGGUAGUUUCAUGUUGUUGGGGUUGGCUUCCUGGCUCGGCAACAAGAAACUGCCUUGAUUACGUCAGUUCGUCUUCAUCAA
>ola-mir-199a-1
AGGCAUCCUGCUCCGUCAUCCCAGUGUUCAGACUACCUGUUCAGAAUCUUCCUGGUGUACAGUAGUCUGCACAUUGGUUAGACUGUGCAUGGAAGUAU
>ola-mir-206
AGUUGUUCCCUCUUGUGAGGACAUGCUUCCUUAUAUCCCCAUAUUAAUACACCACUUAUGGAAUGUAAGGAAGUGUGUGGUUUCAAGAGGACUUGAGCAU
>ola-mir-218a-1
GUCAGUCAGCAGGUUGUUCCUUUGUGCUUGAUCUAACCAUGUGGCUGCCAGGUUCCUAAAAGUGGAACAUGGUUCUGUCAAGCACCAUGGAACGGCCCGGCAAAU
>ola-mir-218a-2
GUGCAGCUGUCUCUUGUGCUUGAUCUAACCAUGUGGCCCCGCCAGUUGUGACUUCACAUGGUUCCGUCAAGCGCCAGGGACCGCGCGGCAC
>ola-mir-22-2
UAUAGCUGACACACAGCUGUUCUUCACUGGCAAGCUUUAUGUUUCUAUACACAUGCUAAAGCUGCCAGCUGAAGAACUGCUCUGGUCAGCCCUG
>ola-mir-223
GACCAGGCCCCCCACUUAGUGUAUUUGACAAGCUGAGUUGGACACUCUAUCUCUGUGAGUGUCAGUUUGUCAAAUACCCCAAGUGAGGUGUCACUUGUC
>ola-mir-23a-1
AUUUGAGUCUGUCGGCCAGGGGAAUUCCUGGCAGAGUGAUUUUUGAGACUACAGGACUGAAUCACAUUGCCAGGGAUUUCCAAUGGCUGCCAUGAAU
>ola-mir-23b
UUUCAUGUCUGGGCUGUGAGGGUUCCUGGCGUGCUGAUUUGUGACUUAUGAUAAAAUCACAUUGCCAGGGAUUACCACACAGCCUUGACCCGGACGGCUGCUAUGGCAA
>ola-mir-24a-1
AGACUUGGGGCUGCACCCUCCCGUGCCUACUGAACUGGUAUCAGUGUUUGACCUGAAAACUGGCUCAGUUCAGCAGGAACAGGAGUGGAGCCCACUGACCU
>ola-mir-24a-2
UGCUGGGUCAGUCUCCUGUGCCUGCUGUGCUGAUAAUCAGUGUGUGACGUCGGCUGGCUCAGUUCAGCAGGAACAGGGGACUGUUCUCA
>ola-mir-26-1
GUCUCUGGGCCUCUGCCUGGUUCAAGUAAUCCAGGAUAGGCUGGUUAACACUGGCACGGCCUAUUCUUGAUUACUUGUUUCAGGAACCGGCCAUAAGC
>ola-mir-27c
AUUCUAGCCUGGCUGUGCGGCAGCAGGACUUAGCCCACAUGUGAACAGUGAGUGUAUGCCAUGUUCACAGUGGUUAAGUUCUGCCGCCACAGGGCUGCAGCCAGCAU
>ola-mir-29a
GUCCUCUUUCCAAGGUUGACCGAUUUCUUUUGGUGUUCAGAGUCCGUUCUGUUUCUAGCACCAUUUGAAAUCGGUUACAGUGAAGGACAGAU
>ola-mir-455
CCUGGCGUGAGGGUAUGUGCCCUUGGACUACAUCGUGGAAGCCAGCACCAUGCAGUCCAUGGGCAUAUACACUUGCCUCAUGG
>ola-mir-460
UGGGCUUUACAGUUCCUGCAUUGUACACACUGUGCAUAUAUGUUACAUAAGCACAGCGCAUACAAUGUGGAUGCUGUGCUACCCA
>ola-mir-9a-1
GGGAAGCCUUCGGGGUUGAUUGUUAUCUUUGGUUAUCUAGCUGUAUGAGUGAUGUACAUUCUUCAUAAAGCUAGAUAACCGAAAGUAACAAGAAUCCCAUUACACUCC
>ola-mir-9b-2
AAGGGACCGCGGGUUAGUUUGUGUCUUUGGUUAUCUAGCUGUAUGAGUUUUAAUUUCAUAAAGCUAGAGAACCGAAAGUACGAACUGACGCCGAGCACUU
>pma-mir-199a
GUUCCGUCUCCCCAGUGUUCAGACUACCUGUUCAGGAGGUUAAUGUUGUACAGUAGUCUGCACAUUGGUUAGACUGAGC
>pol-let-7a
UGAGGUAGUAGGUUGUAUGGUUUGUGGGAUGGAGUAAAUCCUACUCAGGGGAUAACUAUACAACCUACUGCCUUCC
>pol-mir-133
GCUGGUCAAACGGAACCAAGUCAGGUGUUUCUGUGAGGUUUGGUCCCCUUCAACCAGCUA
>pol-mir-140
CAGUGGUUUUACCCUAUGGUAGGUGACAUCAUGCUGUUCUACCACAGGGUAGAACCACGGAC
>pol-mir-144
GCGGGGAUAUCAUCUUAUACUGUAAGUUUAUUAUAGAGACACUACAGUAUAGAUGAUGUACUAUCCCG
>pol-mir-182
UUUGGCAAUGGUAGAACUCACACUGGUGAGGUAGAUGGAUCCGGUGGUUCUAGACUUGCCAACUA
>pol-mir-199a-1
CCCAGUGUUCAGACUACCUGUUCAUUGUCAUACUGGUGUACAGUAGUCUGCACAUUGGUUA
>pol-mir-199a-2
CCCAGUGUUCAGACUACCUGUUCAGGAAGUAGUGGUUGUACAGUAGUCUGCACAUUGGUUA
>pol-mir-206
ACAUGCUUCCUUAUAUCCCCAUAUUCAUACAGCACUUAUGGAAUGUAAGGAAGUGUGUGG
>pol-mir-9b
UCUUUGGUUAUCUAGCUGUAUGAGUUUUAAUUUCAUAAAGCUAGAGAACCGAAAGUA
>ppa-let-7a-2
UGAGGUAGUAGGUUGUAUAGUUUAGAAUUACAUCAAGGGAGAUAACUGUACAGCCUCCUAGCUUUCC
>ppa-let-7c
UGAGGUAGUAGGUUGUAUGGUUUAGAGUUACACCCUGGGAGUUAACUGUACAACCUUCUAGCUUUCC
>ppa-let-7i
UGAGGUAGUAGUUUGUGCUGUUGGUCGGGUUGUGACAUUGCCCGCUGUGGAGAUAACUGCGCAAGCUACUGCCUUGCU
>ppa-mir-101
UGCCCUGGCUCAGUUAUCACAGUGCUGAUGCUGUCCAUUCUAAAGGUACAGUACUGUGAUAACUGAAGGAUGGCA
>ppa-mir-133a
ACAAUGCUUUGCUAGAGCUGGUAAAAUGGAACCAAAUCGCCUCUUCAAUGGAUUUGGUCCCCUUCAACCAGCUGUAGCUAUGCAUUGA
>ppa-mir-140
CAGUGGUUUUACCCUAUGGUAGGUUACGUCAUGCUGUUCUACCACAGGGUAGAACCACGGAC
>ppa-mir-18
UGUUCUAAGGUGCAUCUAGUGCAGAUAGUGAAGUAGAUUAGCAUCUACUGCCCUAAGUGCUCCUUCUGGCA
>ppa-mir-19a
GCAGUCCUCUGUUAGUUUUGCAUAGUUGCACUACAAGAAGAAUGUAGUUGUGCAAAUCUAUGCAAAACUGAUGGUGGCCUGC
>ppa-mir-27b
AGAGCUUAGCUGAUUGGUGAACAGUGAUUGGUUUCCGCUUUGUUCACAGUGGCUAAGUUCUGC
>ppy-let-7a-2
AGGUUGAGGUAGUAGGUUGUAUAGUUUAGAAUUACAUCAAGGGAGAUAACUGUACAGCCUCCUAGCUUUCCU
>ppy-let-7i
CUGGCUGAGGUAGUAGUUUGUGCUGUUGGUCGGGUUGUGACAUUGCCCGCUGUGGAGAUAACUGCGCAAGCUACUGCCUUGCUA
>ppy-mir-101-1
UGCCCUGGCUCAGUUAUCACAGUGCUGAUGCUGUCCAUUCUAAAGGUACAGUACUGUGAUAACUGAAGGAUGGCA
>ppy-mir-133a
ACAAUGCUUUGCUAGAGCUGGUAAAAUGGAACCAAAUCGCCUCUUCAAUGGAUUUGGUCCCCUUCAACCAGCUGUAGCUAUGCAUUGA
>ppy-mir-153-2
AGCGGUGGCCAGUGUCAUUUUUGUGAUGUUGCAGCUAGUAAUAUGAGCCCAGUUGCAUAGUCACAAAAGUGAUCAUUGGAAACUGUG
>ppy-mir-18a
UGUUCUAAGGUGCAUCUAGUGCAGAUAGUGAAGUAGAUUAGCAUCUACUGCCCUAAGUGCUCCUUCUGGCA
>ppy-mir-19a
GCAGUCCUCUGUUAGUUUUGCAUAGUUGCACUACAAGAAGAAUGUAGUUGUGCAAAUCUAUGCAAAACUGAUGGUGGCCUGC
>ppy-mir-455
UCCCUGGCGUGAGGGUAUGUGCCUUUGGACUACAUCGUGGAAGCCAGCACCAUGCAGUCCAUGGGCAUAUACACUUGCCUCAAGGCCUAUGUCAUC
>ppy-mir-9-1
CGGGGUUGGUUGUUAUCUUUGGUUAUCUAGCUGUAUGAGUGGUGUGGAGUCUUCAUAAAGCUAGAUAACCGAAAGUAAAAAUAACCCCA
>ptr-let-7a-2
AGGUUGAGGUAGUAGGUUGUAUAGUUUAGAAUUACAUCAAGGGAGAUAACUGUACAGCCUCCUAGCUUUCC
>ptr-let-7i
CUGGCUGAGGUAGUAGUUUGUGCUGUUGGUCGGGUUGUGACAUUGCCCGCUGUGGAGAUAACUGCGCAAGCUACUGCCUUGCU
>ptr-mir-101-1
UGCCCUGGCUCAGUUAUCACAGUGCUGAUGCUGUCCAUUCUAAAGGUACAGUACUGUGAUAACUGAAGGAUGGCA
>ptr-mir-133a-1
ACAAUGCUUUGCUAGAGCUGGUAAAAUGGAACCAAAUCGCCUCUUCAAUGGAUUUGGUCCCCUUCAACCAGCUGUAGCUAUGCAUUGA
>ptr-mir-153
AGCGGUGGCCAGUGUCAUUUUUGUGAUGUUGCAGCUAGUAAUAUGAGCCCAGUUGCAUAGUCACAAAAGUGAUCAUUGGAAACUGU
>ptr-mir-18a
UGUUCUAAGGUGCAUCUAGUGCAGAUAGUGAAGUAGAUUAGCAUCUACUGCCCUAAGUGCUCCUUCUGGCA
>ptr-mir-19a
GCAGUCCUCUGUUAGUUUUGCAUAGUUGCACUACAAGAAGAAUGUAGUUGUGCAAAUCUAUGCAAAACUGAUGGUGGCCUGC
>ptr-mir-455
CCCUGGCGUGAGGGUAUGUGCCUUUGGACUACAUCGUGGAAGCCAGCACCAUGCAGUCCAUGGGCAUAUACACUUGCCUCAAGGCCUAUGUCAUC
>ptr-mir-9-1
CGGGGUUGGUUGUUAUCUUUGGUUAUCUAGCUGUAUGAGUGGUGUGGAGUCUUCAUAAAGCUAGAUAACCGAAAGUAAAAAUAACCCC
>rno-let-7i
CUGGCUGAGGUAGUAGUUUGUGCUGUUGGUCGGGUUGUGACAUUGCCCGCUGUGGAGAUAACUGCGCAAGCUACUGCCUUGCUAG
>rno-mir-101a
UGCCCUGGCUCAGUUAUCACAGUGCUGAUGCUGUCCAUUCUAAAGGUACAGUACUGUGAUAACUGAAGGAUGGCA
>rno-mir-1306
AGUCUCCACCACCUCCCCUGCAAACGUCCAGUGAUGCAGAGGUAAUGGACGUUGGCUCUGGUGGUGAUGGACA
>rno-mir-133a
CAAUGCUUUGCUAAAGCUGGUAAAAUGGAACCAAAUCGCCUCUUCAAUGGAUUUGGUCCCCUUCAACCAGCUGUAGCUAUGCAUUGA
>rno-mir-153
AGCGGUGGCCAGUGUCAUUUUUGUGAUGUUGCAGCUAGUAAUAUGAGCCCAGUUGCAUAGUCACAAAAGUGAUCAUUGGAAACUGUG
>rno-mir-455
GGUGUGAGCGUAUGUGCCUUUGGACUACAUCGUGGACGCAGCACCAUGCAGUCCACGGGCAUAUACACUUGCCUCAAG
>rno-mir-9a-1
CGGGGUUGGUUGUUAUCUUUGGUUAUCUAGCUGUAUGAGUGGUGUGGAGUCUUCAUAAAGCUAGAUAACCGAAAGUAAAAAUAACCCCA
>sla-mir-101
UGCCCUGGCUCAGUUAUCACAGUGCUGAUGCUGUCCAUUCUAAAGGUACAGUACUGUGAUAACUGAAGGAUGGCA
>sla-mir-133a
ACAAUGCUUUGCUAGAGCUGGUAAAAUGGAACCAAAUCGCCUCUUCAAUGGAUUUGGUCCCCUUCAACCAGCUGUAGCUAUGCAUUGA
>sla-mir-18
UGUUCUAAGGUGCAUCUAGUGCAGAUAGUGAAGUAGAUUAGCAUCUACUGCCCUAAGUGCUCCUUCUGGCA
>sla-mir-19a
GCAGUCCUCUGUUAGUUUUGCAUAGUUGCACUACAAGAAGAAUGUAGUUGUGCAAAUCUAUGCAAAACUGAUGGUGGCCUGC
>ssa-let-7a-1
UGAGGUAGUAGGUUGUAUAGUUCAGAGUGACAUCACAGGAGAUAACUGUACAGCCUCCUAGCUUUCC
>ssa-let-7a-2
UGAGGUAGUAGGUUGUAUAGUUGAGAAUUACACCCCGGGAGAUAACUGUACAGCCUCCUAGCUUUCC
>ssa-let-7a-4
UGAGGUAGUAGGUUGUAUAGUUUGUGGGAGGGAUUUAAUCCUAUUCAGGUGAUAACUAUACAGUCUAUUGCCUUCCU
>ssa-let-7e-1
UGAGGUAGUAGAUUGAAUAGUUGUGGGGUAUAUGUCCUCCCUCUGACAUAACUAUACAAUCUACUGUCUUUCC
>ssa-let-7e-2
UGAGGUAGUAGAUUGAAUAGUUGUGGGGUAUAUGUCCUCCCUCUGAGAUAACUAUACAAUCUACUGUCUUUCC
>ssa-let-7g-1
UGAGGUAGUAGUUUGUAUAGUUUUAGGAUCACACCAGAUCUGGGAGAUGACUAUACAGUCUACUGUCUUUCC
>ssa-let-7g-2
UGAGGUAGUAGUUUGUAUAGUUUUAGGAUCACACCAGAUCUGGGAGAUAACUAUACAGUCUACUGUCUUUCC
>ssa-let-7h
UGAGGUAGUAAGUUGUGUUGUUGUUGGGGAUCAGGAUAGUGCGCCCCGUACGGGAGAUAACUAUACAACUUACUGCCUUCCU
>ssa-let-7i-2
UGAGGUAGUAGUUUGUGCUGUUGGUUGGGUUAUGACAUUUCCCGCUAUGGAGAUGACUGCGCAAGCUACUGCCUUGCC
>ssa-mir-1-1
ACAUACUUCUUUAUGUACCCAUAUGAACAUAUGAUAGCUAUGGAAUGUAAAGAAGUAUGUAU
>ssa-mir-1-2
ACAUACUUCUUUAUGUACCCAUAUGAAUAUAUGACAGCUAUGGAAUGUAAAGAAGUAUGUAU
>ssa-mir-101a-1
UCAGUUAUCACUGUGCUGAUGCUGUCCAUCUUAAAGGUACAGUACUGUGAUAACUGAAG
>ssa-mir-101a-2
UCAGUUAUCACUGUGCUGAUGCUGUCCAUUUUAAAGGUACAGUACUGUGAUAACUGAAG
>ssa-mir-101b-1
CAGUUAUCAUGGUACCGGUGCUGUGUCCCUGUCAAGUACAGUACUAUGAUAACUGAA
>ssa-mir-101b-2
CAGUUAUCAUGGUACCGGUGCUGUGUGCCUGUCAAGUACAGUACUAUGAUAACUGAA
>ssa-mir-103
AGCCUCUUUAUGAUGCUGCCUUGUGGAAUCUGGAUCAAGCAGCAUUGUACAGGGCUAUGA
>ssa-mir-107
AGCUUCUUUACAGUGUUGCCUUGUGGCAUGGAGAUCAAGCAGCAUUGUACAGGGCUAUC
>ssa-mir-125a-1
UCCCUGAGACCCUAACUUGUGACUUUUUCCUGUGAUGUGCACGGGUUGGGUUCUCGGGAGCU
>ssa-mir-128-1
CGGGGCCGGGACGCUGUCUGAGAGUUCUAUGAUUCUCACAGUGAACCGGUCUCUUU
>ssa-mir-129-3
CUUUUUGCGGUCUGGGCUUGCUGUUCAUAAGGCAGUAGCCAGGAAGCCCUUACCCCAAAAAGUAU
>ssa-mir-130a-1
ACUCUUUCCCUGUUGCACUACUGUGGGAGCUGUAGCUAGCAGUGCAACAAUGAAAGGGCA
>ssa-mir-130a-2
ACUCUUUCCCUGUUGCACUACUGUGGGAGCUGUAGCUAGCAGUGCAAUAAUGAAAGGGCAUC
>ssa-mir-130d-1
GCUCUUUUAAUGUUGUACUACUGUGAAAUCAGAUGAGCAGUGCAAUAUUAAAAGGGCA
>ssa-mir-130d-2
GCCCUUUUACUGCUGUACUACUGUGAAAUCAGAUGAGCAGUGCAAUAUUAAAAGGGCA
>ssa-mir-1338
AGGACUGUCCAACCUGAGAAUGGUGACUUUAGGCUCAAUCUCAGGUUCGUCAGCCCAUG
>ssa-mir-133a-1
AGCUGGUAAAAUGGAACCAAAUCAACUGUUCAAUGGAUUUGGUCCCCUUCAACCAGCUGU
>ssa-mir-133a-2
AGCUGGUAAAAUGGAACCAAAUCAACUGUUGAAUGGAUUUGGUCCCCUUCAACCAGCUGU
>ssa-mir-133a-3
AGCUGGUAAAAAGGAACCAAAUCACCUCUUGAAUGGAUUUGGUCCCCUUCAACCAGCUGU
>ssa-mir-133b-1
GCUGGUCAAACGGAACCAAGUCAGGUGUUUUAGUGAGGUUUGGUCCCCUUCAACCAGCU
>ssa-mir-133b-2
GCUGGUCAAACGGAACCAAGUCAGGUGUUUCAGUGAGGUUUGGUCCCCUUCAACCAGCU
>ssa-mir-135a
UAUGGCUUUUUAUUCCUAUCUGACUGCGUUGAGGGUUCAUAUAGGGAUGGAAGCCAUGCA
>ssa-mir-137-1
ACGGGUAUUCUUGGGUUGAUAAUACAGAUGUCGAUGUUAUUGCUUGAGAAUACGCGUAG
>ssa-mir-138-1
AGCUGGUGUUGUGAAUCAGGCCGAUGCCACACACCCGCUAUAACCCGGCUAUUUCACAACACCAGGGU
>ssa-mir-138-2
AGCUGGUGUUGUGAAUCAGGCCGAUGCCACACACCUGCUAUAACCCGGCUAUUUCACAACACCAGGGU
>ssa-mir-140
CAGUGGUUUUACCCUAUGGUAGGUUACGUCAUGCUGUUCUACCACAGGGUAGAACCACGGA
>ssa-mir-143
GGUGCAGUGCUGCAUCUCUGGUCAAUUGGGAGUCUGAGAUGAAGCACUGUAGCUC
>ssa-mir-145-1
GUCCAGUUUUCCCAGGAAUCCCUUGGGCAAUCAACAACGGGGAUUCCUGGAAAUACUGUUCUU
>ssa-mir-145-2
GUCCAGUUUUCCCAGGAAUCCCUUGGGCAAUCACAAGGGGGAUUCCUGGAAAUACUGUUCUU
>ssa-mir-153a-1
GGCAUUUUUGUGAUUUGCAGCUAGUAGUCUGGGUCCAGUUGCAUAGUCACAAAAAUGAUC
>ssa-mir-153a-2
UCAUCUUUGUGAUUUGCAGCUAGUAGUCUGGGUCCAGUUGCAUAGUCACAAAAAUGAUC
>ssa-mir-153b
UCAUUUUUGUGACGUUGCAGCUAGUAAUAUGAGCCCAGUUGCAUAGUCACAAAAGUGAUC
>ssa-mir-15c-1
UAGCAGCGCAUCAUGGUUUGAAACAGUGUUGAAAAGAUGCGAAUCAUCAUUUGCUGCUUUA
>ssa-mir-15c-2
UAGCAGCGCAUCAUGGUUUGAAACAAUGUUGGAAAGGUGCGAACCAUCAUUUGCUGCUUUA
>ssa-mir-15d
UAGCAGCACAGAAUGGUUUGUGGGUUACACAGAGAUGCAGGCCGUACUGUGCUGCCGCAGU
>ssa-mir-16a-1
UAGCAGCACGUAAAUAUUGGAGUUAAAACUACUGCUGAAGCCUCCAGUAUUGUUCGUGCUGCUGA
>ssa-mir-16b
UAGCAGCACGUAAAUAUUGGUGUGAGAAUAGACCCCAACCCCAAUAUUAGCUGUGCUGCUUC
>ssa-mir-16c
UAGCAGCACGUAAAUAUUGGCGUGAGAAUACAGACCCCGACCCCAAUAUUAGCUGUGCUGCUUC
>ssa-mir-17-1
CAAAGUGCUUACAGUGCAGGUAGUCAUCUAAUAUCUACUGCAGUGAAGGCACUUUAAGCA
>ssa-mir-17-2
CAAAGUGCUUACAGUGCAGGUAGUCUUCUAAUAUCUACUGCAGUGAAGGCACUUUAAGCA
>ssa-mir-181a-2
AACAUUCAACGCUGUCGGUGAGUUUGAGCCUCUGACAGAAACCAUCGACCGUUGACUGUACC
>ssa-mir-183-1
UAUGGCACUGGUAGAAUUCACUGUGACGGCACACUAUCAGUGAAUUACCAUAGGGCCAUA
>ssa-mir-183-2
UAUGGCACUGGUAGAAUUCACUGUGAAGGCACACUAUCAGUGAAUUACCAUUGGGCCAUA
>ssa-mir-183-3
UAUGGCACUGGUAGAAUUCACUGUGAAAGCACACUAUCAGUGAAUUACCAUAGGGCCAUA
>ssa-mir-18a
UAAGGUGCAUCUAGUGUAGUUAGUGAAAUAGUCUAGUAUCUACUGCCCUAGUUGCUCCUUCUGGC
>ssa-mir-18b
UAAGGUGCAUCUAGUGCAGAUAGUGAAGUAGACCAGCACCUACUGCCCUACGUGCUCCUUCUGGCA
>ssa-mir-196a-1
UAGGUAGUUUCAUGUUGUUGGGAUUGACUUCCUGGCUCGGCAACAAAAAACUGCCUUGA
>ssa-mir-196a-3
UAGGUAGUUUCAUGUUGUUGGGAUUCGCUUCCUGGCUCCGCAACAAGAAACUGCCUUGA
>ssa-mir-196a-4
UAGGUAGUUUCAUGUUGUUGGGAUUGACUUCCUGGCUCGGCAACAAGAAACUGCCUUGA
>ssa-mir-196b-1
UAGGUAGUUUCAAGUUGUUGGGCUGGACGCGUAUCACAGGAACCUGAAACUACCUGAA
>ssa-mir-199a-1
CCCAGUGUUCAGACUACCUGUUCAGGGUCUUACUGGUGUACAGUAGUCUGCACAUUGGUU
>ssa-mir-199a-2
CCCAGUGUUCAGACUACCUGUUCAGGAAGUAGUGGUUGCACAGUAGUCUGCACAUUGGUU
>ssa-mir-199a-3
CCCAGUGUUCAGACUACCUGUUCAUUGUCAUACUGGUGUACAGUAGUCUGCACAUUGGUU
>ssa-mir-19a-1
AGUUUUGCAUAGUUGCACUACAAGAGAAAUGGAGUUGUGCAAAUCUAUGCAAAACUGA
>ssa-mir-19c-3
CGUUUUGCUGGUUUGCUUUCAGCUUUUCAAUGUACCGCUGUGCAAAUCCAUGCAAAACUG
>ssa-mir-19c-4
AGUUUUGCUGGUUUGCUUUCAGCUUUUCAAUGUACUGCUGUGCAAAUCCAUGCAAAACUG
>ssa-mir-200a-1
CAUCUUACAAGGCAGUUUUGGAUGUCAUAACUCUCUCUAAUACUGCCUGGUAAUGAUGAU
>ssa-mir-200a-2
CAUCUUACGAGGCAGCAUUGGAUAUAAUCACUCUCUCUAAUACUGCCUGGUAAUGAUGAU
>ssa-mir-200b-1
CAUCUUACCUGACAGUGCUGGAUUGUACAAAAAAGUUCUAACACUGUCUGGUAACGAUGUU
>ssa-mir-200b-2
CAUCUUACCUGACAGUGCUGGAUUGUACAACUGUGUUCUAACACUGUCUGGUAACGAUGUU
>ssa-mir-202
UUCCUAUGCAUAUACCGCUUUGAGAUCUAGCUUUAAAGAGGCAUAGGGCAUGGGAA
>ssa-mir-204-1
UUCCCUUUGUCAUCCUAUGCCUGGAGAUCAUGAUAAGGCAGGGACAGCAAAGGGAUGC
>ssa-mir-204-2
UUCCCUUUGUCAUCCUAUGCCUGGAGAUCGUGAUAAGGCAGGGACAGCAAAGGGAUGC
>ssa-mir-206
ACAUGCUUCCUUAUAUCCCCAUAUGAAUACUGCUGUUAUGGAAUGUAAGGAAGUGUGUGG
>ssa-mir-214-2
UGCCUGUCUACACUUGCUGUGCAGACCUUCCUAUCCUGUACAGCAGGCACAGACAGGCAGA
>ssa-mir-214-3
UGCCUGUCUACACUUGCUGUGCAGAACUUCCUGGAACCUGUACAGCAGGCACAGACAGGCAGA
>ssa-mir-2187
UUUAAUUAGUAUAGCCUGUAUUAGUGAUCACACCAAUUCUUUACAGGCUAUGCUAAUCUAUGC
>ssa-mir-22b-1
CGUUCUUCACUGGCUAGCUUUAUGUCUCACUCCCCUCUGUAAAGCUGCCAGUUGAAGAGCUGU
>ssa-mir-22b-2
CGUUCUUCACUGGCUAGCUUUAUGUCUCCCUCCCCACCGUAAAGCUGCCAGUUGAAGAGCUGU
>ssa-mir-23a-3
GGAAUUCCUGGUAGAGUGAUUUUUAAGACUAAAGACUGAAUCACAUUGCCAGGGAUUUCCA
>ssa-mir-23a-4
AGGGUUCCUGGCACAGUGAUUUGGUGCACAAAUAUAAACGAAAAUCACAUUGCCAGGGAUUUCC
>ssa-mir-23b
GGGUUCCUGGCGUGCUGAUUUGUGACUUAAGAUAAAAUCACAUUGCCAGGGAUUACCACC
>ssa-mir-24a-4
UGCCUGCUGUGCUGAUAAUCAGUGUGUGAGGUUAGCUGGCUCAGUUCAGCAGGAAC
>ssa-mir-25-3
AGGCGGAGACUUGGGCAAUUGCCAGCCAUUCCAGACGGCAUUGCACUUGUCUCGGUCUGA
>ssa-mir-26a-2
UUCAAGUAAUCCAGGAUAGGCUGGUUUCCACCAGCACGGCCUAUUCUCGAUUACUUGUUUC
>ssa-mir-26a-3
UUCAAGUAAUCCAGGAUAGGCUGGUUAACACAUGCACGGCCUGUUCUUGAUUACUUGUUUC
>ssa-mir-26a-4
UUCAAGUAAUCCAGGAUAGGCUGGUUAACACCUGUACGGCCUAUUCUUGAUUACUUGUUUC
>ssa-mir-26a-5
UUCAAGUAAUCCAGGAUAGGCUUGUUUAAGUGGGCACAGCCUAUUCGGGAUGACUUGGUUC
>ssa-mir-27a-2
CAGGACUUAGCUCGCUUUGUGAACAGAUCUGUGAAAGCCUAUGUUCACAGUGGCUAAGUUCCGCU
>ssa-mir-27b-1
AGAGCUUAGCUGAUUGGUGAACAGUGAUUGAUCUCCUCUUUGUUCACAGUGGCUAAGUUCUGC
>ssa-mir-27b-2
AGAGCUUAGCUGAUUGGUGAACAGUGAUUGAUCUCCUUUGUUCACAGUGGCUAAGUUCUGC
>ssa-mir-27c-1
AGAGCUUAGCUAAUUGGUGAGCAUUGAUCCCUCUUAUGUGUUGUUCACAGUGGCUAAGUUCAGU
>ssa-mir-27c-2
AGAGCUUAGCUAAUUGGUGAGCAUUGAUCCCUCUUAUAUGUUGUUCACAGUGGCUAAGUUCAGU
>ssa-mir-29b-3
ACCGAUUUCUUUUGGUGUUCAGAGUCUUGUUGUGUUUCUAGCACCAUUUGAAAUCGGUUA
>ssa-mir-301a-1
UUUGACAAUGUUGCACUACUGUACCAUUCAUUCUAGCAGUGCAAUAGUAUUGUCAUAGC
>ssa-mir-301b
GCUUUGACGAUGUUGCACUACUGUUCCAUCGGCUGAAGCAGUGCAACAGUAUUGUCAUGGC
>ssa-mir-30a-3
UGUAAACAUCCUACACUCUCAGCUGUGACAUCAUCGAGCUGGGAGAGGGGUGUUUACACU
>ssa-mir-30a-4
UGUAAACAUCCUACACUCUCAGCUGUGACAUCAUCGAGCUGGGAGAGGGGUGUUUACGCU
>ssa-mir-30c-1
UGUAAACAUCCUUGACUGGAAGCUGGGGUUUGGACAGCAAGGGCUUUCAGUCGGAUGUUUGCAGC
>ssa-mir-30c-2
UGUAAACAUCCUUGACUGGAAGCUGGUGUUCGGUCAGCGAGGGCUUUCAGUCGGAUGUUUGCAGC
>ssa-mir-338a-2
AACAAUAUCCUGAUGCUGCAUGAGUGUGUCAAGUAGAACUCCAGCAUCAGUGAUUUUGUUG
>ssa-mir-338a-4
AACAACAUCCUGGUGCUGCCUGAGUGACUCUCACCAACUCCAGCAUCAGUGAUUUUGUUG
>ssa-mir-429
GUCUUACCAGACAUGGUUAGAUCUAAUUAUCCCUGUCUAAUACUGUCUGGUAAUGCCG
>ssa-mir-455
UAUGUGCCCUUGGACUACAUCGUGGAAGGCAGCACCAUGCAGUCCAUGGGCAUAUACACU
>ssa-mir-460-1
CCUGCAUUGUACACACUGUGCGUAACUUAUGUAAGCACAGCGCAUACAAUGUGGAUG
>ssa-mir-460-2
CCUGCAUUGUACACACUGUGCGUAUCUGUUAUGUAAGCACAGCGCAUACAAUGUGGAUG
>ssa-mir-489-1
UGGUCGUAUGUAUGACGUCAUUUACUUCAAUGUUUGGAGUGACAUCAUAUGUACGGCUGCU
>ssa-mir-489-2
UGGUCGUAUGUAUGACGUCAUUUACUUCAACGUUUGGAGUGACAUCAUAUGUACGGCUGCU
>ssa-mir-727-1
UCAGUCUUCAAUUCCUCCCAGCCCGUUACUAUGGAAACUGUGAGUUGAGGCGAGUUGAAGACU
>ssa-mir-727-2
UCAGUCUUCAAUUCCUCCCAGCCCGUAACAAUGGAAACUGUGAGUUGAGGCGAGUUGAAGACU
>ssa-mir-734
UGAACUAUUCUGCAACAUUUGUUGAUGUGGUUCUGCUAGUAAAUGCUGCAGAAUUGUGCUU
>ssa-mir-7a-3
UGGAAGACUAGUGAUUUUGUUGUUUUUAGUUAGAUGAAUCGACAACAAAUCACAGUCUGCCAAA
>ssa-mir-92a-1
AGGUUGGGAUAGGCAGCAAUGCUCAUUACUUGUAUGGUAUUGCACUUGUCCCGGCCUGU
>ssa-mir-92a-2
AGGUUGGGAUAGGCAGCAAUGCUUUUUACUUGUAUGGUAUUGCACUUGUCCCGGCCUGU
>ssa-mir-96-2
UUUGGCACUAGCACAUUUUUGCUUCUGUAUAUAUCUGUUUGAGCAAUCAUGUGUAGUGCCAAUAU
>ssa-mir-9a-1
UCUUUGGUUAUCUAGCUGUAUGAGUUUAUGUGAUAUCAUAAAGCUAGAGAACCGAAUGUAU
>ssa-mir-9a-3
UCUUUGGUUAUCUAGCUGUAUGAGUUAUAAUUUCAUAAAGCUAGAGAACCGAAAGUA
>ssa-mir-9a-4
UCUUUGGUUAUCUAGCUGUAUGAGUGAUGUACAUUCUUCAUAAAGCUAGAUAACCGAAAGU
>ssa-mir-9a-5
UCUUUGGUUAUCUAGCUGUAUGAGUGUUAAAUACCUGUCAUAAAGCUAGAUAACCGAAAGU
>ssa-mir-9a-6
UCUUUGGUUAUCUAGCUGUAUGAGUGUUACUCGGCCGUCAUAAAGCUAGCUAACCGAAUGUA
>ssa-mir-9a-7
UCUUUGGUUAUCUAGCUGUAUGAGUGUUACUCGGCCGUCAUAAAGCUAGCUAACCGAAAGUA
>ssa-mir-9a-8
UCUUUGGUUAUCUAGCUGUAUGAGUGGUGUACAUUCUUCAUAAAGCUAGAUAACCGAAAGUA
>ssa-mir-9b
UCUUUGGUUAUCUAGCUGAAUGAGUUUAUGUGAUAUCAUAAAGCUAGAGAACCGAAUGUA
>ssc-let-7i
CUGGCUGAGGUAGUAGUUUGUGCUGUUGGUCGGGUUGUGACAUUGCCCGCUGUGGAGAUAACUGCGCAAGCUACUGCCUUGCUAG
>ssc-mir-101-2
GGCUGCCCUGGCUCAGUUAUCACAGUGCUGAUGCUGUCCAUUCUAAAGGUACAGUACUGUGAUAACUGAAGGAUGGCAGCC
>ssc-mir-133a-2
UAGAGCUGGUAAAAUGGAACCAAAUCGCCUCUUCAAUGGAUUUGGUCCCCUUCAACCAGCUGUAGCUAUGCAU
>ssc-mir-137
ACUCUCUUCGGUGACGGGUAUUCUUGGGUGGAUAAUACGGAUUACGUUGUUAUUGCUUAAGAAUACGCGUAGUCGAGGAGAG
>ssc-mir-140
CCUGCCAGUGGUUUUACCCUAUGGUAGGUUACGUCAUGCUGUUCUACCACAGGGUAGAACCACGGACAGG
>ssc-mir-153
AGCGGUGGCCAGUGUCAUUUUUGUGAUGUUGCAGCUAGUAAUAUGAGCCCAGUUGCAUAGUCACAAAAGUGAUCAUUGGAAACUGUG
>ssc-mir-19a
GCAGUCCUCUGUUAGUUUUGCAUAGUUGCACUACAAGAAGAAUGUAGUUGUGCAAAUCUAUGCAAAACUGAUGGUGGCCUGC
>ssc-mir-27b
ACGAGGUGCAGAGCUUAGCUGAUUGGUGAACAGUGACUGGUUUCCGCUUUGUUCACAGUGGCUAAGUUCUGCACCUGAAG
>ssc-mir-455
UGGCGUGAGGGUAUGUGCCUUUGGACUACAUCGUGGAAGCCAGCACCAUGCAGUCCAUGGGCAUAUACACUUGCCUCAAG
>ssc-mir-9-1
CGGGGUUGGUUGUUAUCUUUGGUUAUCUAGCUGUAUGAGUGGUGUGGAGUCUUCAUAAAGCUAGAUAACCGAAAGUAAAAAUAACCCCA
>tch-let-7i
UGAGGUAGUAGUUUGUGCUGUUGGUCGGGUUGUGACAUUGCCCGCUGUGGAGAUAACUGCGCAAGCUACUGCCUUGCU
>tch-mir-101
CAGUUAUCACAGUGCUGAUGCUGUCCAUUCUAAAGGUACAGUACUGUGAUAACUGA
>tch-mir-107
AGCUUCUUUACAGUGUUGCCUUGUGGCAUGGAGUUCAAGCAGCAUUGUACAGGGCUAU
>tch-mir-1306
CCACCUCCCCUGCAAACGUCCAGUGAUGCAGAGGUAAUGGACGUUGGCUCUGGUGGUGAUG
>tch-mir-140
CAGUGGUUUUACCCUAUGGUAGGUUACGUCAUGCUGUUCUACCACAGGGUAGAACCACGGACA
>tch-mir-143
AGGUGCAGUGCUGCAUCUCUGGUCAGUUGGGAGUCUGAGAUGAAGCACUGUAGCUCG
>tch-mir-181a-1
AACAUUCAACGCUGUCGGUGAGUUUGGAAUUAUAAUCAAAACCAUCGACCGUUGAUUGUAC
>tch-mir-199a
CCCAGUGUUCAGACUACCUGUUCAGGACAAUGCCGUUGUACAGUAGUCUGCACAUUGGUU
>tch-mir-19a
UAGUUUUGCAUAGUUGCACUACAAGAAGAAUGUAGUUGUGCAAAUCUAUGCAAAACUGA
>tch-mir-23b
GGGUUCCUGGCAUGCUGAUUUGUGACUUAAGAUUAAAAUCACAUUGCCAGGGAUUACCACG
>tch-mir-27b
AGAGCUUAGCUGAUUGGUGAACAGUGAUUGGUUUCCGCUUUGUUCACAGUGGCUAAGUUCUGC
>tch-mir-455
UAUGUGCCUUUGGACUACAUCGUGGGAGCCAGCACCAUGCAGUCCAUGGGCAUAUACACU
>tch-mir-7-3
UGGAAGACUAGUGAUUUUGUUGUUUUUAGAUAACUAAAUCGACAACAAAUCACAGUCUGCCAUA
>tch-mir-7-4
UGGAAGACUAGUGAUUUUGUUGUUUUUAGAUAACUAAAUCGACAACAAAUCACAGUCUGCCAUA
>tch-mir-9-3
UCUUUGGUUAUCUAGCUGUAUGAGUGGUGUGGAGUCUUCAUAAAGCUAGAUAACCGAAAGU
>tch-mir-92a-1
AGGUUGGGAUCGGUUGCAAUGCUGUGUUUUUGUAUGGUAUUGCACUUGUCCCGGCCUGU
>tgu-let-7e
UCCUUGAGGCUGAGGUAGUAGAUUGAAUAGUUGUGGAGUCUGGUCCUCCCUCUGAGCUAACUAUACAAUCUACUGUCUUUCCUAAGGAGACA
>tgu-let-7i
GGGCCCUGGCUGAGGUAGUAGUUUGUGCUGUUGGUCGGGUUGUGACAUUGCCCGCUGUGGAGAUAACUGCGCAAGCUACUGCCUUGCUAGUG
>tgu-mir-130a
AGAGCCCUUUUUCUGUUGUACUACUGGCAAUUAUGAUGAGCAGUGCAAUAUUAAAAGGGCAUUGGCUGGCAG
>tgu-mir-133-1
UAAAGCUGGUAAAAUGGAACCAAAUCACCUCUUCAAUGGAUUUGGUCCCCUUCAACCAGCUGUAGCUAUGC
>tgu-mir-133-3
UAAAGCUGGUAAAAUGGAACCAAAUCAACUGUUCAAUGGAUUUGGUCCCCUUCAACCAGCUGUAGCUGUGC
>tgu-mir-137
GGUGACGGGUAUUCUUGGGUGGAUAAUACGGAUUACGUUGUUAUUGCUUAAGAAUACGCGUAGUCGAGGAGAG
>tgu-mir-140
CGUGUCCUGCCAGUGGUUUUACCCUAUGGUAGGUUACGUCAUGCUGUUCUACCACAGGGUAGAACCACGGAC
>tgu-mir-153-1
UGUCAUUUUUGUGAUGUUGCAGCUAGUAAUAUGAGCCCAGUUGCAUAGUCACAAAAGUGAUCAUUGGAAACU
>tgu-mir-183
CUGUUCUGUGUAUGGCACUGGUAGAAUUCACUGUGCAACCCCGCGGUCAGUGAAUUACCAUAGGGCCAUAAACAGA
>tgu-mir-18a
CUUUUUGUACUAAGGUGCAUCUAGUGCAGAUAGUGAAGUAGAUUAGCAUCUACUGCCCUAAGUGCUCCUUCU
>tgu-mir-204-2
ACCUGUGGGCUUCCCUUUGUCAUCCUAUGCCUGGAGAUCACAGUGAGGCAGGGACAGCAAAGGGAUGCUCAG
>tgu-mir-27
AUCUCUCUGGCGAGGUGCAGAGCUUAGCUGAUUGGUGAACAGUGAUUGUUUUCCUCUUUGUUCACAGUGGCUAAGUUCUGCACCUGAAGAG
>tgu-mir-455
GGGUAUGUGCCCUUGGACUACAUCGUGGAAGCCAGCACCAUGCAGUCCAUGGGCAUAUACACUUGCCUCAA
>tni-let-7a-1
CAGGGUGAGGUAGUAGGUUGUAUAGUUGAGAGUGACACCACAGGAGAUAACUGUACAGCCUCCUAGCUUUCCCU
>tni-let-7a-3
CAAGGUGAGGUAGUAGGUUGUAUAGUUUGUGGGAUGGCUUGGAUCCUACUCAGAUUAUAACUAUACAGUCUAUUACCUUCCUUGAGAGGUACAAUG
>tni-let-7e
GCUGUCCUUGGGGCUGAGGUAGUAGAUUGAAUAGUUGUGGGGUUGUGUGACCUCUAUGUGAGAUAACUAUACAAUCUACUGUCUUUCCCAAGGAGACAGC
>tni-let-7g
UGGGAUGAGGUAGUAGUUUGUAUAGUUUUAGGAUCACACCAGAUCUGGGAGAUAACUAUACAGUCUACUGUCUUUCCCA
>tni-let-7h
AAUUGGCUUUGCUGUGGUGAGGUAGUAAGUUGUGUUGUUGUUGGGGAUCAAGAUUGUGCACCCUGUCAAGGAGAUAACUAUACAACUUACUGCCUUCCU
>tni-let-7i
CUGGCUGAGGUAGUAGUUUGUGCUGUUGGUUGGGUUGUGACACUGCCCGCUAUGGAGAUGACUGCGCAAGCUACUGCCUUGCUA
>tni-let-7j
GUCUGAGGUAGUUUUUUGUACAGUUUGAGGGUCUGUGAUUCUGCCCCAUACAGGAGCUAACUGUACAAGUGACUGCCUUGCC
>tni-mir-1
AUUACCUCCUUAGUGUACAUACUUCUUUAUGUACCCAUAUGAACAUAUGAUAACUAUGGAAUGUAAAGAAGUAUGUAUUCUUGGUGAGGUGA
>tni-mir-100
CACAAACCCGUAGAUCCGAACUUGUGGUGACUGGCCGCACAAGCUCGUAUCUAUAGGUAUGUG
>tni-mir-101a
UGCCCUGGUUCAGUUAUCACAGUGCUGAUGCUGUCCCCAUCGAAGGUACAGUACUGUGAUAACUGAAGGAUGGC
>tni-mir-101b
UGAACUGUCCAUUUUCGGUUAUCAUGGUACCGCUGCUGUGUCCCUCUCAAGUACAGUACUAUGAUAACUGAAGAUUGGCAGUGCCAUC
>tni-mir-103
UUGCUCUACGCUUUUAGCCUCUUUACAGUGCUGCCUUGCUCUACUCAUGUUCAAGCAGCAUUGUACAGGGCUAUGACAGCGUAGAG
>tni-mir-107
UCUGUCUGCUGUGAGCUUCUUUACAGUGUUGCCUUGUGGCAUGGCGAUCAAGCAGCAUUGUACAGGGCUAUCACCGCACACAGAGCUGC
>tni-mir-10b-1
GUUGUCUAUAUGUACCCUGUAGAACCGAAUUUGUGUGAGUUCAGACAGUCACAAGUACGUCUCUACAGGAAUACAUGGGCAAC
>tni-mir-10c
GAGCCGCUGUCUUCUAUAUCUACCCUGUAGAUCCGGAUUUGUGUAACGAUCAUUAAAGCAAUCACAAAUUCGCUUCUAGGGGAGUAUAUAGUGGAUUUAUACACGACG
>tni-mir-125b
GUACCUCUCUCAUUCCCUGAGACCCUAACUUGUGACGUUGUGCUGUGAUGUGCACGGGUUGGGUUCUUGGGAGCUGCGAGGGGCGCUCACACAUC
>tni-mir-128-1
GCUGCAUACGGGGCCGGGACGCUGUUUGAGAGUCCACUAUGAAUCUCACAGUGAACCGGUCUCUUUUGCAGC
>tni-mir-129-2
GGGUCUUUUUGCGGUCUGGGCUUGCUGUUCCUAAGGCAGUAGCCAGGAAGCCCUUACCCCAAAAAGUAUCU
>tni-mir-133
UGACUCCACAAUGCUUUGCUAAAGCUGGUAAAAUGGAACCAAAUCACCUCUUGAAUGGAUUUGGUCCCCUUCAACCAGCUGUAGCUA
>tni-mir-135b
GCCCAGUGCGCUGUAUGGCUUUUUAUUCCUAUCUGACUGUACUGAGAGUUCAUAUAGGGAUGGAAGCCAUGCACCGCGCUGGG
>tni-mir-138
GCUGCAGCUGGUGUUGUGAAUCAGGCCGAUGACAGACACCUCCUAGAAGCCGGCUAUUUCACAACACCAGGGUGGCACC
>tni-mir-140
GUCAGUGGUUUUACCCUAUGGUAGGUGACAUCAUGCUGUUCUACCACAGGGUAGAACCACGGACGGG
>tni-mir-144
CCCUGGACAGGAUAUCAUCUUAUACUGUAAGUUUAAUAAAGUGACACUACAGUAUAGAUGAUGUACUAUCCAGG
>tni-mir-153a
CCAGUGUCAUUUUUUGUGAUGUUGCAGCUAGUAAUAUAAGCCAAGUUGCAUAGUCACAAAAGUGAUCAUUGG
>tni-mir-153b
CAUCUCCCAGUGUCAUUUUUGUGGUUUGCAGCUAGUACUCUGGCUCCAGUUGCAUAGUCACAAAAAUGAGCAUUGGCAGGUGUGAC
>tni-mir-15a
CUGGUGAUGCUGUAGCAGCACGGAAUGGUUUGUGAGUUACACUGAGAUACAAGCCAUGCUGUGCUGCCGCA
>tni-mir-15b
GCCCUUAGACUGCUUUAGCAGCGCAUCAUGGUUUGUAAUGAUGUGGAAAAAAGGUGCAAACCAUAAUUUGCUGCUUUAGAAUUUUAAGGAA
>tni-mir-16
UAGCAGCACGUAAAUAUUGGAGUUAAGGCUCUCUGUGAUACCUCCAGUAUUGAUCGUGCUGCUGAAGCAAAG
>tni-mir-17-2
GUCACCGUAGUGUCAAAGUGCUUACAGUGCAGGUAGUUAAAAGAAAUCUACUGCAGUGAAGGCACUUUCAGCACUAUUCUGA
>tni-mir-18
UUGUGCUAAGGUGCAUCUAGUGCAGAUAGUGAAAUAGACUAGCACCUACUGCCCUAAGUGCUCCUUCUGGCAUAAG
>tni-mir-182
UGUUUGGCAAUGGUAGAACUCACACUGGUGAGGUAGAUGGAUCCGGUGGUUCUAGACUUGCCAACUA
>tni-mir-183
CUGUGUAUGGCACUGGUAGAAUUCACUGUGAGAGCUCACUAUCAGUGAAUUACCAUAGGGCCAUAAACAG
>tni-mir-196a-1
AGCUGGAGCGUGGUUUAGGUAGUUUCAUGUUGUUGGGGAUGGCUUCCUGGCUCGGCAACAAGAAACUGCCUUGAUUACGUCAGUUCGUCUUCAUCAAGGGC
>tni-mir-196a-2
UCGAGUGGUUUAGGUAGUUUCAUGUUGUUGGGGUCCAUUUCAAACUCUGCAACAUGAAACUGUCUUAAUUGCCCCA
>tni-mir-199-2
CCGCCUGCCCAGUGUUCAGACUACCUGUUCAGGAAGUAGUGGUUGUACAGUAGUCUGCACAUUGGUUAGGCUG
>tni-mir-19a
GCAGUUCUCUGCUAGUUUUGCAUAGUUGCACUACAAGAAUAGAGGAGUUGUGCAAAUCUAUGCAAAACUGAUGGUGGCCUG
>tni-mir-200a
CAUCUUACCUGACAGUGCUGGAUUAUACUACUGUUGUUCUAACACUGUCUGGUAACGAUGUU
>tni-mir-202
UCCUUUUUCCUAUGCAUAUACCUUUUUCAGAUGUAACUUUAAAGAGGCAUAGGGCAUGGGAAAAUGGGG
>tni-mir-204a
UGUGACCUGUGGGCUUCCCUUUGUCAUCCUAUGCCUGGAGCUCGGAUAAGGCAGGGACAGCAAAGGGAUGCUCAGCCGUCACCACUGACUUCA
>tni-mir-214
GUGGUGUGUCUGCCUGUCUACACUUGCUGUGCAGACCUUCUGCUCCUGUACAGCAGGCACAGACAGGCAGACAGAUGGCAGCCCCACU
>tni-mir-218a-1
CGGCUGUCUCUUGUGCUUGAUCUAACCAUGUGGCCCCGCCUAUUGUGAAAUCACAUGGUUCCGUCAAGCGCCAGGGACCGCUG
>tni-mir-218a-2
GGUUGUUCCUUUGUGCUUGAUCUAACCAUGUGGCUGCCAGGUUCUUAUCGUGGAACAUGGUUCUGUCAAGCACCAUGGAACGGC
>tni-mir-223
CAGGCCCUUCACUUAGUGUAUUUGACAAGCUGUGUUUGACACUCUGUAUCUGCGAGUGUCAGUUUGUCAAAUACCCCAAGUGAGG
>tni-mir-22b
GUUGCCUCACAGUCGUUCUUCACUGGCUAGCUUUAUGUCCUCCGACCCCACGCUAAAGCUGCCAGUUGAAGAGCUGUUGUGUGUAAC
>tni-mir-23a-1
GCUGUGGCGGGGAGGGUUCCUGGCACCGUGAUUUGAUGCACAAAGACAAACAAAAAUCACAUUGCCAGGGAUUUCCACCCUUUCACAG
>tni-mir-23a-2
AGCUGGAGGGAUUCCUGGCAGAGUGAUUUGGCUGUGAUGUAAUGUAAAUCACAUUGCCAGGGAUUUCCAACCAGCU
>tni-mir-23a-3
UCUGUUGGCCAGGGGAAUUCCUGGCAGAGUGAUUUUUGAGACUACAGGACUGAAUCACAUUGCCAGGGAUUUCCAAUGGCU
>tni-mir-23b
GGCUGUGAGGGUUCCUGGCGUGCUGAUUUGUGACCUAUGAUAAAAUCACAUUGCCAGGGAUUACCACACCGCC
>tni-mir-24-1
CUUCCUGUGCCUACUGAGCUGAUAUGCAGUUGUACAGAACCACUGGCUCAGUUCAGCAGGAACAGGAGUC
>tni-mir-24-2
GGGUCAGUCUCCUGUGCCUGCUGUGCUGAUAAUCAGUGUGUGACGUUGGCUGGCUCAGUUCAGCAGGAACAGGGGACUGG
>tni-mir-25
GCUGGUGUUGAGAGGCGGAGACUUGGGCAAUUGCCGGCCAUCACAGAGGGCAUUGCACUUGUCUCGGUCUGACAGUGCCGGC
>tni-mir-27b
AGGCACAGAGCUUAGCUGAUUGGUGAACAGUGAUUGAUUUCCUCUUUGUUCACAGUGGCUAAGUUCUGCACCUG
>tni-mir-27c
GGCUGUGCGGCGGCAGGACUUAACCCACAUGUGAACAGUGAGUGUGCCGUGUUCACAGUGGUUAAGUUCUGCCGCC
>tni-mir-27e
CUCUUGCUGAAGGCACAGAGCUUAGCUAAUUGGUGAGCAUUGAUCCCUGCUAUGUGUUGUUCACAGUGGCUAAGUUCAGUGCC
>tni-mir-29a-1
AGGUUGACCGAUUUCUUUUGGUGUUCAGAGUCCAAUUCUGUUUCUAGCACCAUUUGAAAUCGGUUACAGUGA
>tni-mir-29b-2
CUCUUGGAAGCUGGUUUCAGGUGGUGGCUUAGAGUAUUGUCAUCUAUCUAGCACCAUUUGAAAUCAGUGUUCUUGGGG
>tni-mir-301
AGGUCAGCUGCUCUGACAAUGUUGCACUACUGUACCAUCCAUUCUAGCAGUGCAAUAGUAUUGUCAUAGCAUUUGGCCU
>tni-mir-30b
AGAUGGUGUAAACAUCCUACACUCAGCUGUGAUCUUUUGCCGCAGAGGCUGAGAGAAGGUUGUUUACUUGAACUGGCUGGA
>tni-mir-338
GGAUUCUCCCUGCAACAACAUCCUGGUGCUGCCUGAGUCACUUUCACAAACUCCAGCAUCAGUGAUUUUGUUGCGGGGGG
>tni-mir-429
AGCCUGUUGAUAGGCGUCUUACCAGACAUGGUUAGAUGUAAUUAUUGUUGUCUAAUACUGUCUGGUAAUGCCGUCCAUUAAAUGGCA
>tni-mir-455
CCCUGAUGUGAGGGUAUGUGCCCUUGGACUACAUCGUGGAAGCCAGCACCAUGCAGUCCAUGGGCAUAUACACUUUCCUCAAGG
>tni-mir-489
UGGUGGUGGCCUGGUGGUCGUAUGCAUGACGUCAUUUACUUCGAUGAUUGGAGUGACAUCAUAUGUACGGCUGCUAAACCGCUACAAGAGAC
>tni-mir-9-1
CAGAGGGGUUGUCUGUUAUCUUUGGUUAUCUAGCUGUAUGAGUGACGUACAAUCUUCAUAAAGCUAGAUAACCGAAAGUAACAAGAAUCCCAUUA
>tni-mir-9-4
GGGUUAGUUUUUAUCUUUGGUUAUCUAGCUGUAUGAGUUUAUGUAAUAUCAUAAAGCUAGAGAACCGAAUGUACAAACUAAUUCC
>xla-let-7c
UGAGGUAGUAGGUUGUAUGGUUUAGAAUGACACCCUGGGAGUUAACUGUACAACCUUCUAGCUUUCC
>xla-let-7f
UGAGGUAGUAGAUUGUAUAGUUUUGGGGUCACACCCGAUCUGGGAGAUAACUAUACAGUUUACUGUCUUUCC
>xla-let-7i
UGAGGUAGUAGUUUGUGCUGUUGGUCGGGUUGUGACACUGCCCGCUGUGGAGAUAACUGCGCAAGCUACUGCCUUGCU
>xla-mir-107
AGCUUCUUUACAGUGUUGCCUUGUGGCAUGGAGUUCAAGCAGCAUUGUACAGGGCUAU
>xla-mir-124-2
CGUGUUCACAGUGGACCUUGAUUUAAUGUCCAUACAAUUAAGGCACGCGGUGAAUGCCAA
>xla-mir-133a
CAGUGCUUUGCUAAAGCUGGUAAAAUGGAACCAAAUCACCUCUUCAAUGGAUUUGGUCCCCUUCAACCAGCUGUAGGAUUGCAUUG
>xla-mir-140-1
CCAGUGGUUUUACCCUAUGGUAGGUUACGUCAGGCUGUUCUACCACAGGGUAGAACCACGGAC
>xla-mir-140-2
CCAGUGGUUUUACCCUAUGGUAGGUUACGUCAGGCUGUUCUACCACAGGGUAGAACCACGGAC
>xla-mir-143
GGUGCAGUGCUGCAUCUCUGGUCAAUUGUGAGUCUGAGAUGAAGCACUGUAGCUC
>xla-mir-144
GGAUAUCAUCAUAUACUGUAAGUUUGUUUUAAGACACUACAGUAUAGAUGAUGUACUA
>xla-mir-15a
UAGCAGCACAUAAUGGUUUGUGGGUUACACAGAGGUGCAGGCCAUACUGUGCUGCCGCC
>xla-mir-18b
UAAGGUGCAUCUAGUGCAGAUAGUGAAGUAGAUUAGCAUCUACUGCCCUAAGUGCUCCUUCUG
>xla-mir-199
CCCAGUGUUCAGACUACCUGUUCAGGACAAUGCUGUUGUACAGUAGUCUGCACAUUGGUUAG
>xla-mir-1a
ACAUACUUCUUUAUGUACCCAUAUGAACAUACAAUGCUAUGGAAUGUAAAGAAGUAUGUAU
>xla-mir-214-1
GCCUGUCUACACUUGCUGUGCAGAACAUCCUCUCACCUGUACAGCAGGCACAGACAGGCAG
>xla-mir-214-2
GCCUGUCUACACUUGCUGUGCAGAACAUCCUCUCACCUGUACAGCAGGCACAGACAGGCAG
>xla-mir-23b
UGGGUUCCUGGCAUGCUGAUUUGUGAGUUAAGAUUAAAAUCACAUUGCCAGGGAUUACC
>xla-mir-27b
CAGAGCUUAGCUGAUUGGUGAACAGUGAUUGAUCUCCUCUUUGUUCACAGUGGCUAAGUUCUGCA
>xla-mir-455
UAUGUGCCCUUGGACUACAUCGUGGAAGCCAGCACCAUGCAGUCCAUGGGCAUAUACA
>xtr-let-7i
CUGGCUGAGGUAGUAGUUUGUGCUGUUGGUCGGGUUGUGACACUGCCCGCUGUGGAGAUAACUGCGCAAGCUACUGCCUUGCUAG
>xtr-mir-133a
CAAUGCUUUGCUAAAGCUGGUAAAAUGGAACCAAAUCACCUCUUCAAUGGAUUUGGUCCCCUUCAACCAGCUGUAGGAUUGCAUUG
>xtr-mir-133c
AAUGCUUUGCUAAAGCUGGUAAAAUGGAACCAAAUCAACUGUUGAAUGGAUUUGGUCCCCUUCAACCAGCUGCAGCUGUGCAUUGA
>xtr-mir-153-2
AGCAGUUGCCAGUGUCAUUUUUGUGACGUUGCAGCUAGUAAUAUGAGCCCAGUUGCAUAGUCACAAAAGUGAUUAUUGGAAACUGU
>xtr-mir-455
UCCCUGGCGUGAGGGUAUGUGCCCUUGGACUACAUCGUGGAAGCCAGCACCAUGCAGUCCAUGGGCAUAUACACUUGCCUCAAGGUU
>xtr-mir-489
GUGGUGGCUUAGUGGUCGUAUGUAUGACGUCAUUUACUGGAUUUUUUAGGAGUGACAUCAUAUGUACGGCUGCUAAACUGCUGC
>xtr-mir-9-3
GUUUCUAUCUUUGGUUAUCUAGCUGUAUGAGUGUAAAUAAGCCGUCAUAAAGCUAGAUAACCGAAAGUAGGAAUCA
>xtr-mir-9a-1
GGGGUUGGUUGUUAUCUUUGGUUAUCUAGCUGUAUGAGUGUUGUCAAUCCUUCAUAAAGCUAGAUAACCGAAAGUAAAAAUAACCCCA

## Sheet: Novel miRNA
miRNA_id	family	sequence	sequence_length
novel_miR_1	--	gcaagacgaaggcauuggugcuaug	25
novel_miR_10	--	ugagcgccaaacaccugacaagc	23
novel_miR_100	--	uguuuuguccagguuagugugguug	25
novel_miR_1000	--	uuaagcugaagauguccuacugggc	25
novel_miR_1001	--	ucaguacacugugacaucgcug	22
novel_miR_1002	mir-146	ucaguaaggacacaguucugggga	24
novel_miR_1003	--	uacugcugcacacauacaugaau	23
novel_miR_1004	--	ucucuucggaaacugggccgc	21
novel_miR_1005	--	uucuucaugaugcucucugcgcuuu	25
novel_miR_1006	mir-1000	ucucugaugcgggccaugaccaguc	25
novel_miR_1007	--	agcauaugugauggcacuggacacc	25
novel_miR_1008	--	uagcuggucugcacauccccugagc	25
novel_miR_1009	--	ucccuagugacguggugucugaucg	25
novel_miR_101	mir-10	cacccuguagauccgaauuugu	22
novel_miR_1010	--	uuaugucugggcagagau	18
novel_miR_1011	mir-135	uauggcuuuuuauuccuacgug	22
novel_miR_1012	mir-5879	uggucaggauggacucaacaacgc	24
novel_miR_1013	--	uaccguagaaaguucaggacuuggg	25
novel_miR_1014	--	uuggauuuagaucuggugauugagc	25
novel_miR_1015	--	caccuguccagcuccuucagcu	22
novel_miR_1016	mir-219	uaucaaggauuaauggacacccugc	25
novel_miR_1017	--	uaggaacugagaaguggucuguggu	25
novel_miR_1018	--	ucugugagcuuugagucggcagc	23
novel_miR_1019	mir-221	agcuacauugucugcuggguuu	22
novel_miR_102	mir-574	ucugugugugugugugagucu	21
novel_miR_1020	--	gaccaccucagaucagac	18
novel_miR_1021	--	uaggcgugucacugcgugucac	22
novel_miR_1022	--	uaccguuggaaagggcguggccac	24
novel_miR_1023	--	uugaaauguagcacaaauauccaca	25
novel_miR_1024	--	auuguguugaggcacagaucugggg	25
novel_miR_1025	mir-5345	ugcuuagggacugugcugaccagcu	25
novel_miR_1026	--	ugccugccugcuguuggaugaug	23
novel_miR_1027	--	ugggugaugaauggaucagccucug	25
novel_miR_1028	--	gaaugugacugucuuugcagcu	22
novel_miR_1029	mir-449	ugcuaacacacgacugcucagc	22
novel_miR_103	--	aaacugguagaagguuggga	20
novel_miR_1030	--	uucuucaugaugcucucugcgcuuu	25
novel_miR_1031	mir-616	ugggaguuugaggguucugcgcagu	25
novel_miR_1032	--	uaaucgugacgugugugugaccu	23
novel_miR_1033	--	uaaccguuuauuguggacagaggug	25
novel_miR_1034	--	uaguuuucucuggaccccuaccc	23
novel_miR_1035	--	uaucuacugggccugauccucu	22
novel_miR_1036	mir-329	gaaguaaaggcucucuggauccaga	25
novel_miR_1037	--	ucuguugguaccaggauaaauaguu	25
novel_miR_1038	mir-467	ucaucuguaugugugugugugu	22
novel_miR_1039	--	uccaucaggaaagcgguacaggaac	25
novel_miR_104	--	uggaaaagaagggaaccagcacggu	25
novel_miR_1040	--	uccagaucuacauguugaacugc	23
novel_miR_1041	--	ucaucucuagccuggcucugg	21
novel_miR_1042	--	uccacggggguccgaggugacgu	23
novel_miR_1043	--	cagagaugaaauccugugguuccc	24
novel_miR_1044	--	uuuuucucuguccugugcacc	21
novel_miR_1045	--	uagaugucugaucaaaccuguu	22
novel_miR_1046	--	uuggaguggacgaugccaucauc	23
novel_miR_1047	--	uguguaaauauuugguguguggau	24
novel_miR_1048	--	uaacaucauagcaacauccucugc	24
novel_miR_1049	--	gcuguucggcugagccuc	18
novel_miR_105	mir-290	uaccugaaacuggaggccacuuuc	24
novel_miR_1050	mir-10	agaccuguagauacaagcuugu	22
novel_miR_1051	--	agcauaugugauggcacuggacacc	25
novel_miR_1052	--	ucaauaccacagggcgagacggu	23
novel_miR_1053	--	uccuucggguagcugagauggagc	24
novel_miR_1054	mir-25	auauaugauauugugcagagccaac	25
novel_miR_1055	--	uguuuuugugucugguagucuuggc	25
novel_miR_1056	mir-939	ugggaacguaaagcucugguggg	23
novel_miR_1057	--	uucucauggaucgugguuggaccuc	25
novel_miR_1058	mir-9080	uucagcaaaaguuggucgaaccugc	25
novel_miR_1059	--	uuuugaaaauuuggcccguggua	23
novel_miR_106	--	ugaugaugucuucuguggagg	21
novel_miR_1060	mir-1677	ugcuugaugacaucaauaggaccac	25
novel_miR_1061	--	uaucuuaacuacuuccugcagaguu	25
novel_miR_1062	mir-1306	uuuugacauuggccauggugggagg	25
novel_miR_1063	--	cagagaugaaauccugugguuccc	24
novel_miR_1064	mir-95	uguaaauguccaucagggagggg	23
novel_miR_1065	--	uaagaacucagaguaaggcacu	22
novel_miR_1066	--	uaugugaggacgcagagcggugagu	25
novel_miR_1067	--	ugagaucuguuaggagcaggga	22
novel_miR_1068	--	uuggaaacuguaguugugugugug	24
novel_miR_1069	--	auaaguaauaguaggacaaucagc	24
novel_miR_107	--	ucagaguugacggcugaaugacaug	25
novel_miR_1070	mir-607	cuucuacagauguggaguggacagc	25
novel_miR_1071	mir-646	caaacacagcagcugccucugacca	25
novel_miR_1072	--	ucucuguccucguccucug	19
novel_miR_1073	--	ugacuuuugcucugaccgaccaauc	25
novel_miR_1074	--	ucaauaaaguaucuaucuaucugu	24
novel_miR_1075	--	ugugugugcgcacugacugc	20
novel_miR_1076	--	uugcugccugcuugucuucac	21
novel_miR_1077	--	gcuguguagaggucugagguggug	24
novel_miR_1078	--	gacuaugucucucgccuggucugg	24
novel_miR_1079	--	aacuaugugagagugcuguuugugg	25
novel_miR_108	--	aacuucuggaggugacaucugcugg	25
novel_miR_1080	--	ugugcugugccauucuucugugg	23
novel_miR_1081	mir-1000	ucucugaugcgggccaugaccaguc	25
novel_miR_1082	--	ugacaauaaagcuccuugaauccuu	25
novel_miR_1083	--	uggaaccaggcaggacgucuuccac	25
novel_miR_1085	--	gcagauuagacugacauggcaac	23
novel_miR_1086	--	ugacagaagaugugguuaacaagg	24
novel_miR_1087	--	uuccauaguagaggagcuugau	22
novel_miR_1088	--	augucugugacgguccuggauc	22
novel_miR_1089	--	uaguuuuucugcaucuuucug	21
novel_miR_109	mir-1000	ucuuugaugcgggccaugaccaguc	25
novel_miR_1090	--	uaauauucauuggaaguggagcaug	25
novel_miR_1091	mir-7927	ugucauuggagggaacucacucc	23
novel_miR_1092	--	uuuauugucauuucacacaugu	22
novel_miR_1093	--	ugagaaccaacacugagaggaug	23
novel_miR_1094	--	uggaucauguuugugucccccggc	24
novel_miR_1095	--	acucuucccccgucucaucugc	22
novel_miR_1096	--	uggauguuguggggcugucuugguu	25
novel_miR_1097	mir-458	auagcucuuuaaaugguacugc	22
novel_miR_1098	mir-7385	ucuaccagaucuggacucaguuu	23
novel_miR_1099	--	guuucuguaguguaguggucauc	23
novel_miR_11	--	uaagauagguuggugccugaccguu	25
novel_miR_110	mir-460	uccucauugugcaugcugugug	22
novel_miR_1100	--	uucagugugaacuuaagaaggagu	24
novel_miR_1101	mir-34	ucguuaacgugcgaucagcugauu	24
novel_miR_1102	mir-286	gaauagcagaaugaucucuguacag	25
novel_miR_1103	mir-290	ucuggaccaacuggagacucuuc	23
novel_miR_1104	--	ggcauaugugauggcacuggacacc	25
novel_miR_1105	--	uugacgugaaauaugggugaugcau	25
novel_miR_1106	--	uucuucugugcaggcucucuucuc	24
novel_miR_1107	mir-6790	uuugucaguguggaucuggaagucc	25
novel_miR_1108	mir-8915	accacauggaugggcagcugcac	23
novel_miR_1109	--	uuucugaugacucugcagugguugg	25
novel_miR_111	--	uauuuagaguugguacuuagugaaa	25
novel_miR_1110	--	ugccugagggugagggacacuaac	24
novel_miR_1111	--	ugagucacagacggauguaacagag	25
novel_miR_1112	--	ugugauauuguuucaugugauucg	24
novel_miR_1113	--	ugagacaggauuguguugaggcac	24
novel_miR_1114	mir-658	cagacgugaaguagaccagcugguc	25
novel_miR_1115	--	gaggcacauauuguguggaacgg	23
novel_miR_1116	--	guguuuuguggacuuggagg	20
novel_miR_1117	--	ucugucagaaagcucagaaucu	22
novel_miR_1118	--	uguuuuugugucugguagucuuggc	25
novel_miR_1119	let-7	ugagaaagucuuucauccaucugc	24
novel_miR_112	--	uucuucuucuucuucuuuucugu	23
novel_miR_1120	--	uauguaucaaugucugugugagagc	25
novel_miR_1121	mir-7398	ucuguagaaggaggugaggacug	23
novel_miR_1122	--	ugucugucugucuguguguca	21
novel_miR_1123	--	caguauucaauuacagcauguagg	24
novel_miR_1124	mir-30	cuuucagucggauguuugcagca	23
novel_miR_1125	--	ugaacauccagggcucggacaucg	24
novel_miR_1126	mir-3957	uccucaggaaguggagcugcugcug	25
novel_miR_1127	--	uaggucugggaugcagugagaug	23
novel_miR_1128	--	uacguccaaguaagucugcaggccc	25
novel_miR_1129	--	gacgcucugaccauggugacuggga	25
novel_miR_113	mir-317	uucuacgagucggugguguccagu	24
novel_miR_1130	--	ugacuguacggaggaagcauagu	23
novel_miR_1131	mir-34	ucguuaacgugcgaucagcugauu	24
novel_miR_1132	--	ugugaauacuuuccggaugcacugu	25
novel_miR_1133	--	uuggaaaguuuggguagaaaagggu	25
novel_miR_1134	--	cuggcuuguggaacuccagaggc	23
novel_miR_1135	--	cgucuuuauggucucugacgu	21
novel_miR_1136	--	aguggcuauggcuuuugggucuu	23
novel_miR_1137	--	ucuagagugauuuuuaguuguagau	25
novel_miR_1138	mir-1183	uaacuauugacgcgaguggacagac	25
novel_miR_1139	--	uuaaccuucuccucuaccuccca	23
novel_miR_114	mir-9243	ugcuucaugaaacgggccccugguc	25
novel_miR_1140	--	uggaaaugucaggccugugaugug	24
novel_miR_1141	--	ucacuaucugcugcagggagcugu	24
novel_miR_1142	mir-8	uaauaugucaaguaaaacccgagu	24
novel_miR_1143	mir-449	uccggcuguuuccuguuagcaagc	24
novel_miR_1144	mir-1257	uugcaaaagauggacucugaugggg	25
novel_miR_1145	mir-29	agcuccuagcgguggauc	18
novel_miR_1146	--	ugaaugcugagaggaggaaggaug	24
novel_miR_1147	mir-317	uucuacgagucggugguguccagu	24
novel_miR_1148	--	ucugaacugcuugcugccgugu	22
novel_miR_1149	--	ucuguaucuuauucaguccccugaa	25
novel_miR_115	--	uugucaugaagugcuuugagcggcu	25
novel_miR_1150	--	ugguacugcugcuggauccugagcc	25
novel_miR_1151	--	ugagaaccaacacugagaggaug	23
novel_miR_1152	mir-1990	cccaguagaacuauggaguccccgg	25
novel_miR_1153	let-7	ugagaaagucuuucauccaucugc	24
novel_miR_1154	mir-30	auguaaacauccuacacucagc	22
novel_miR_1155	--	ccugugaggagaaggcuguaccagc	25
novel_miR_1156	--	uuuaucuguugucuguauuuuggg	24
novel_miR_1157	--	uuucugaugacucugcagugguugg	25
novel_miR_1158	--	uuagucgaugugagggucgaagggc	25
novel_miR_1159	--	uuacuagucucccaguuccugcugc	25
novel_miR_116	mir-34	ucguuaacgugcgaucagcugauu	24
novel_miR_1160	mir-25	uauugcacucgucccggccucc	22
novel_miR_1161	--	ugaucuugcuggcuguauuuacugc	25
novel_miR_1162	--	ucaaaauugucucuagaugcuuu	23
novel_miR_1163	--	ugggcaaacaaguugaacc	19
novel_miR_1164	mir-194	uuaaaaguggagguggugucugcc	24
novel_miR_1165	mir-8512	ucauuacagauccucauaacaccug	25
novel_miR_1166	--	uuccagcgcacaguguggacucuuc	25
novel_miR_1167	--	cgagcuaagauccugugggacuu	23
novel_miR_1168	mir-551	gcgacccauccuuaguuucug	21
novel_miR_1169	--	uucuuuugagucucacacuaucacc	25
novel_miR_117	--	gccuguuggagaagcuaauacug	23
novel_miR_1170	--	uucauuugcacugucuaccucaccc	25
novel_miR_1171	--	ugacgcagaaaugagcugaaccccg	25
novel_miR_1172	--	guagaaaggacggcacuggaugguc	25
novel_miR_1173	--	uaaguuucgagcaggaccgcagc	23
novel_miR_1174	--	uugaagacguuucaccucucauu	23
novel_miR_1175	--	uggaugguguugaaggcacugg	22
novel_miR_1176	--	ugguacugcugcuggauccugagc	24
novel_miR_1177	--	uucagugugaacuuaagaaggagu	24
novel_miR_1178	--	uuuuauguacugggccaacuucucc	25
novel_miR_1179	--	uucuucugugcugguggguuu	21
novel_miR_118	--	uuaugucugggcagagau	18
novel_miR_1180	--	uguggcauguguuauucucc	20
novel_miR_1181	--	ugagucauagacggauguaacgg	23
novel_miR_1182	--	aaggauaucauagguggcucugaug	25
novel_miR_1183	--	ugcacagcuugggcucuggagcc	23
novel_miR_1184	--	uucaccguguucaccuucgcuuu	23
novel_miR_1185	--	ugguagaugcucugcagagagggc	24
novel_miR_1186	--	cggauuauaaggcgcaauaucaaug	25
novel_miR_1187	--	ugugauguugccuguuuguucu	22
novel_miR_1188	--	cagagaugaaauccugugguuccc	24
novel_miR_1189	--	ucaugaagcagguuauguggaaacu	25
novel_miR_119	--	aggauaacuaguuacacugcugcu	24
novel_miR_1190	--	ugacugguaaauugagagcuuugcc	25
novel_miR_1191	--	ugguguuaaaugcugaacugaaauc	25
novel_miR_1192	--	uucuucaugaugcucucugcgcuuu	25
novel_miR_1193	mir-506	gaacaggauaucugugugcagacug	25
novel_miR_1194	--	aagcugguguggcugaagg	19
novel_miR_1195	mir-146	ucaguaaggacacaguucugggga	24
novel_miR_1196	--	ucuucuuucaggacugauagcugg	24
novel_miR_1197	--	aaucugaacccucuccggcucc	22
novel_miR_1198	--	uguuguuguugcugcagcuguggu	24
novel_miR_1199	--	ugacaauaaagcuccuugaauccuu	25
novel_miR_12	--	uguguguuguggacuuggagaaggc	25
novel_miR_120	mir-3604	accaaugugcagacuacuguu	21
novel_miR_1200	--	ucaucagagaacuuuugc	18
novel_miR_1201	let-7	cuauacaacuuacugccuuccuc	23
novel_miR_1202	mir-3	aagcgccuuggacagcuaug	20
novel_miR_1203	mir-216	aaagagcacaguggccuccauaauc	25
novel_miR_1204	--	aacuaaacaaugugguguauguggg	25
novel_miR_1205	mir-964	uuguugugaagccucuguacuaac	24
novel_miR_1206	--	uggaacguggaacucugccguugcu	25
novel_miR_1207	--	uuucucuucaauacuguagccaggc	25
novel_miR_1208	--	uuucuuaccacccacucaagcu	22
novel_miR_1209	mir-29	uucacuuccaaagaugaaccugcc	24
novel_miR_121	--	uagauugggaaccagagccuuu	22
novel_miR_1210	--	uaagucugaaucuaaggaacgcagc	25
novel_miR_1211	--	uucuaugagucggugguguccagu	24
novel_miR_1212	--	auauaacuuaacucuccccgucggg	25
novel_miR_1213	--	uuggaugguuugguggagaacauc	24
novel_miR_1214	--	uuuaauguguacaucccucccucgg	25
novel_miR_1215	--	uuuuuuccucggaacgagagcgacg	25
novel_miR_1216	--	aacuucuggaggugacaucugcugg	25
novel_miR_1217	--	ggggaagguacaggagaagcagu	23
novel_miR_1218	mir-181	accaucgaccguugauuguacc	22
novel_miR_1219	--	accaaucagaggacggaagaaugc	24
novel_miR_122	--	ugacuguuggcugugcauaugcacu	25
novel_miR_1220	mir-1990	uaaguugauaggagcacaguuug	23
novel_miR_1221	--	agcauaugugauggcacuggacacc	25
novel_miR_1222	mir-242_2	uugcuuagauagagugcacagccug	25
novel_miR_1223	--	uucuaugagucggugguguccagu	24
novel_miR_1224	mir-499	uuaagacuugcagugauguuu	21
novel_miR_1225	mir-462	gaaacggaccccauaaccagc	21
novel_miR_1226	--	ugcuacuggaucagagacu	19
novel_miR_1227	mir-263	uggaauuagacaaacucaccuggg	24
novel_miR_1228	--	ugguaccgcugcuggauccugagcc	25
novel_miR_1229	--	uuuuguuauuguguuuauacugu	23
novel_miR_123	--	ugacuuuugcucugaccgaccaauc	25
novel_miR_1230	--	uugguguaaugaacggcugucuugg	25
novel_miR_1231	--	uacuuaugugcucugcaucucc	22
novel_miR_1232	--	uucuucugugcugguggguuu	21
novel_miR_1233	mir-1990	cccaguagaacuauggaguccccgg	25
novel_miR_1234	--	agcauaugugauggcacuggacac	24
novel_miR_1235	mir-19	uaccaauucugcaggacugaaaccc	25
novel_miR_1236	--	ugguacugcugcuggauccugagcc	25
novel_miR_1237	mir-181	gcauccaagacugucagagaggggc	25
novel_miR_1238	--	ucaguugacagcucugcuccucuau	25
novel_miR_1239	--	agaacacagagacacugaggaacc	24
novel_miR_124	mir-1298	ucaucugaguaacggaccgccagc	24
novel_miR_1240	mir-3149	uauauggauauauauguauagc	22
novel_miR_1241	mir-145	auuccuggaaauacuguucuug	22
novel_miR_1242	--	uugacuaaacucuuucauccu	21
novel_miR_1243	--	cggugcucuggaaggguug	19
novel_miR_1244	mir-4743	ucucucugucugcuccagugcagc	24
novel_miR_1245	--	ccucaaaggacccacgaacggcc	23
novel_miR_1246	--	ucuuacuuugaguugcuccgauu	23
novel_miR_1247	--	ugaacgugccugaccccaucugcc	24
novel_miR_1248	--	ucugucucucugccuugugucgg	23
novel_miR_1249	mir-1226	ucaacauguagaucuggaugg	21
novel_miR_125	--	aucagacgagcucaccaucuguuuu	25
novel_miR_1250	--	ugugaauguggggagaguggaagau	25
novel_miR_1251	--	uacucguggcuguaccugucuu	22
novel_miR_1252	mir-745	uacacugaggguguagcagucugcu	25
novel_miR_1253	--	uggauuagcuggagagucuuu	21
novel_miR_1254	mir-338	aacaacauccugaugcugucu	21
novel_miR_1255	--	gaggcugcuguuaaaccagacg	22
novel_miR_1256	--	ggcauaugugauggcacuggacacc	25
novel_miR_1257	mir-548	acaaaacugaaguuauuguucuggg	25
novel_miR_1258	--	guagaaaggacggcacuggaugguc	25
novel_miR_1259	--	ccuuccagcguuggguuugc	20
novel_miR_126	mir-30	uucaucagggauggaucuccacu	23
novel_miR_1260	mir-7371	uuuguuccgaaugcccccuggacgc	25
novel_miR_1261	--	uguguuuggcuuguaacgguaac	23
novel_miR_1262	mir-219	uaucaaggauuaauggacacccugc	25
novel_miR_1263	mir-363	ucucugaugacucugcaaucguugg	25
novel_miR_1264	--	ugugaucugaguguucuauug	21
novel_miR_1265	mir-365	uaaugccccuaaaaauccuuau	22
novel_miR_1266	--	cacuguuccaggucuggguccacc	24
novel_miR_1267	--	uucuucaugaugcucucugcgcuuu	25
novel_miR_1268	--	augaaccuacacuuugcacacg	22
novel_miR_1269	--	acuuguuggaauuugacauaaacac	25
novel_miR_127	--	ucccuauugaucugcgacuccaugc	25
novel_miR_1270	--	auauaacuuaacucuccccgucggg	25
novel_miR_1271	--	ugacaaaagagaguuacaguaaucc	25
novel_miR_1272	--	ugucaugaauucagcuguuauuaca	25
novel_miR_1273	--	uggacuuuguggacuggugugagu	24
novel_miR_1274	--	uggcuuuuuggcugcaacucuucc	24
novel_miR_1275	mir-132	accuuggcucuagacugcuuacu	23
novel_miR_1276	--	uuaacuggugacgcgcggucucgcu	25
novel_miR_1277	mir-34	ucguuaacgugcgaucagcugauu	24
novel_miR_1278	mir-3151	gaagcggaggaacaaguccaggugu	25
novel_miR_1279	--	uuguauuaauguagggcguaauggc	25
novel_miR_128	mir-769	caagcuaagaucccgugggacuucc	25
novel_miR_1280	mir-205	uccuucauuccaccggagucug	22
novel_miR_1281	--	uagaauaguaaugguggaacaaug	24
novel_miR_1282	--	uucuaugagucggugguguccagu	24
novel_miR_1283	mir-290	ucuggaccaacuggagacucuuc	23
novel_miR_1284	--	ugcugcugcugcucugucaccgu	23
novel_miR_1285	--	uauccaacgauccacggaguaugug	25
novel_miR_1286	--	ugacagaucuaugugaugacg	21
novel_miR_1287	--	agcauaugugauggcacuggacacc	25
novel_miR_1288	mir-3431	uaucuagaaaucugacugacuuucu	25
novel_miR_1289	mir-7552	uuacaauuaaaggauauuucu	21
novel_miR_129	mir-146	ucaguaaggacacaguucugggga	24
novel_miR_1290	--	uuugcuaagaugucugggucaagu	24
novel_miR_1291	--	aguggggaagucauugaucuug	22
novel_miR_1292	mir-10	aacccguagauccgaacuugugu	23
novel_miR_1293	--	uccagucugcaguguggacucugc	24
novel_miR_1294	--	uucgaugugaauugcucuagagc	23
novel_miR_1295	--	uuucuacacaucucacucucacuaa	25
novel_miR_1296	--	uuucaaaccagaugaguuggacagg	25
novel_miR_1297	--	uacaaucaacggucgaugguuu	22
novel_miR_1298	mir-787	aaucccauuauaguaccuucc	21
novel_miR_1299	--	uucugucuuggauuuaauuaacaac	25
novel_miR_13	mir-676	aagaaguuguugagcucaucagcc	24
novel_miR_130	mir-4504	ugacaauaaaguugaaucugaucu	24
novel_miR_1300	--	ucugcaucgggguucagcucuuuu	24
novel_miR_1301	--	ugcgagugacugugcuugacgug	23
novel_miR_1302	mir-15	caggccaugcugugcugccgcag	23
novel_miR_1303	--	aaagaucaaaaauaagauguagg	23
novel_miR_1304	--	uuuuaagucaugguucuaacaacuc	25
novel_miR_1305	--	uaacuauggucgcuggagucucu	23
novel_miR_1306	--	uccgauugguguaacuuuacguc	23
novel_miR_1308	--	uucugucucuguguuuaugugagc	24
novel_miR_1309	--	uugaccugcugagcgucuuccu	22
novel_miR_131	--	ucuguuucucggccugugagug	22
novel_miR_1310	--	uacauagguuaaguagcagaacac	24
novel_miR_1312	--	ucagcacauuguggagagggug	22
novel_miR_1313	--	uuuuaacggaauagcaguuugcagu	25
novel_miR_1314	mir-154	uuaccugucgugagauccucucu	23
novel_miR_1315	--	uucuuucuuggcauugggcagagug	25
novel_miR_1316	--	uaguuugauacacagcacaau	21
novel_miR_1317	mir-17	uaaagugcuuauagugcaggu	21
novel_miR_1318	--	uccguaguguucucugguccccucc	25
novel_miR_1319	--	uugauguugaggcagggcuggcug	24
novel_miR_132	--	uucuaugagucggugguguccagu	24
novel_miR_1320	--	uucuaugagucggugguguccagu	24
novel_miR_1321	--	uguuuaggucuccccauguuugg	23
novel_miR_1322	--	ucuucuuucaggacugauagcugg	24
novel_miR_1323	--	ucagcauucuuccguccucugauug	25
novel_miR_1324	mir-25	uauugcacuugucccggccuguu	23
novel_miR_1325	mir-10	acagauucgauucuaggggagu	22
novel_miR_1326	mir-483	ugccaagacaggaggacagaugggu	25
novel_miR_1327	--	aaauuugaaauauuuggcuguagc	24
novel_miR_1328	--	ucuauugggaauauaugggacuauu	25
novel_miR_1329	--	agcauaugugauggcacuggacacc	25
novel_miR_133	--	ucauuguggacuucaggaggg	21
novel_miR_1330	mir-1226	ucaacauguagaucuggaugg	21
novel_miR_1331	--	uggcuuuuuggcugcaacucuucc	24
novel_miR_1332	--	uggaugguguugaaggcacugg	22
novel_miR_1333	--	guguuaugggcuacacucugu	21
novel_miR_1334	--	uacgugucgcagcuaaaacug	21
novel_miR_1335	--	caggacucgugacaguaac	19
novel_miR_1336	mir-743	auggacaccucguuggacguu	21
novel_miR_1337	--	cucgauaggacuccuucuucagc	23
novel_miR_1338	--	uucgcauuaaucacuccaccacacc	25
novel_miR_1339	mir-430	caccucaaauggagacacugau	22
novel_miR_134	--	uucgaugugaauugcucuagagc	23
novel_miR_1340	mir-19	ugugcaaacccaugcaaagcug	22
novel_miR_1341	--	uuagacuuugcucucgaguacaa	23
novel_miR_1342	--	aucagacgagcucaccaucuguuuu	25
novel_miR_1343	--	uguacaggagaaugcuggggguu	23
novel_miR_1344	--	uagugucuuucugauggcuuacugu	25
novel_miR_1345	--	ucucauguuguuaacugcuuuccug	25
novel_miR_1346	--	acucuaacgacugucguuauaacac	25
novel_miR_1348	--	uguguaguguucugccagguuuggu	25
novel_miR_1349	--	uaugguuggacggaggugcgccg	23
novel_miR_135	--	uagaagaugacgcuggcuaccacug	25
novel_miR_1350	--	uacagagacauccuugcugacaacc	25
novel_miR_1351	mir-10	ucccugagacccuuaaccugug	22
novel_miR_1352	--	uuucuacacaucucacucucacuaa	25
novel_miR_1353	mir-8	ucaaaacaguccuguaaugcugcug	25
novel_miR_1354	--	aaggguucgggucagggugggu	22
novel_miR_1355	--	agcauaugugauggcacuggacacc	25
novel_miR_1357	--	uucuaugagucggugguguccagu	24
novel_miR_1358	--	aaggcugcggugccgaguucugc	23
novel_miR_1359	mir-587	uuccacaggagaggagcuugau	22
novel_miR_136	--	ucagaguugacggcugaaugacaug	25
novel_miR_1360	--	uuccauaguagaggagcuugau	22
novel_miR_1361	--	agcccggucuguguacaagacg	22
novel_miR_1362	mir-459	ucaguaacaaggauucauc	19
novel_miR_1363	--	uacaagaagcugaguggcauacug	24
novel_miR_1364	--	aauggcugaaacgauuaauc	20
novel_miR_1365	mir-7385	ucuaccagaucuggacucagucu	23
novel_miR_1366	mir-619	gaucuggacguguuugacc	19
novel_miR_1367	--	uggguucuuuguggccugagauggu	25
novel_miR_1368	--	ucucaaggauuacuguugcuauggu	25
novel_miR_1369	mir-350	gaagaaagugcaugcgcugcugggc	25
novel_miR_137	--	uguuaaucugacgaggggagaggau	25
novel_miR_1370	--	uuucucuucagcacuguagccaggc	25
novel_miR_1371	--	gacugucguuuggcacaauggggc	24
novel_miR_1372	--	gaguuuggucuagaccugc	19
novel_miR_1373	--	aaauggccagauaagcccucugu	23
novel_miR_1374	--	agcauaugugauggcacuggacacc	25
novel_miR_1375	--	uaaguuugcggacgacaccacugug	25
novel_miR_1376	--	gacaauaagacgcuggaucuccugu	25
novel_miR_1377	--	ucaggaugcaugcugugauugg	22
novel_miR_1378	--	ugugauauuguuucaugugauucg	24
novel_miR_1379	--	auggauaauaacacagcagu	20
novel_miR_138	--	ugaacugagaagaacuccgcugguu	25
novel_miR_1380	--	uaggguugggguuagggu	18
novel_miR_1381	mir-1175	ugaaguccaaccccucccaucug	23
novel_miR_1382	--	ugugugugcgcacugacugc	20
novel_miR_1383	--	uacucuuuccugguguagcucu	22
novel_miR_1384	mir-30	uguaaacauccccgacuggaagc	23
novel_miR_1385	mir-1990	cccaguagaacuauggaguccccgg	25
novel_miR_1386	--	uaggaacugagaaguggucuguggu	25
novel_miR_1387	--	acggcagugaagggauucagug	22
novel_miR_1388	--	uucuucugugcugguggguuu	21
novel_miR_1389	--	uguuuaugguaugaaauuaggacc	24
novel_miR_139	--	ucagaaaggauggaguucgccagu	24
novel_miR_1390	mir-73	ugcaaacuguaggggguccagggu	24
novel_miR_1391	--	ugaguugugguuguggugagugagc	25
novel_miR_1392	mir-7132	ugaggcguuuagaacaaguuc	21
novel_miR_1393	--	uucgauguguacugcccuggaacau	25
novel_miR_1394	mir-9201	uuuuaucaauaagcuccgaucuccc	25
novel_miR_1395	--	ucuguugaaaggcugagguauagc	24
novel_miR_1396	--	aucagacgagcucaccaucuguuuu	25
novel_miR_1397	--	ucugucuguaugaggggaucaggu	24
novel_miR_1398	--	uucuaugagucggugguguccagu	24
novel_miR_1399	--	ugaguugugguuguggugagugagc	25
novel_miR_14	--	uaccugaagcuggagaccacuucc	24
novel_miR_140	let-7	ugagguaguagguuguauaguu	22
novel_miR_1400	--	uuuacuguguuggugucgacugug	24
novel_miR_1401	mir-304	uaccugaaacuggagaccacuucc	24
novel_miR_1402	--	uuuugaauaauaggcugcucuggc	24
novel_miR_1403	mir-27	uucacaguggcuaaguucagugu	23
novel_miR_1404	mir-593	uggacaucuacuggggcuucagu	23
novel_miR_1405	--	uuuuuguugaccaacucagagacgg	25
novel_miR_1406	--	cagagaugaaauccugugguuccc	24
novel_miR_1407	mir-30	uucaucagggauggaucuccacu	23
novel_miR_1408	--	uccaugggaaccugcgagacg	21
novel_miR_1409	mir-15	cacaaaccggcgguaccaccccacu	25
novel_miR_141	--	ugauaaugacgccggcuggaaaguc	25
novel_miR_1410	--	ugucagcgugguggguugu	19
novel_miR_1411	--	ugacauuccauguccccauagcc	23
novel_miR_1412	--	gaaagccaacaagcugccugcugc	24
novel_miR_1413	mir-34	uggcagugucuuagcugguugu	22
novel_miR_1414	--	uggaacagugggcugcggucc	21
novel_miR_1415	mir-956	agggcuuggaacgccgccaucaggg	25
novel_miR_1416	--	uguuguugugcugaaaguaauc	22
novel_miR_1417	mir-2733	ucugacuauguaacaccagugaau	24
novel_miR_1418	--	uauuguauuuccugaucagcucau	24
novel_miR_1419	--	agcauaugugauggcacuggacacc	25
novel_miR_142	mir-1421	ugguaguugcgucagcugcagu	22
novel_miR_1420	--	auuuaacagacugcuuaccaacgc	24
novel_miR_1421	--	aacuguuccaggucuggguccacc	24
novel_miR_1422	--	ugauggaagugcagagaacagacug	25
novel_miR_1423	--	uucuuagagagcuugggcuggguc	24
novel_miR_1424	--	uuugaucuuuuuccaguuuuugu	23
novel_miR_1425	--	uguaucuguaagcuucacaucagug	25
novel_miR_1426	--	uaugucuguuuguugcuguuauaac	25
novel_miR_1427	--	agcuggacugcaagguuggaau	22
novel_miR_1428	mir-216	aaaucucagcuggcaacugug	21
novel_miR_1429	--	uguguaguguucugccagguuuggu	25
novel_miR_143	let-7	ugagaaagucuuucauccaucugc	24
novel_miR_1430	--	uucuggcauacgucccugggguguc	25
novel_miR_1431	--	ugaagucaaagccuguagaccucug	25
novel_miR_1432	--	uuccggcugagaaccauggccuc	23
novel_miR_1433	mir-30	uaaaacaucguucagacucagau	23
novel_miR_1434	mir-155	uuaaugcuaaucgugauaggg	21
novel_miR_1435	--	ucugucuguauguggggaucaggug	25
novel_miR_1436	mir-142	uagugcuuucuacuuuauggau	22
novel_miR_1437	--	uacaaggcucgauagcacuauggcu	25
novel_miR_1438	--	uggacuuuguggacuggugugagc	24
novel_miR_1439	--	agcauaugugauggcacuggacacc	25
novel_miR_144	mir-430	caccucaaauggagacacugau	22
novel_miR_1440	--	gaaugauuuccugugucgcucugu	24
novel_miR_1441	--	uaggugaaauauuggcuuuggcauc	25
novel_miR_1442	--	uaccugaagcuggagaccacuucc	24
novel_miR_1443	--	uaguuuucucuggaccccugccc	23
novel_miR_1444	--	gcgguuuggacauuuggagagcc	23
novel_miR_145	mir-181	aacauucaacgcugucggugagu	23
novel_miR_146	--	ucucgaaggauuucaugaccac	22
novel_miR_147	--	uuuuaaguaucuggguguuuaccuc	25
novel_miR_148	mir-7552	uuacaauuaaaggauauuucu	21
novel_miR_149	--	agcauaugugauggcacuggacacc	25
novel_miR_15	--	uaggauuccagcacuguuuuuugc	24
novel_miR_150	--	ucaauaccacagggcgagacggu	23
novel_miR_151	--	gucuguaggauauaagga	18
novel_miR_152	--	ucuaaacagaggaagaugaggcu	23
novel_miR_153	--	uuuaaaggacugggguacauagcc	24
novel_miR_154	--	ucauugcuuauuuuucugauugg	23
novel_miR_155	--	uaacuuuugugaguguggacgaug	24
novel_miR_156	--	uccacggggguccgaggugacgu	23
novel_miR_157	--	ugcaccugacuguggcauauaugug	25
novel_miR_158	--	ucaacccugcuguccaguucau	22
novel_miR_159	--	uuaugucugggcagagau	18
novel_miR_16	mir-290	ucuggaccaacuggagacucuuc	23
novel_miR_160	--	cguuugccacucuggcauc	19
novel_miR_161	--	uccacggggguccgaggugacgu	23
novel_miR_162	--	uucuaugagucggugguguccagu	24
novel_miR_163	--	uugauguugaggcagggcuggcug	24
novel_miR_164	mir-122	uggagugugacaaugguguuu	21
novel_miR_165	mir-154	uuaccugucgugagauccucucu	23
novel_miR_166	mir-5345	ugcuuagggacugugcugaccagcu	25
novel_miR_167	--	uacagacagaggcugaagcucgcc	24
novel_miR_168	--	uuaguagugaagacuucaugaguuu	25
novel_miR_169	--	ucaauucuuguacguacacuugc	23
novel_miR_17	--	uuccagugaugaugauacuuagc	23
novel_miR_170	--	uccgaauguugaacuguugccuc	23
novel_miR_171	--	uuagugaugaaccucagggcagc	23
novel_miR_172	--	uuguaucgguccgucgugguaaag	24
novel_miR_173	--	ucaguucgauuucggcccguaggg	24
novel_miR_174	--	ugucuguaacauaguucu	18
novel_miR_175	--	uacagucuaacagcagugggaauga	25
novel_miR_176	--	ggcgaacugaaggggauccug	21
novel_miR_177	--	aauggagagagacuggugcugu	22
novel_miR_178	--	cagagaugaaauccugugguuccc	24
novel_miR_179	--	uucuacagaugugugguggagagu	24
novel_miR_18	--	ugguacugcugcuggauccugagcc	25
novel_miR_180	--	uuggaaacgcugacugaauucuguc	25
novel_miR_181	mir-9235	ucacuuggugcagcugcaggacg	23
novel_miR_182	mir-132	accauggcuguagacuguuacc	22
novel_miR_183	--	ugaucuguggccucaaaaaagcaac	25
novel_miR_184	--	uacaagaggaaauguacagaugau	24
novel_miR_185	--	ugauagaagaggugguggguccc	23
novel_miR_186	--	ugaaugcugagaggaggaaggaug	24
novel_miR_187	--	uaucauaacucggguuuuacuugac	25
novel_miR_188	--	cgacugguaaaucgagagcuucgcc	25
novel_miR_189	--	cauguuugagcugaaggugc	20
novel_miR_19	--	gcauuaggagacucuacggggu	22
novel_miR_190	mir-576	ucagaaagaugcagaaaaauuagu	24
novel_miR_191	--	ucagcuuucagacuccacuggcucc	25
novel_miR_192	--	guguauguauacuuuugacuuuga	24
novel_miR_193	mir-148	ucagugcauuacagaacuuugu	22
novel_miR_194	--	acauuuacuguguucuggu	19
novel_miR_195	--	agcauaugugauggcacuggacacc	25
novel_miR_196	--	uaccuguagcuggagaccacuucc	24
novel_miR_197	mir-601	ucaucuaggaucgccagacagug	23
novel_miR_198	--	uugaugaugguagagucugaccgcu	25
novel_miR_199	mir-17	uaaagugcuuacagugcaggu	21
novel_miR_2	--	ugugauauuguuucaugugauucg	24
novel_miR_20	--	acuauuccccccuguuguacu	21
novel_miR_200	--	uugaugaugguagagucugaccgcu	25
novel_miR_201	--	uggaacguggaacucuggcguggc	24
novel_miR_202	mir-383	uccaucaguggcuggucauuaaccu	25
novel_miR_203	mir-237	ucucuauggaaaugcucugacugac	25
novel_miR_204	--	uuggaaacuguaguugugugugug	24
novel_miR_205	mir-9201	uuuuaucaauaagcuccgaucuccc	25
novel_miR_206	mir-290	ucuggaccaacuggagacucuuc	23
novel_miR_207	--	uaagcauuugacaugugugcuc	22
novel_miR_208	mir-137	ugguuguacacucauagcaggaggg	25
novel_miR_209	--	ugugauguagagcucagugu	20
novel_miR_21	--	uuguuacucagguccagcucucuc	24
novel_miR_210	--	uuucugaugacucugcagugguugg	25
novel_miR_211	--	uuugacuggugaagaaucuggac	23
novel_miR_212	--	aaaaucucuugguaugcuga	20
novel_miR_213	mir-30	uuacagucagaugucuggaagu	22
novel_miR_214	--	uaaguugcugguggauauguucagu	25
novel_miR_215	--	ucaagucgcaucaacugaugaaauc	25
novel_miR_216	--	ucaugaaugagcggacguuguacu	24
novel_miR_217	--	auguaguggaauuuugauuaucauu	25
novel_miR_218	--	uauugcuuuaacagcucugggg	22
novel_miR_219	--	ucucaaauuugggcuuaucagaucc	25
novel_miR_22	--	uggaaguggucuccagcuacagg	23
novel_miR_220	--	ugcaagaagcugagcggcauacug	24
novel_miR_221	--	acuccugcauccuccaucugauc	23
novel_miR_222	--	uuggaaacgcugacugaauucuguc	25
novel_miR_223	--	uggacugaggaagcuggagacggg	24
novel_miR_224	mir-2072	ucaacaucaaaggggccacugc	22
novel_miR_225	--	augucugugacaguccuggauc	22
novel_miR_226	mir-17	uaaagugcuuauagugcaggu	21
novel_miR_227	--	uccacgcacagccugggcucugg	23
novel_miR_228	--	auggcaauguuggagcuaaggcuac	25
novel_miR_229	mir-1000	ucucugaugcgggccaugaccaguc	25
novel_miR_230	--	aaggguucgggucagggugggu	22
novel_miR_231	--	uaaccuggggcaacuggacuuc	22
novel_miR_232	--	ccuuccagcguuggguuugc	20
novel_miR_233	mir-7	uggaagacuagugauuuuguugu	23
novel_miR_234	--	ucacuuugaacggccgguucacgcc	25
novel_miR_235	mir-193	ucaauaccacaggggcgagacggu	24
novel_miR_236	mir-203	ugauaggauagugauucucaacauc	25
novel_miR_237	mir-754	ugcuucggauaccacugagaca	22
novel_miR_238	--	aacuucuggaggugacaucugcugg	25
novel_miR_239	--	agaacacagagacacugaggaacc	24
novel_miR_24	--	caaaggcaaccagacuucuauu	22
novel_miR_240	--	uauuuuguauggugcacaggac	22
novel_miR_241	mir-142	guaguguuuccuacuuuaugg	21
novel_miR_242	--	uucuaugagucggugguguccagu	24
novel_miR_243	--	ugcagaaagauacagagagagagag	25
novel_miR_244	--	uuuaaaggacugggguacauagcc	24
novel_miR_245	--	cauaacugucgcuaucacugccacu	25
novel_miR_246	--	caucguuaaauuugcagacaacacc	25
novel_miR_247	--	caggaaagggcucucuuggu	20
novel_miR_248	mir-7458	uugcaaaacaagcucuguccucg	23
novel_miR_249	--	uugaugaugguagagucugaccgcu	25
novel_miR_25	--	cacaguuggagugcugacagugauc	25
novel_miR_250	--	aagacaguaacacugugaagag	22
novel_miR_251	--	uucuaugagucggugguguccagu	24
novel_miR_252	--	uugaugaugguagagucugaccgcu	25
novel_miR_253	--	ucugaacuaguuggaggugug	21
novel_miR_254	--	uucuucugugcugguggguuu	21
novel_miR_255	--	uuugaucuuuuuccaguuuuugu	23
novel_miR_256	--	acguuuucgagacgcuuuuggacaa	25
novel_miR_257	--	uuccauaggaaaggagcuugau	22
novel_miR_258	mir-2432	uuuguagagauuccuggcuuaaagg	25
novel_miR_259	--	ucuaacuguggcugguaggcuuuu	24
novel_miR_26	--	uaaauguaggcagcgugucgucuca	25
novel_miR_260	--	ugauccacucgguccugaccc	21
novel_miR_261	--	uuuuaagcaaaggucugauaacagc	25
novel_miR_262	mir-33	gugcauuguaguugcauugc	20
novel_miR_263	--	ggcaaucugauggacgagucugggu	25
novel_miR_264	--	ugguacugcugcuggauccugagcc	25
novel_miR_265	--	ugcacucuggagcagguuguc	21
novel_miR_266	mir-135	uauggcuuucuauuccuaugug	22
novel_miR_267	--	ugauuguagcucagguccagcucu	24
novel_miR_268	--	auauaacuuaacucuccccgucggg	25
novel_miR_269	--	ucaacuguggcugugaugu	19
novel_miR_27	--	cuggcuugugggacuccugaggc	23
novel_miR_270	--	uauugcuuuaacagcucugggga	23
novel_miR_271	mir-4743	ucucucugucugcuccagugcagc	24
novel_miR_272	--	ucuguaucuuauucaguccccugaa	25
novel_miR_273	--	uuugaaacuuucagcauggc	20
novel_miR_274	--	ugugcugacuguggggcagccccgc	25
novel_miR_275	mir-964	uuguugugaagccucuguacuaac	24
novel_miR_276	--	accaaucagaggacggaagaaugc	24
novel_miR_277	--	agcauaugugauggcacuggacacc	25
novel_miR_278	--	ugugacgugucagggggucugccc	24
novel_miR_279	mir-290	ucuggaccaacuggagacucuuc	23
novel_miR_28	--	ucagcacauuguggagagggug	22
novel_miR_280	--	acuugugguuccuagaguc	19
novel_miR_281	--	uucuuguggcgugagguuuugg	22
novel_miR_282	--	ugagauugacagacggauugaugc	24
novel_miR_283	--	uagucguucuucuucuccgcacugg	25
novel_miR_284	--	uucacaacaggagaaguggggggc	24
novel_miR_285	--	ugauguuacggagauggaaguagg	24
novel_miR_286	--	uauuaagugacccuuccgauugagu	25
novel_miR_287	--	uacuuggcucuguguuuggu	20
novel_miR_288	--	ugcacucuggagcagguugucagc	24
novel_miR_289	--	uaucauaacucggguuuuacuugac	25
novel_miR_29	mir-7132	ugguagaagcuccucaggacug	22
novel_miR_290	mir-467	ucaucuguaugugugugugugu	22
novel_miR_291	--	ugagacugucuauguccuccccaug	25
novel_miR_292	--	ugcacucuggagcagguugucagc	24
novel_miR_293	--	uuauaaauaaagcugaauugaauu	24
novel_miR_294	--	uucuaugagucggugguguccagu	24
novel_miR_295	--	uggacuuuguggacuggugugagc	24
novel_miR_296	mir-604	ugauagugcugcuggauccagaacc	25
novel_miR_297	--	uuaauagucaccgugugccugaug	24
novel_miR_298	mir-146	ucaguaaggacacaguucugggga	24
novel_miR_299	--	uuccauaguagaggagcuugau	22
novel_miR_3	--	uaagaacucagaguaaggcacug	23
novel_miR_30	--	ucagaacugaugaagcugcuugg	23
novel_miR_300	mir-10	uaaccgaguuugaugccuggcagc	24
novel_miR_301	--	uuggaugagaggugaaacgu	20
novel_miR_302	mir-375	uuuguucguucggcucgcguu	21
novel_miR_303	--	guagagaugacuguaggccugcug	24
novel_miR_304	--	agcauaugugauggcacuggacacc	25
novel_miR_305	mir-506	uucacgucuguaggcagccucauc	24
novel_miR_306	--	uuguucagucucuuccugucccggc	25
novel_miR_307	--	uuaauaugacuuuggggaguggauu	25
novel_miR_308	--	uucuuaaggugugccaggaccagc	24
novel_miR_309	--	ucuucuuucaggacugauagcugg	24
novel_miR_31	--	uguagacuauaggggccucuuc	22
novel_miR_310	mir-60	ugcacuuucuccagaccugaauccc	25
novel_miR_311	--	uggguccaggaucucugcucacu	23
novel_miR_312	--	ucagcgguuagggugucggacc	22
novel_miR_313	mir-254	aaaagcgugacucuuaacccac	22
novel_miR_314	--	ggcauaugugauggcacuggacacc	25
novel_miR_315	--	agcauaugugauggcacuggacacc	25
novel_miR_316	--	ucauucuugcaggaccugauugac	24
novel_miR_317	--	ugcacugauagugcugcuggaucc	24
novel_miR_318	--	ggggcuguaucaugaccaggcu	22
novel_miR_319	--	guacucugaacugccauuugguuc	24
novel_miR_32	--	auuaauucugauaaaggacacc	22
novel_miR_320	--	ugggugaauuugggcagagugga	23
novel_miR_321	--	ugauguuauguaaagcccuuug	22
novel_miR_322	--	ucucauuccccucagacacacagcc	25
novel_miR_323	--	aacaguaagaguuuaugugcu	21
novel_miR_324	--	agaauaaugccagcagucgg	20
novel_miR_325	mir-548	uaaguaucucggggucuuguucacg	25
novel_miR_326	--	agaacacagagacacugaggaacc	24
novel_miR_327	--	uauucacucugcaauagcccgg	22
novel_miR_328	--	aggggauggacugugcaccaacugu	25
novel_miR_329	--	gagcuuaguugggauggggucua	23
novel_miR_33	mir-25	aucugagaggacugccaguuguu	23
novel_miR_330	--	cggauuuagaggugcugau	19
novel_miR_331	--	uaccuguagcuggagaccacuucc	24
novel_miR_334	--	gacgugucaaaucuguucugaagc	24
novel_miR_335	mir-2187	uuuacaggcuaugcuaaucugu	22
novel_miR_336	--	uguuuuugugucugguagucuuggc	25
novel_miR_337	--	uacacugagucugguucugcucg	23
novel_miR_338	--	ucagaaucagaauuccuuu	19
novel_miR_339	--	uauguaucaaugucugugugagagc	25
novel_miR_34	mir-146	ugagaacugaauuccauagaug	22
novel_miR_340	mir-881	uacaguguuuucucugaccaggac	24
novel_miR_341	mir-252	auaccaggugccguaagcuu	20
novel_miR_342	--	agcauaugugauggcacuggacacc	25
novel_miR_343	--	aaggguucgggucagggugggu	22
novel_miR_344	--	uggucagugauguaggagcuccac	24
novel_miR_345	--	gaggaaaggaugaauuguuuuuaac	25
novel_miR_346	--	ugacagaucuaugugaugacg	21
novel_miR_347	--	uuuuaugcuuuugagacaugccuga	25
novel_miR_348	--	aucuucuccagguuagacuacugca	25
novel_miR_349	--	cacggucucaacagacuccagccug	25
novel_miR_35	--	uccucuucuaugcuguggugugcu	24
novel_miR_350	mir-27	aggacuuagcucgcuccgugaac	23
novel_miR_351	mir-184	uggacggagaacugauaagg	20
novel_miR_352	--	agggaaaagaaugcuaacc	19
novel_miR_353	--	gaguguuugaacuacgagagcagc	24
novel_miR_354	--	uuaauaugacuuuggggaguggauu	25
novel_miR_355	--	uugguguaaugaacagcugucuugg	25
novel_miR_356	--	ucaguuaaagccuggauggagaacc	25
novel_miR_357	--	uaaguuugcggacgacaccacugug	25
novel_miR_358	--	ugggugaugaauggaucagccucug	25
novel_miR_359	--	uuauugaaucuugcugaaucuggc	24
novel_miR_36	--	uugaaauguagcacaaauauccaca	25
novel_miR_360	--	ugcagagucugacgaggcugaggu	24
novel_miR_361	mir-181	acucgccggucgaugaaugac	21
novel_miR_362	--	ugacagaucuaugugaugacg	21
novel_miR_363	--	cacguggaacaugucuuuuaac	22
novel_miR_364	--	uaggaccugugagaccuguc	20
novel_miR_365	--	uaccugaagcuggagaccacuucc	24
novel_miR_366	--	ucucuguccucguccucug	19
novel_miR_367	--	ugauuguagcucagguccagcucu	24
novel_miR_368	mir-290	ucuggaccaacuggagacucuuc	23
novel_miR_369	--	uucuuguggcgugagguuuugg	22
novel_miR_37	--	ugauacacggcugaaugguucaggu	25
novel_miR_370	--	uaagaacucagaauaaggcacug	23
novel_miR_371	mir-184	uggacggagaacugauaagg	20
novel_miR_372	--	aagacaguaacacugugaagag	22
novel_miR_373	--	ugguagaugcucugcagagagg	22
novel_miR_374	--	gaggacguuguagcucuacugg	22
novel_miR_375	--	uugaagacguuucaccucucaucca	25
novel_miR_376	mir-25	ugggaugagaaucagcaccucu	22
novel_miR_377	--	uuagucgaugugagggucgaagggc	25
novel_miR_378	--	ugguaucaugguauccucugccacu	25
novel_miR_379	mir-190_2	ucaugacauugugggccaccugguu	25
novel_miR_38	mir-23	ucacauugccagggauuacuaca	23
novel_miR_380	mir-263	uggaauuagacaaacucaccuggg	24
novel_miR_381	--	uaccugaagcuggagaccacuucc	24
novel_miR_382	--	uuuuacagaagauguggugugcuuu	25
novel_miR_383	--	ucacuuugaacggccgguucacgcc	25
novel_miR_384	--	cauguuuacacugaugcacuuuucc	25
novel_miR_385	mir-217	uacugcaucaggaacugauuggc	23
novel_miR_386	mir-310	ugcuacggaugagggcucuguugc	24
novel_miR_387	--	ucaaaaguagauugggaacc	20
novel_miR_388	--	agcauaugugauggcacuggacacc	25
novel_miR_389	--	uuaauaugacuuuggggaguggauu	25
novel_miR_39	--	ugaagagaaaccugggauu	19
novel_miR_390	--	ugcuugcucaagggggaauguugg	24
novel_miR_391	--	agcgcucaccgcagccucugugg	23
novel_miR_392	--	ugucuguugcuuuccugucugu	22
novel_miR_393	mir-506	uggaaugucaccucacugggac	22
novel_miR_394	--	ugauuguagcucagguccagcucu	24
novel_miR_395	--	ucacuguugucucagccuaugggcc	25
novel_miR_396	--	uugguucuuagucuggccaccccug	25
novel_miR_397	mir-5992	ucuguaaagcaucuagagacaauuu	25
novel_miR_398	--	ugugagcugcuauggucacaugagc	25
novel_miR_399	mir-467	ugugugugugugugugacucu	21
novel_miR_4	mir-194	uguaacagcaucuccauaugg	21
novel_miR_40	--	cucgauaggacuccuucuucagc	23
novel_miR_400	--	uaagauugugauucccugcaguagc	25
novel_miR_401	mir-199	aacaguagucugcacauugguua	23
novel_miR_402	mir-3431	uaucuagaaaucugacugacuuucu	25
novel_miR_403	mir-21	uagcuuaucagacugguguugg	22
novel_miR_404	--	uaucauaacuuggguuuuacuugac	25
novel_miR_405	mir-987	uaaagcaaggcgucuggacuug	22
novel_miR_406	mir-17	uaaagugcuuguagugcaggu	21
novel_miR_407	--	uuguugauguugcugcaucuguggu	25
novel_miR_408	--	ugcuuagggacugugcugaca	21
novel_miR_409	--	ucagcuuucagacuccacuggcucc	25
novel_miR_41	--	uacuuugagagaaaaagacacuggc	25
novel_miR_410	--	auaaagcuuauaguuagggcuggc	24
novel_miR_411	mir-329	uaguuguuuucuggacaccugccac	25
novel_miR_412	--	uucuaugagucggugguguccagu	24
novel_miR_413	--	uauguugaauuauguuaugcucauu	25
novel_miR_414	mir-1684	uucugcaugaggaaaaguagcu	22
novel_miR_415	--	uuucugaugacucugcagugguugg	25
novel_miR_416	--	uuggauauuuuaaacuuuuuuaaca	25
novel_miR_417	--	uggaugguguugaaggcacugg	22
novel_miR_418	--	agcauaugugauggcacuggacacc	25
novel_miR_419	--	uccagacaaagacuucaguccuug	24
novel_miR_42	mir-10	acggguuaggcucucgggagcu	22
novel_miR_420	--	ucagugaaugugguguugaaggugu	25
novel_miR_421	--	cacaguaguacacagcagaguc	22
novel_miR_422	--	uuuauugucauuucacacaugu	22
novel_miR_423	--	uuaaccuucuccucuaccuccca	23
novel_miR_424	--	ugugaaaugacaauaaagcuccuug	25
novel_miR_425	--	uugauguugaggcagggcuggcug	24
novel_miR_426	--	ucaacuguuuaguuucacuuuugau	25
novel_miR_427	--	uguugaacuccuccgucauggg	22
novel_miR_428	--	auuuaucaaacagcugugugg	21
novel_miR_429	--	uuucaaaccagaugaguuggacagg	25
novel_miR_43	--	uuaauaugacuuuggggaguggauu	25
novel_miR_430	--	caggcuugugucuuuguccagu	22
novel_miR_431	--	acugccgagcucguaguuuguu	22
novel_miR_432	--	accgcucucaugucuguucgcu	22
novel_miR_433	--	uucuaugagucggugguguccagu	24
novel_miR_434	mir-30	uucaucagggauggaucuccacu	23
novel_miR_435	mir-653	ucaguaacuggaaucugucccugc	24
novel_miR_436	--	uaagauaggguggugccugaccguu	25
novel_miR_437	--	cacgacuggguauacgcc	18
novel_miR_438	mir-34	ucguuaacgugcgaucagcugauu	24
novel_miR_439	--	uagucguucuucuucuccgcacugg	25
novel_miR_44	--	ugagaugaauggcuguca	18
novel_miR_440	let-7	cuauacaacuuacugucuuucc	22
novel_miR_441	mir-4015	ggauagguugauuucauuggac	22
novel_miR_442	--	ugucuucucaccugcucagccguga	25
novel_miR_443	mir-205	ucuucaaaccacugaaaucug	21
novel_miR_444	--	ugauacugggcucucuguacuccc	24
novel_miR_445	--	auaaagcugauucugauucugauuc	25
novel_miR_446	--	uuuugaguaauaggcugcucuggc	24
novel_miR_447	--	uguccauggcugagguacccuug	23
novel_miR_448	--	uaccugaagcuggagaccacuucc	24
novel_miR_449	mir-499	cacagacuuaaagugauguuc	21
novel_miR_45	mir-7147	uguaccaugcugguagccagug	22
novel_miR_450	--	uuagucuuucacacgcaaccugg	23
novel_miR_451	--	guucacuuuauugaucccuuug	22
novel_miR_452	--	uccgucggaaucgcugcggcccuc	24
novel_miR_453	mir-216	aaagagcacaguggccuccauaauc	25
novel_miR_454	--	uggacuuuguggacuggugugagc	24
novel_miR_455	mir-668	gacuaugucacucggcuggccug	23
novel_miR_456	mir-19	ugugcaaauccaugcaaagcucu	23
novel_miR_457	--	uggacuuuguggacuggugugagc	24
novel_miR_458	mir-1388	aucucagguucgucagcccauga	23
novel_miR_459	--	auugugucgaggcacagaucugggg	25
novel_miR_46	--	guuuaggucaggugacagacug	22
novel_miR_460	--	uggacgaaggucuuucaagcu	21
novel_miR_461	mir-193	ugggacuuuguaggccaguug	21
novel_miR_462	mir-17	cugcaguggaggcacuuacagc	22
novel_miR_463	--	uuagauucaaucggcuucugucagu	25
novel_miR_464	mir-7371	aucuguagcagaugguccaacaa	23
novel_miR_465	--	guggacggguggaaugagggc	21
novel_miR_466	mir-987	uaaauggucuagacugcuggggu	23
novel_miR_467	mir-7398	uguguacaggcagguaaaauucac	24
novel_miR_468	mir-2253	ugagcugauggcacugcuggacauc	25
novel_miR_469	mir-619	gaucuggacguguuugacc	19
novel_miR_47	--	ucaguucgauuucggccuguaggg	24
novel_miR_470	--	uaagacauuguguguaaccuguggg	25
novel_miR_471	--	uucgacuggggauauuguugga	22
novel_miR_472	--	uggauguuguggggcugucuugguu	25
novel_miR_473	mir-150	acucccaauccuuguaccagug	22
novel_miR_474	mir-21	uagcuuaucagacugguguugg	22
novel_miR_475	--	ugaguugugguuguggugagug	22
novel_miR_476	mir-1990	cccaguagaacuauggaguccccgg	25
novel_miR_477	--	uuuaaggaucugcucaauguugg	23
novel_miR_478	mir-27	uucacaguggcuaaguucuuca	22
novel_miR_479	--	uuauaauagcacuacauagaagaac	25
novel_miR_48	--	ucauagaaucugagugggcuguc	23
novel_miR_480	mir-548	uaaguaucuuggggucuuguucacg	25
novel_miR_481	--	uuacuugucuuccguggucuucc	23
novel_miR_482	--	aacuucuggaggugacaucugcugg	25
novel_miR_483	--	uucgauguguacugcccuggaacau	25
novel_miR_484	--	cauguacugcagugacuga	19
novel_miR_485	mir-9256	ugacagauuuagccacucaggggcc	25
novel_miR_486	mir-26	uucaaguaauccaggauaggcu	22
novel_miR_487	--	auggauaauaacacagcagu	20
novel_miR_488	--	cagagaugaaauccugugguuccc	24
novel_miR_489	--	uuugaagaucaaucaguaugagcug	25
novel_miR_49	--	agcauaugugauggcacuggacacc	25
novel_miR_490	--	uuaauaugacuuuggggaguggauu	25
novel_miR_491	--	uacaagaagggccugagc	18
novel_miR_492	--	ucuucuuucaggacugauagcugg	24
novel_miR_493	mir-139	uggagacccagcucuguugg	20
novel_miR_494	--	ucagcuuucagacuccacuggcucc	25
novel_miR_495	--	uuucuaggucuaaaucuggggauuu	25
novel_miR_496	--	uacuuaugugcucugcaucucc	22
novel_miR_497	--	ugauaaauaagacugaaaccagcu	24
novel_miR_498	--	uuuuucucuguccugugcacc	21
novel_miR_499	--	uccuuuggagugugcaggccccu	23
novel_miR_5	--	ccaucuuuuaugcuguggucugc	23
novel_miR_50	mir-3477	auggacaccucguuggacuuc	21
novel_miR_500	--	uugauguugaggcagggcuggcug	24
novel_miR_501	--	uucuaugagucggugguguccagu	24
novel_miR_502	--	uuagacucuaugcuacuuaucccau	25
novel_miR_503	--	agaugucucagagcuguggcugcug	25
novel_miR_504	--	uugaugcugcccacugcuccugu	23
novel_miR_505	--	uuuuaugaucuacauugu	18
novel_miR_506	--	uugguucuuagucuggccaccccug	25
novel_miR_507	mir-252	auaccaggugccguaagcuu	20
novel_miR_508	--	gguuuagucuguguuuucugg	21
novel_miR_509	--	ugauguaugacugcuuggcaaggc	24
novel_miR_51	--	guuauugacguuuuuuguagcuccu	25
novel_miR_510	--	cacauagcagggggagagguggau	24
novel_miR_511	--	ucaguguagacggucuucugcugcg	25
novel_miR_512	mir-132	accauggcuguagacuguuacc	22
novel_miR_513	mir-725	uucagucauuguuucuggucgu	22
novel_miR_514	--	uguucagucaggggagagcugaug	24
novel_miR_515	mir-29	cugauuucauuuggugacuu	20
novel_miR_516	--	uguccauggcugagguacccuug	23
novel_miR_517	--	agcauaugugauggcacuggacacc	25
novel_miR_518	--	ugugaaaugacaauaaagcuccuug	25
novel_miR_519	mir-203	gugaaauguuuaggaccacuug	22
novel_miR_52	mir-964	uuguugugaagccucuguacuaac	24
novel_miR_520	--	ugauguuauguuaagcccuuug	22
novel_miR_521	mir-987	uaaagcaaggcgucuggacuug	22
novel_miR_522	--	ugugaauacuuucuggaugcaaugu	25
novel_miR_523	--	uucuaucuucagacuucuuuaugc	24
novel_miR_524	mir-136	ucuccaagugugcugaugaugucg	24
novel_miR_525	--	ucauauugaggugguagcaaa	21
novel_miR_526	mir-941	ugucaggcugugugcauacaug	22
novel_miR_527	--	ugaacacggagaccagaagg	20
novel_miR_528	--	ucuucaacuaccaccuaaggcag	23
novel_miR_529	--	cagagaugaaauccugugguuccc	24
novel_miR_53	--	ucagauugccagauggagaagugug	25
novel_miR_530	--	augucugugacaguccuggauc	22
novel_miR_531	--	ucgucugagaacuucuguagguggc	25
novel_miR_532	--	ugcaaauggucagcaggu	18
novel_miR_533	mir-194	uguaacagcaacuccaugugg	21
novel_miR_534	--	ccaucuuuuaugcuguggucugc	23
novel_miR_535	--	acuaguagaaccucaguuuugucu	24
novel_miR_536	mir-737	guuuuuuuagguuuugauuuu	21
novel_miR_537	--	gcugagaggaaggcucugcagagg	24
novel_miR_538	--	uuugucuuuugguuuuggaguccau	25
novel_miR_539	--	acucuaacgacugucguuauaacac	25
novel_miR_54	--	uuaacucugcaaagacug	18
novel_miR_540	--	uuacugacucugcuauugugugg	23
novel_miR_541	--	agcauaugugauggcacuggacacc	25
novel_miR_542	--	ucgucugagaacuucuguagguggc	25
novel_miR_543	--	uugaacuaauuacugaaccaacgug	25
novel_miR_544	--	ggagauugacaggcggauuggggc	24
novel_miR_545	--	ucagauugccagauggagaagcgug	25
novel_miR_546	--	ugguaccgcugcuggauccugagcc	25
novel_miR_547	--	agcauaugugauggcacuggacacc	25
novel_miR_548	--	uccaaacugucagcuggagacucuc	25
novel_miR_549	--	uuuuuccggucgagaaccauggccu	25
novel_miR_55	--	uuggucuggcugucauguucc	21
novel_miR_550	--	uucuuguggcgugagguuuugg	22
novel_miR_551	--	ucaugaaugagcggacguuguacu	24
novel_miR_552	--	auuuaaacuagaggucuuugcugug	25
novel_miR_553	--	uuguauuugacucccuggcuggugg	25
novel_miR_554	--	agcaugaacugaugaagcc	19
novel_miR_555	--	ugacaaucucuucugucuggauguu	25
novel_miR_557	--	uugaacaugugcuggaagauucc	23
novel_miR_558	--	uccaguagaaucaucaacaggagac	25
novel_miR_559	--	ugagaucuguuaggagcaggga	22
novel_miR_56	--	uguuggaaaauauauguggcau	22
novel_miR_560	--	uguccauggcugagguacccuug	23
novel_miR_561	--	gcagaagagauuuguuugggcca	23
novel_miR_562	--	agcauauccagggcuaaucugagg	24
novel_miR_563	--	uggaugguguugaaggcacugg	22
novel_miR_564	--	ugucugaugcagagggug	18
novel_miR_565	--	aaauggccagauaagcccucugu	23
novel_miR_566	--	agcauaugugauggcacuggacacc	25
novel_miR_567	mir-192	uaguuucgcaagccacuguau	21
novel_miR_568	--	caugguuaucucaaggaa	18
novel_miR_569	--	accgaaugucuguuggcucaguu	23
novel_miR_57	mir-22	aguucuucagcuggcagcuuu	21
novel_miR_570	--	ucaagcugaagaaggaguccuauc	24
novel_miR_571	--	ucugaaggaugaucaguggaaac	23
novel_miR_572	--	agcauaugugauggcacuggacacc	25
novel_miR_573	--	ugaagcaucaccacacugg	19
novel_miR_574	--	acucugucuccacuguccaggcu	23
novel_miR_575	--	ugagaaccaacacggagaggaug	23
novel_miR_576	--	agcaauaucauguagcuuugacgu	24
novel_miR_577	--	uggucagugauguaggagcuccac	24
novel_miR_578	mir-135	uauggcuuucuauuccuaugug	22
novel_miR_579	mir-187	ucgugucuuguguugcagccagu	23
novel_miR_58	--	aacuucuggaggugacaucugcugg	25
novel_miR_580	--	auuggucugacuauaaaguugu	22
novel_miR_581	mir-454	uagugcaauauugcuuauagggu	23
novel_miR_582	--	uaguguccgaagaggugucuguu	23
novel_miR_583	--	ugugacugggaggaaaggccuacc	24
novel_miR_584	--	augacugugaucucauucgugagc	24
novel_miR_585	mir-960	ggaacugucugggacacccuc	21
novel_miR_586	--	uaccugacgugcguucuucucuagu	25
novel_miR_587	--	uaucugguucucccugcacacaugc	25
novel_miR_588	--	uaauaccagaaguauuggaacugu	24
novel_miR_589	mir-26	uucaaguaauccaggauaggcugu	24
novel_miR_59	mir-456	caggcugguuagaugguuguca	22
novel_miR_590	--	ugauucugaaggcccugggcagauu	25
novel_miR_591	--	agcauaugugauggcacuggacacc	25
novel_miR_592	mir-724	uaaagggaauuugcgacuguu	21
novel_miR_593	--	uucuaugagucggugguguccagu	24
novel_miR_594	mir-15	ugcgaaccauuauuugcugcu	21
novel_miR_595	mir-7	uggaagacuagugauuuuguugu	23
novel_miR_596	mir-4868	uaacuuuugugagucuggacgaugc	25
novel_miR_598	--	uggaacguggaacucugccgcugc	24
novel_miR_599	--	ugcacugauagugcugcuggaucc	24
novel_miR_6	--	uggacuuucccucccccaccucu	23
novel_miR_60	let-7	cuauacaacuuacugucuuucc	22
novel_miR_600	--	uuugucagucuggaucuagaagucc	25
novel_miR_602	--	caucucugucugucucugcac	21
novel_miR_603	mir-10	aacccguagauccgaucuugu	21
novel_miR_604	--	ucaauaccacagggcgagacggu	23
novel_miR_605	--	uuuuaacaggaagaaaccuugagc	24
novel_miR_606	mir-960	ggaacugucugggacacccuc	21
novel_miR_607	--	ugugugcuguugauugucucugcgc	25
novel_miR_608	mir-10	ucccugagacccuuaaccugug	22
novel_miR_609	--	aaagaugggacagacuacuggc	22
novel_miR_61	mir-7371	aucuguagcagaugguccaacaa	23
novel_miR_610	mir-727	uuuguuugaggcuaacuauacacuu	25
novel_miR_611	--	uucucuuuaacacuguagccaggc	24
novel_miR_612	mir-286	gaauagcagaaugaucucuguacag	25
novel_miR_613	--	ucauuuugcagggcucuggcggugc	25
novel_miR_614	--	ucccuauugaucugcgacuccaugc	25
novel_miR_615	--	uacguuaggaucuuguuugu	20
novel_miR_616	--	uaacuaggucugguuuuaaggaauc	25
novel_miR_617	mir-451	aaaccguuaccauuacugagu	21
novel_miR_618	mir-132	accuuggcuuuagacugcuuacu	23
novel_miR_619	--	uccacagggguccgaggugacgu	23
novel_miR_62	--	uccguagcguucucugguccccucc	25
novel_miR_620	mir-1421	uugauaguaaccugagccacaguu	24
novel_miR_621	mir-10	acggguuaggcucuugggacg	21
novel_miR_622	--	uauugucuuugacauaaguccgucg	25
novel_miR_623	--	ucuaauuggaaagugucaug	20
novel_miR_624	--	uagucguucuucuucuccgcacugg	25
novel_miR_625	--	uggucaauggaguccacugaaaggu	25
novel_miR_626	mir-1473	caaguucggaucuacggguu	20
novel_miR_627	--	acugguaguguaguuagugauu	22
novel_miR_628	--	uucgaugugaauugcucuagagc	23
novel_miR_629	--	uagaacucauucagacuguuggcu	24
novel_miR_63	--	uuggaaacuguaguugugugugug	24
novel_miR_630	--	uucuugauguugcuguugcuuggg	24
novel_miR_631	--	ucuugaaaucguugguacuacucac	25
novel_miR_632	--	uugauaacuaaaggcucugguuccc	25
novel_miR_633	--	uggaacugugagcuguggccccuc	24
novel_miR_634	--	uaguuauggacaaacugugacu	22
novel_miR_635	--	aacuucuggaggugacaucugcugg	25
novel_miR_636	mir-2	uuuccagagagcuccgaguugcgg	24
novel_miR_637	--	cagcaagggggguggguguugcu	23
novel_miR_638	--	uuuaacugcaagaagagcggacggu	25
novel_miR_639	mir-980	uccuuaucguuuggcguggcacgu	24
novel_miR_64	--	guuaaacagagugugugcagaaug	24
novel_miR_640	--	ggucaugaaaguuggcaaggugagc	25
novel_miR_641	mir-1677	ucauuguugacuucaggaagagcc	24
novel_miR_642	--	ugucaugagaggugagcaaagaacu	25
novel_miR_643	mir-548	ugcauuguggacuuugcgggcaacu	25
novel_miR_644	mir-500	cucuucauccgugggcaaagcucu	24
novel_miR_645	mir-317	uucuacgagucggugguguccagu	24
novel_miR_646	--	auugugucgaggcacagaucugggg	25
novel_miR_647	--	uucuaugagucggugguguccagu	24
novel_miR_648	mir-193	ucaauaccacaggggcgagacggu	24
novel_miR_649	--	uucuaugagucggugguguccagu	24
novel_miR_65	let-7	gugagguaguagguuguguggu	22
novel_miR_650	--	agcauaugugauggcacuggacacc	25
novel_miR_651	--	uucgacggguagcucggcugcu	22
novel_miR_652	--	uggacuuguugcacagguggcauc	24
novel_miR_653	--	ucaguucucuccucaccugguc	22
novel_miR_654	--	ucugucuguaugugggaaucaggu	24
novel_miR_655	--	ggaggacuguuggcgucugguu	22
novel_miR_656	--	uucgcauuaaucacuccaccac	22
novel_miR_657	--	uauggaaucuagauaucuuuuc	22
novel_miR_658	--	uugguucuuagucuggccaccccug	25
novel_miR_659	--	ugaaccuacacuuugcacac	20
novel_miR_66	--	agugugcagcagucugccugagcuu	25
novel_miR_660	--	agucugagagagcuggacc	19
novel_miR_661	mir-132	uaacagucuacagccauggucg	22
novel_miR_662	mir-181	accaucgaccguugacugugccc	23
novel_miR_663	--	agaauucuugcuggaucucucucc	24
novel_miR_664	--	uucaacuccgggcaguucagu	21
novel_miR_665	--	ucuauugggaauauaugggacuauu	25
novel_miR_666	--	uaugguuggacggaggugcgccg	23
novel_miR_667	--	ucgacuccuggcuggcucgac	21
novel_miR_668	--	ucuguauuguuggaaugagaacuuu	25
novel_miR_669	--	uguguaucucuucaggcgagcagcc	25
novel_miR_67	--	uucuuguggcgugagguuuugg	22
novel_miR_670	mir-727	uuuguuugaggcuaacuauacacuu	25
novel_miR_671	mir-430	uacugaacuuuaacauccuc	20
novel_miR_672	--	uuucaagauuugauccaauccguu	24
novel_miR_673	--	ugauucugauucugaaaa	18
novel_miR_674	--	uuggucgggaauacugca	18
novel_miR_675	--	uacaugagggggggucagu	19
novel_miR_676	mir-9243	ugcuucaugaaacgggccccugguc	25
novel_miR_677	mir-6	uccagauuaacgcucacuguugagc	25
novel_miR_678	--	aaacugguagaagguugggaaa	22
novel_miR_679	--	cuaagugucucugccuucuucc	22
novel_miR_68	--	cuucugagucgucagcuguugc	22
novel_miR_680	--	acauuuacuguguucuggu	19
novel_miR_681	--	uauugucuuugacauaaguccgucg	25
novel_miR_682	--	uacagacagaggcugaagcucgcc	24
novel_miR_683	mir-731	aaugacacguuuucucccggauu	23
novel_miR_684	--	caauuuggcgaucuuggaacg	21
novel_miR_685	--	ugacuaggagggauuuagagugg	23
novel_miR_686	--	agcauaugugauggcacuggacacc	25
novel_miR_687	--	uagaauaggucugacuaacuguu	23
novel_miR_688	--	agcauaugugauggcacuggacacc	25
novel_miR_689	--	agcauaugugauggcacuggacacc	25
novel_miR_69	--	cuuaaaaggaagguguggcuguu	23
novel_miR_690	--	uacuguuagaccuuagugcu	20
novel_miR_691	--	uaauaccagaaguauuggaacugu	24
novel_miR_692	--	uuagugaugaaccucagggcagc	23
novel_miR_693	--	aggaguuaauggaugaccugg	21
novel_miR_694	--	aacuucuggaggugacaucugcugg	25
novel_miR_695	--	ugcugcuggucaggacucc	19
novel_miR_696	--	uaccugaagcuggagaccacuucc	24
novel_miR_697	--	uuuuacuggaauaucuugggcuagg	25
novel_miR_698	--	uuggacauuuucacuuaggggu	22
novel_miR_699	--	uguuuuucacuguugcacucggugc	25
novel_miR_7	--	uacugugauaaugggaugcauug	23
novel_miR_70	mir-203	uugaacuguugagaaccacug	21
novel_miR_700	--	uggaauuguccaaaaucucuuggu	24
novel_miR_701	mir-317	uucuacgagucggugguguccagu	24
novel_miR_702	--	uguugugaagacggucccagcugg	24
novel_miR_703	--	agcauaugugauggcacuggacacc	25
novel_miR_704	--	uagacgaugaaugaaaaagagag	23
novel_miR_705	mir-126	ucguaccgugaguaauaaugc	21
novel_miR_706	mir-1255	uugaagacguuucgcugcucaucc	24
novel_miR_707	mir-216	uaaucucugcaggcaacugug	21
novel_miR_708	--	ugcccucuuuguccggucuguu	22
novel_miR_709	mir-2	ucacgaucaaagcuccgaacaguga	25
novel_miR_71	--	uccucuugaagauucuggguugcc	24
novel_miR_710	--	ucugugauuuucugggacccccaa	24
novel_miR_711	mir-2237	uccuguuguugucagacaguuug	23
novel_miR_712	--	auauuucugauccuguaac	19
novel_miR_714	--	ugcguuuacuguauauucucu	21
novel_miR_715	--	ugacuaggagggauuuagagugg	23
novel_miR_716	--	acaccugcugugacaucacug	21
novel_miR_717	--	uaauuuggacauccugacaauagug	25
novel_miR_718	--	ucaauaccacagggcgagacggu	23
novel_miR_719	--	uccuuugagaggcuggugcugaacc	25
novel_miR_72	mir-2188	gcugugugaggucagaccuauc	22
novel_miR_720	--	gcuguguguagaggcugacuauauc	25
novel_miR_721	--	uuguguagaauuuugaggg	19
novel_miR_722	--	ugacagaucuaugugaugacg	21
novel_miR_723	--	uucaaacgacuccucagcaguacgg	25
novel_miR_724	mir-939	ugggaacguaaagcucugguggg	23
novel_miR_725	mir-3204	uucgaacucaggaauuuaugacu	23
novel_miR_726	mir-8941	ucgucugagaacuucugcagguggc	25
novel_miR_727	mir-9235	ucacuuggugcagcugcaggacg	23
novel_miR_728	--	uuauaaauaaagcugaauugaauu	24
novel_miR_729	--	uaauguuauguaaagcccuuug	22
novel_miR_73	mir-24	gugccuacugagcugauaauc	21
novel_miR_730	mir-30	cuuucagucggauguuugcagca	23
novel_miR_731	--	uggaaauugcacccaaggaugaacc	25
novel_miR_732	--	uuaugucugggcagagau	18
novel_miR_733	--	auugugucgaggcacagaucugggg	25
novel_miR_734	--	ugcguagaucuugguccauuugac	24
novel_miR_735	--	ucauaaagaacuugaugggacugug	25
novel_miR_736	--	ucuaauuggaaagugucaug	20
novel_miR_737	--	cuuaaaaggaagguguggcuguu	23
novel_miR_738	--	uggucuugagagucauugacaauuc	25
novel_miR_739	--	uuuuaacacauggagaacaaagggg	25
novel_miR_74	mir-218	uugugcuugaucuaaccaugc	21
novel_miR_740	--	uguuguuguugcugcagcuguggu	24
novel_miR_741	mir-193	ugggucuuugcgggcaaggug	21
novel_miR_742	--	ucuguugaaaggcugagguauagc	24
novel_miR_743	--	uauuaagugacccuuccgauugagu	25
novel_miR_744	--	aucaagagcaggaccaccagacug	24
novel_miR_745	--	uaaaguaggguuguuuacacaug	23
novel_miR_746	--	ugugcucuuugggaucuuuaaug	23
novel_miR_747	--	uccaugggaaccugcgagacg	21
novel_miR_748	mir-87	ucaggcguccugauacuuucgu	22
novel_miR_749	mir-221	agcuacauugucugcuggguuu	22
novel_miR_75	mir-310	ugcuacggaugagggcucuguugc	24
novel_miR_750	--	uagggucagcugucucaucucug	23
novel_miR_751	--	ugugacagugagagcuacuccau	23
novel_miR_752	mir-129	aagcccuuaccccaaaaagcauu	23
novel_miR_753	--	ucaaguugaagcugacuuuguggg	24
novel_miR_754	--	uuucugaugacucugcagugguugg	25
novel_miR_755	--	cguguagucucuucugacaguuu	23
novel_miR_756	--	ucaacuugaagaucuggauggag	23
novel_miR_757	--	uacauagagcaaugaaacagcguu	24
novel_miR_758	--	uaugucuguuuguugcuguuauaac	25
novel_miR_759	--	agaauaaugccagcagucgguc	22
novel_miR_76	mir-722	uuuugcagaaacguuucagauu	22
novel_miR_760	--	ucaacuugaagaucuggauggag	23
novel_miR_761	--	uugauguugaggcagggcuggcug	24
novel_miR_762	mir-26	uucaaguaauccaggauagguu	22
novel_miR_763	mir-317	uucuacgagucggugguguccagu	24
novel_miR_764	--	uuguuucuaauuugcgcgcaugugg	25
novel_miR_765	mir-26	uucaaguaauccaggauaggcuuu	24
novel_miR_766	mir-3811	uuauucccuggucgucagauagu	23
novel_miR_767	--	uacuguaagauuagugugcucuuug	25
novel_miR_768	--	ugaaucagucuggagagg	18
novel_miR_769	--	gaauaaccaaggacucgugcgug	23
novel_miR_77	mir-84	uccagaaaguaguccuuaauauugc	25
novel_miR_770	mir-1298	ucaucugaguaacggaccgccagc	24
novel_miR_771	--	ucaccccuccuguugccugcc	21
novel_miR_772	mir-328	ucauccugggcaggaggcgcuccaa	25
novel_miR_773	mir-2483	ccucugauuggucgacagauc	21
novel_miR_774	--	uuguaauguucugcaguaccggg	23
novel_miR_775	mir-132	accguggcuuuagauuguuacu	22
novel_miR_776	--	ucccuauugaucugcgacuccaugc	25
novel_miR_777	--	agcauaugugauggcacuggacacc	25
novel_miR_778	--	uacaaggcucaauagcacuauggcu	25
novel_miR_779	mir-1183	uaacuauugacgcgaguggacagac	25
novel_miR_78	--	uguggcgccacggacaugc	19
novel_miR_780	--	gcuguaaaaaugaacgaaaugacuc	25
novel_miR_781	--	cuacggcugcuauggcuucuauggc	25
novel_miR_782	--	gagcuuaguugggauggggucua	23
novel_miR_783	--	uccaaaggaccucagucuccuc	22
novel_miR_784	--	ugaaugcugagaggaggaaggaug	24
novel_miR_785	--	ugaguguguuguccugug	18
novel_miR_786	--	gagcuuaguugggauggggucua	23
novel_miR_787	--	uuagucgaugugagggucgaagggc	25
novel_miR_788	--	uuuaucuguugucuguauuuuggg	24
novel_miR_789	--	uccgacuucuuuuggcug	18
novel_miR_79	mir-205	uccuucauuccaccggagucug	22
novel_miR_790	--	ucucauaugggugaauugggcggcc	25
novel_miR_791	--	augucugggucaagugaagguu	22
novel_miR_792	mir-17	uugcauuaaaggcucuugaggc	22
novel_miR_793	--	ucucagcccugcuuacugucucu	23
novel_miR_794	mir-10	uaaccgaguuugaugccuggcagc	24
novel_miR_795	--	uuggugauaucggccuccuccagu	24
novel_miR_796	--	cagagaugaaauccugugguuccc	24
novel_miR_797	mir-203	ugaaauguuuaggaccacu	19
novel_miR_798	--	ucuaauuggaaagugucaug	20
novel_miR_799	--	uaugugauggcacuggacaccacc	24
novel_miR_8	mir-25	uauugcacuugucccggccugug	23
novel_miR_80	--	ugaguugugguuguggugagug	22
novel_miR_800	mir-593	uggacaucuacuggggcuucagu	23
novel_miR_801	--	cgcuugacuaggcugggacu	20
novel_miR_802	mir-136	ucuccaagugugcugaugaugucg	24
novel_miR_803	--	ucaauaccacagggcgagacggu	23
novel_miR_804	--	uagguuugaggacugaacugccuc	24
novel_miR_805	mir-31	aggcaagauguuggcauagcug	22
novel_miR_806	--	ucugaugacuugggaaca	18
novel_miR_807	--	ugacaauaaagcuccuugaauccuu	25
novel_miR_808	mir-7458	uugcaaaacaagcucuguccucg	23
novel_miR_809	--	uggacuuuguggacuggugugagc	24
novel_miR_81	--	uuggaugagaggugaaacgu	20
novel_miR_810	--	uaagaacucagaauaaggcacug	23
novel_miR_811	--	uccuccuccuugccuccugucuguc	25
novel_miR_812	mir-135	uauggcuuuuuauuccuaugug	22
novel_miR_813	--	agcaugaacugaugaagc	18
novel_miR_814	--	ugacugagaaucuccacaga	20
novel_miR_815	--	ugugauauuguuucaugugauucg	24
novel_miR_816	--	uaaucuucuacucuguggugugcug	25
novel_miR_817	--	ugugcgcggaagcagaagagg	21
novel_miR_818	--	uucuucaugaugcucucugcgcuuu	25
novel_miR_819	--	ugcuuugugacauguuuggcguggc	25
novel_miR_82	--	uugagagaugagcuggugaagu	22
novel_miR_820	--	uggacuuuguggacuggugugagc	24
novel_miR_821	--	ucagcauucuuccguccucugauug	25
novel_miR_822	--	uuuuucucuguccugugcacc	21
novel_miR_823	--	uguuuuuguguuugguagucuuggc	25
novel_miR_824	--	uaugugauggcacuggacaccacc	24
novel_miR_825	mir-23	ugcugacaugcugaucuguagc	22
novel_miR_826	--	ugcugugguagccaugcugguu	22
novel_miR_827	--	aaggguucgggucagggugggu	22
novel_miR_828	--	uuaaguucgcggacgacaccacugu	25
novel_miR_829	--	uaccuguagcuggagaccacuucc	24
novel_miR_83	mir-24	uggcucaguucagcaggaaccgg	23
novel_miR_830	--	aaagcgugacucuuaacccacu	22
novel_miR_831	--	uuuaaaggacugggguacauagcc	24
novel_miR_832	--	uucagugugaacuuaagaaggagu	24
novel_miR_833	mir-1744	ugugcugugaugagcucuaaagcc	24
novel_miR_834	mir-290	ucuggaccaacuggagacucuuc	23
novel_miR_835	mir-724	uaaagggaauuugcgacuguu	21
novel_miR_836	mir-181	aacauucaacgcugucggugagu	23
novel_miR_837	--	uuagcaaagagcgccggaccccau	24
novel_miR_838	let-7	ugagaaagucuuucauccaucugc	24
novel_miR_839	mir-449	ugcuaacacacgacugcucagcgc	24
novel_miR_84	--	ugauuguagcucagguccagcucu	24
novel_miR_840	--	ugucugaugcagagggug	18
novel_miR_841	--	uaaaguuuuguccgucugguccccu	25
novel_miR_842	mir-7398	uacuuguguagaaauaagccuuaug	25
novel_miR_843	--	uaaaguuuuguccgucugguccccu	25
novel_miR_844	--	uggaauucacugagcuccugagagc	25
novel_miR_845	--	agcauaugugauggcacuggacacc	25
novel_miR_846	--	uggucucugcugcagcuc	18
novel_miR_847	--	uucuucugugcugguggguuu	21
novel_miR_848	--	uacgugucgcagcuaaaacug	21
novel_miR_849	--	ucuugguaggaugcaaugacu	21
novel_miR_85	mir-29	acugauuuccucuggugcuu	20
novel_miR_850	--	uggacagagaucuccuguguugugc	25
novel_miR_851	--	uacuguggaaccaucuuccgguuuc	25
novel_miR_852	mir-1990	cccaguagaacuauggaguccccgg	25
novel_miR_853	--	uguccauggcugagguacccuug	23
novel_miR_854	--	ucaauaccacagggcgagacggu	23
novel_miR_855	--	uaaaguuuuguccgucugguccccu	25
novel_miR_856	mir-467	uagcugugugugugugugugugu	23
novel_miR_857	mir-980	uccuuaucguuuggcguggcacgu	24
novel_miR_858	--	ugugacuacaagagggacacuagu	24
novel_miR_859	--	uauucugggaagaucuuuauugauu	25
novel_miR_86	mir-221	agcuacaucuggcuacugggucuc	24
novel_miR_860	--	uugguucuuagucuggccaccccug	25
novel_miR_861	--	uucagacagacagguagcug	20
novel_miR_862	--	ccgucacuggccuccagccgcu	22
novel_miR_863	--	uaccugaagcuggagaccacuucc	24
novel_miR_864	--	ugcuuuuguuaccuccagacuggau	25
novel_miR_865	mir-9235	ucacuuggugcagcugcaggacg	23
novel_miR_866	--	uggaacguggaacucuggcguggc	24
novel_miR_867	--	ucaaaaguagauugggaaccagagc	25
novel_miR_868	--	uuacuguuugucucccucuccaga	24
novel_miR_869	mir-980	uccuuaucguuuggcguggcacgu	24
novel_miR_87	--	auauccuuuuguucucguccuggg	24
novel_miR_870	--	uaaaguuuuguccgucugguccccu	25
novel_miR_871	--	uuagagcuguuggcuuuucacccuc	25
novel_miR_872	--	ugcugaaggacaccaggaaccaagg	25
novel_miR_873	--	augugcuguugaaaaccau	19
novel_miR_874	--	ugccuaugguggaccaguggagg	23
novel_miR_875	--	ugacugugaugagcuaacguu	21
novel_miR_876	--	ucucggaugacucugcgcuuguc	23
novel_miR_877	--	uuaauaugacuuuggggaguggauu	25
novel_miR_878	--	agcauaugugauggcacuggacacc	25
novel_miR_879	--	uucauucagacaguggaacagauug	25
novel_miR_88	--	ugacuuugcagacuuuaucaggggu	25
novel_miR_880	--	gcgguuuggacauuuggagagcc	23
novel_miR_881	mir-676	aaagaaguuguugagcucauc	21
novel_miR_882	--	agggaaaagaaugcuaacc	19
novel_miR_883	--	uggaaguauagugcaaguaggug	23
novel_miR_884	--	uguguauuguugacaucugccuguc	25
novel_miR_885	--	uuccauaguagaggagcuugau	22
novel_miR_886	--	ugugaguugaagaccccucugac	23
novel_miR_887	mir-22	aguucuucagcuggcagcuuu	21
novel_miR_888	--	uuuaauguguacaucccucccucgg	25
novel_miR_889	--	uggacaugucuggcuguggugagg	24
novel_miR_89	mir-298	ugagcagggugacucuacc	19
novel_miR_890	--	ugacuuucucucuggacaagc	21
novel_miR_891	--	ugagucauagacggauguaacgg	23
novel_miR_892	--	uucagugugaacuuaagaaggagu	24
novel_miR_893	--	uuagucgaugugagggucgaagggc	25
novel_miR_894	mir-3	aagcgccuuggacagcuaug	20
novel_miR_895	--	uaguaggagcaauuugguuauu	22
novel_miR_896	mir-298	uaucagcaggauaguucucccuu	23
novel_miR_897	--	uaucugguucucccugcacacaugc	25
novel_miR_898	--	uaacaucagcaacauccucugcccu	25
novel_miR_899	--	ucaugaaugagcggacguuguacu	24
novel_miR_9	mir-654	uccaacgauccacggagcaugu	22
novel_miR_90	--	uaugugcaaagccaggugacgacgu	25
novel_miR_900	mir-250	uucaguaaccuggggauccucc	22
novel_miR_901	--	uggucguaaggucucuggugccugu	25
novel_miR_902	mir-753	caggacucuggacuguaaccg	21
novel_miR_903	--	auauaacuuaacucuccccgucggg	25
novel_miR_904	mir-30	ccgggagugggacuguuugcacu	23
novel_miR_905	--	agcauaugugauggcacuggacacc	25
novel_miR_906	--	uagguuuugagcaggacgacagc	23
novel_miR_907	--	uuuaaaggacugggguacauagcc	24
novel_miR_908	--	uaucuacugggccugauccucu	22
novel_miR_909	--	uaccugaagcuggagaccacuucc	24
novel_miR_91	--	ucauuuugcagggcucuggcggugc	25
novel_miR_910	mir-103	agcagcauuguacagggcuaugagu	25
novel_miR_911	--	uucuuguggcgugagguuuugg	22
novel_miR_912	mir-3074	auguuccuccugaucugaaccu	22
novel_miR_913	--	uaccugaagcuggagaccacuucc	24
novel_miR_914	--	ccggcugcaugcgugacgc	19
novel_miR_915	--	agucugcugacuuuuagacucc	22
novel_miR_917	--	uuggaaacuguaguugugugugug	24
novel_miR_918	--	uucaugaucgucucuaccucacau	24
novel_miR_919	--	ggcauaugugauggcacuggacacc	25
novel_miR_92	--	uugauguugaggcagggcuggcug	24
novel_miR_920	--	uguccauggcugagguacccuug	23
novel_miR_921	--	uguuggaaaauauauguggcau	22
novel_miR_922	--	ugacuucacucugaccaucagugg	24
novel_miR_923	--	uggucagugauguaggagcuccac	24
novel_miR_924	--	gacauucuuuggagagucagacuau	25
novel_miR_925	--	uuuaugcaggaagggaaacaau	22
novel_miR_926	--	uucuucaugaugcucucugcgcuuu	25
novel_miR_927	--	uccuggugcuggguuuugucuucac	25
novel_miR_928	--	aaaugccgguuucagauaucu	21
novel_miR_929	--	uggucagugauguaggagcuccac	24
novel_miR_93	--	uggaccaacuaguagaacc	19
novel_miR_930	--	uuggcaggcugaugcacuuauu	22
novel_miR_931	mir-33	uggucauugugucucaaguacaagu	25
novel_miR_932	--	uguuacauacugggugcccacugg	24
novel_miR_933	mir-722	uuuugcagaaacguuucagauu	22
novel_miR_934	--	uguuaaucugacgaggggagaggau	25
novel_miR_935	--	gugaagugcaggagcugac	19
novel_miR_936	--	uucuaugagucggugguguccagu	24
novel_miR_937	--	ugaaaugagcuuucuucgcagggug	25
novel_miR_938	mir-726	uucacuacuagcagaacuugga	22
novel_miR_939	--	ucaguuaaagccuggauggagaacc	25
novel_miR_94	mir-964	uuguugugaagccucuguacuaac	24
novel_miR_940	mir-9	ugaccuugggagcuucagcuggac	24
novel_miR_941	--	uagccgccugauguuguuugc	21
novel_miR_942	--	uccaaacugucagcuggagacucuc	25
novel_miR_943	--	uugauguugaggcagggcuggcug	24
novel_miR_944	--	uacauagguuaaguagcagaacac	24
novel_miR_945	mir-135	uauggcuuucuauuccuaugug	22
novel_miR_946	--	uaagucugaaucuaaggaacgcagc	25
novel_miR_947	mir-22	aagcugccagcugaagaacugu	22
novel_miR_948	--	uguccauggcugagguacccuug	23
novel_miR_949	--	agcauaugugauggcacuggacacu	25
novel_miR_95	--	ggagauugacaggcggauuggggc	24
novel_miR_950	mir-143	ugagaugaagcacuguagcuc	21
novel_miR_951	--	ugacuuuugcucugaccgaccaauc	25
novel_miR_952	mir-789	ugugacucaggcacagacug	20
novel_miR_953	--	uccguaaagugccuucccugaugcu	25
novel_miR_954	--	uuccuauauagccacauacaugcac	25
novel_miR_955	mir-2284	ucugccaagucuguccggcuuccuc	25
novel_miR_956	--	cagagaugaaauccugugguuccc	24
novel_miR_957	let-7	acuaggcaaucuuuugggcaacu	23
novel_miR_958	--	ucugucuuguucuccucc	18
novel_miR_959	--	uaauacuguuuacaguggaaguggg	25
novel_miR_96	--	uuggaaacuguaguugugugugug	24
novel_miR_960	mir-462	uaacggaacccauaaugcagcu	22
novel_miR_961	--	uguccauggcugagguacccuug	23
novel_miR_962	--	ucauucuugcaggaccugauugac	24
novel_miR_963	--	ugauuguagcucagguccagcucu	24
novel_miR_964	--	uccacggggguccgaggugacgu	23
novel_miR_965	mir-290	ucuggaccaacuggagacucuuc	23
novel_miR_966	--	auugugucgaggcacagaucugggg	25
novel_miR_967	--	ugugcuaugaugagcucuaaaguc	24
novel_miR_968	--	uguuuuucacuguugcacucggugc	25
novel_miR_969	mir-210	cugugcgugugacagcggcuaac	23
novel_miR_97	--	uccuggugcuggguuuugucuucac	25
novel_miR_970	mir-8	uccuucacugugagcugaugauguu	25
novel_miR_971	mir-7132	gacuuggucaaagcuccucagu	22
novel_miR_972	--	ugcgucgaccccgcggcuguu	21
novel_miR_973	mir-3074	auguuccuccugaucugaaccu	22
novel_miR_974	--	ugaugccucaccugcccugaacgc	24
novel_miR_975	mir-17	aaaagugcuguuugugcaggu	21
novel_miR_976	mir-467	uguguguauauauguguguguaugu	25
novel_miR_977	mir-506	uucacgucuguaggcagccucauc	24
novel_miR_978	--	agcauaugugauggcacuggacacc	25
novel_miR_979	--	uccuggugcuggguuuugucuucac	25
novel_miR_98	--	agcauaugugauggcacuggacacc	25
novel_miR_980	mir-734	uaaaugcugcagaauugugcucc	23
novel_miR_981	--	uccguuuacuguauauucucu	21
novel_miR_982	--	ucaacuugaagaucuggauggag	23
novel_miR_983	mir-57	uccuuuaaauagggcugcuuguug	24
novel_miR_984	--	uugaaaaaggaaggacuugacc	22
novel_miR_985	--	agcauaugugauggcacuggacacc	25
novel_miR_986	--	uuagauucaaucggcuucugucagu	25
novel_miR_987	mir-875	acaucuaacaccgaggcuguguaca	25
novel_miR_988	--	gaguuuggucuagaccugc	19
novel_miR_989	mir-506	uugaccugucugcagaacccugc	23
novel_miR_99	--	cagagaugaaauccugugguuccc	24
novel_miR_990	mir-4848	uuaaguuaugacucuggggcac	22
novel_miR_991	--	ugagauugaugcuucugaggucugc	25
novel_miR_992	mir-286	gaauagcagaaugaucucuguacag	25
novel_miR_993	--	uauuuacagcgguauugugcaaaug	25
novel_miR_994	--	uggugaugauggauacagcugaac	24
novel_miR_995	mir-34	ucguuaacgugcgaucagcugauu	24
novel_miR_996	--	uucgugaaggucuuggacagagc	23
novel_miR_997	mir-548	uuucaaagacugcauucuuucacc	24
novel_miR_998	--	uuuuaagcaacuauagaccaau	22
novel_miR_999	--	uugauguugaggcagggcuggcug	24

## Sheet: Novel precursors
>novel_miR_1
uuggcccuggguuccuccuaaugcaagacaaugcuagaccucauguggcuggagugugucagcaguuccugcaagacgaaggcauuggugcuauggacuggcccgcccauuccc
>novel_miR_10
uggcccaugaccauccacuggaggaagcauggcuucuggcugcugggcucucgcuugugugaagucauggugagcgccaaacaccugacaagcuccgcuuccuuccacuacau
>novel_miR_100
ugaaaguggggaguguuuuguccagguuagugugguugaaaucauccgagauugcaaugaaugcacucgggugcaugucggcccaugaccuguuuggcaaaagcugaaccgagagccu
>novel_miR_1000
aucagaggugaagggugacguuaagcugaagauguccuacugggcauggaugggcaugacuggcuagugggacuuuaaaggcagcugacagcuaccagcaagccaaaugaugug
>novel_miR_1001
gaauauauaacacugcugagaugguuucugcucccugcugugaugucacaguguaccgcugggugcgucaguacacugugacaucgcugcaggguguggucagguccgac
>novel_miR_1002
ugugaagugguguguaugggucagcaagaguucaguaaggacacaguucuggggaaaaagcuguuccucagucugcugguccuugaccggaacauuuacuugacauugauaaguuuu
>novel_miR_1003
uacagaaugugagcacagagugcacauuugugugugugugugugugcgcaugugcauauguggaugacuguacugcugcacacauacaugaaugcacgugugcaaugacaaga
>novel_miR_1004
aagugccgcuggcacuggguggcuaugguucacagagggaaacaugaauuccaagcagagcuugauccccucucuucggaaacugggccgcaugcauggcauggcacuuuu
>novel_miR_1005
guguguuccuuguucuucaugaugcucucugcgcuuuaaacagaccucugagacuaucacagugcaggugcauuuauacagagacuagauuacacacagguggauuccauuuaucau
>novel_miR_1006
gauaugguauccuauguggaucgguucuuccuguaugcauauugauguggguccacagugacaucgaugcagucucugaugcgggccaugaccagucucucaaagcacuucau
>novel_miR_1007
caacaucgguggccuucuugaugauucuauugagucugcuggugucccucacccucaggcagcucccuagcagacaacagcauaugugauggcacuggacaccaccgacucguagaacau
>novel_miR_1008
cuucucugaggcacuuugagaugauggcacagcucagggagauguuaaagaagacugagagaacauccacuagcuggucugcacauccccugagcaccaggaauguuuuccauucuag
>novel_miR_1009
uguguuccgccuucaugguaucccuagugacguggugucugaucggggcccgcaguucaccucuaggguguggucagcauuccuccgggcguugggggcuacuauuagucuuucg
>novel_miR_101
ggcgaccugucaucuauauucacccuguagauccgaauuugugugaauauggcagcagccacaaauucgcaucuuggggaguauguaggugaugacacuugaccucgaggg
>novel_miR_1010
ggcuuaugucugggcagagauagcguaaaauagagcuuucggagcucuggagcguagagccugacagaucugguacauuuuugucuccuuaaaguccagaauugcuugucac
>novel_miR_1011
gugagauugcuguugugucuuauggcuuuuuauuccuacgugaugguagauggguucauguaggaguagaagccacuaaacacgcggugagugcucaacgcgcuggccaaca
>novel_miR_1012
guaccacacugugaugcagcuggucaggauggacucaacaacgcagcuugcugaggaucuuuuguugacaugccaaacuucuacagccgcugcugagcuuucuucacaagcugugugg
>novel_miR_1013
ggcagaaaguaaagccuacucaacaguuaaagcuccuguguuaaaggcuuaugcguuagucccagaggccuaccguagaaaguucaggacuugggagaaauccagcaaucaaagu
>novel_miR_1014
acaaauuuucuuuguuuuugggcugugugguucuccauuuugaguuugaugacguuccacagguuuucaauuggauuuagaucuggugauugagcaggccaaggcaugguuugauuguu
>novel_miR_1015
gguaaggguuggucuggccgaagugucgggccugaaggaggcagacagaaagcuggcggagaacaugcagcaccuguccagcuccuucagcucgcugcugaaagacgccauc
>novel_miR_1016
aaccacugagucguguccaauaucaaggauuaauggacacccugcagccaaucaggugcagaaucagaagucuuuauugucauuguauuggugccuacaacgaaagugguuuuca
>novel_miR_1017
gagugaaagcaccgccagcauucaaaagugaccaaaacaucagauagaaagcauaggaacugagaaguggucuguggucaccaccugcagaaccacuccuuuauuggggaugucu
>novel_miR_1018
gucucucucuucgcugcugccgacucucgguucucugacuccaaaauggcgguuugaggcgccgaacgagucugugagcuuugagucggcagcaacagcagagaggcggccac
>novel_miR_1019
ugaagagaugaaccuuugcuuuguccugaaccuggcauacaauguagauuucugugugguucaauucuacagcuacauugucugcuggguuucuggcuagcaauauaagcag
>novel_miR_102
ucucuacauuugagucugugugugugugugagucucuucggggaagaguuauauauaaaaacacauaggaaaucugugacuaaaugcccucauuuaggaguaaaugag
>novel_miR_1020
aagcaaagcaacaugauguggagaaucuugagaaagugggucugcuccugugcugaagguaucguguugaacacaagccgccuucaggcugagucgagaccaccucagaucagacuca
>novel_miR_1021
ugcuguaagggcaggggggcuaggcgugucacugcgugucacagucacugcuugcgcacggggccacgcccugccuaccuguccaccugcacaugagcaccgcccacaac
>novel_miR_1022
aaauuuugccauccugcuuuuauccccuuaguccuaccccuaacccugggugguaccguuggaaagggcguggccacauuugggggguuagccugcuuuuauccccuu
>novel_miR_1023
ucacaaucugcacugcaugcuugaaauguagcacaaauauccacaaacugugagaucuuuagcuccucacaugcugcagccaccauauuugaugaagaaugugcugauugacccu
>novel_miR_1024
aggauuguguugaggcacagaucuggggaaggaugcagaaagauuucugcugcauuaaaggucccaaagaacacaguggccuccauaauccguaaauggaagaagaccacgagaaa
>novel_miR_1025
ugcaggaccagacgggaucagccccagacugcuuagggacugugcugaccagcucugugagguggucauauacaucuucaaccugagccuuauucuggagagggucacuguccugugg
>novel_miR_1026
ucgucaagugugggugaaccugccugccugcuguuggaugauguuuauaguccuuaucaggcuccacagcagccaagcgcauacacacacacacacgcacacacucuaaacau
>novel_miR_1027
uugggugaugaauggaucagccucuggguccccagccucugcuuccaugacggaaggcgugucagcgggacugaggagauccuugaaguauuccuuccacuguccaaua
>novel_miR_1028
agcaacccugacacggugaagaaugugacugucuuugcagcuguccuugggacagcuggaggaccgucacaugugcuaacuuugcuccucgggguguugacccacagucuu
>novel_miR_1029
ucuguucacccugcuaacacacgacugcucagcacaacauccaagcugccuaaucgugaaguuugcggauuucagaaggggaagacaucucccccuuccuccccuguacaucggag
>novel_miR_103
ccugcccagugguggcagggcaguggagcuguaugcauccuuaacauuugcguccagcagguccaaagucuuauuuucacgggugccgcauguuacaaacugguagaagguuggga
>novel_miR_1030
ccugccugguguguuccuuguucuucaugaugcucucugcgcuuuaacagaccucugagacuaucacagugcaggugcauuuauacagagacuugauuacacacagguggauuccauu
>novel_miR_1031
ccccucugggauggugugugugugugucuuccucaagcucggguccucuaccagaggccugggaguuugaggguucugcgcaguauauuagccguuccuaggacugcacucu
>novel_miR_1032
aacgaacgaagaacucugcacaauaaaaucuuacaucacacacacacacgcgcaggacacuuaacagcuguaaucgugacgugugugugaccuuugaccccucugugcagaac
>novel_miR_1033
gucugaguggagccccuucuuuguggauggauggauggaugauugacaaguacugugauuguuaaccguuuauuguggacagagguggaaaccgagaugugaucauuuugguuu
>novel_miR_1034
uugucagacuccauaguuuucucuggaccccuacccaaucugaccagugaugacauguauagcugcaugucaucauucaacuguuggcugucgaggugguguccagcaaacaaugu
>novel_miR_1035
ugaugcuaggaaauacaguguaucuacugggccugauccucugacuaguuuuaagagggcgggacucagcugguacacugugaugucacauacuucuaugcaccaauca
>novel_miR_1036
ccaucaugaaccugguggaggaaguaaaggcucucuggauccagaacagugagaauguuucaccuggagaaccgagugucgaaacuggagcaguacaccaggaucaaugaug
>novel_miR_1037
uuuaggagcuucucgaucucucuguugguaccaggauaaauaguugccauuaacauucugacugguccugcaucugauggagauggcuccuccaauagcagagcucacugcugcag
>novel_miR_1038
aacacugauuagaaacacccuuuggacgaccacaacacacacacacagaggagauuuaaucugacugacaucaucuguauguguguguguguuugucuaaacacacaugg
>novel_miR_1039
aggaagacugaacacacuccugucuguauacugggggaggcgguggaacaaaccgggcaacaaacuguuuguaccgcuuccaucaggaaagcgguacaggaacauuaaaacaag
>novel_miR_104
gccgagccacaucaccaacauggacgaggugccgcugacguuccggugagucacacgguggaaaagaagggaaccagcacgguagcgauacgcacaacgggguacgaaaaggcuucg
>novel_miR_1040
guucuccuuguaguuuugugucucucucucccuuucuuucucucuguaucuuucugcaggucucucucuauccagaucuacauguugaacugcaacaugacaaacccagugucuac
>novel_miR_1041
ggcuuucagcaggccuacagucaucucuagccuggcucuggucugcagugugccacacugaagugcugcugggggccugguugagggucuggguaagggguuaugagugugggu
>novel_miR_1042
ugcaccuagucauaaauuccugaguucaaacucagaaccggcauggacauuggcugcgugccagccaucuccacggggguccgaggugacgucacucagguaauaaaaggucacugcg
>novel_miR_1043
ugcauauugaagguccuggcuagaagaggccaacaggacaacaucauccgcaaaaagcagagaugaaauccugugguucccaaacaggaucccguucggucccuggcugcacuuagaa
>novel_miR_1044
auuuuucucuguccugugcaccauacaaaauacaaaauagcaauaauaauaauaaaaugaagaauaaaauauuuacaagaaagggaaaaaaaaaauauauauauauauacauguag
>novel_miR_1045
augacugggcugggggaggguuagaugucugaucaaaccuguugaagaauagguucagaucguucacuucuggucccccacagccugggaguccgguucuuugaauccugagau
>novel_miR_1046
uguaauucuuguguuugugccuugauggggugcagcugggggggggcgccgauugaguguucgcccagggugccuuggaguggacgaugccaucaucuaccugcugaac
>novel_miR_1047
gcccucagggggguuuauauuucguuaugguguuggcuaugugguguuuguguaaaauuauuguaugguguguaaauauuugguguguggauaaauuaaauaauggauuauuuauuuu
>novel_miR_1048
augucucaaagggcuuuacauaacaucauagcaacauccucugccauuagauagcaagucuggcugauggagcagaggagucagagagcugugaaaguugggcgaucauaagacauua
>novel_miR_1049
ggcacuaugguggaggaguugcuguucggcugagccucauccucacugaacucaggaggaggaggugggccagagucguaauccuggggaccgccaaagaggucaucc
>novel_miR_105
cuggugggccuuucugaucagacaggaaguguugcugcuccaggugaggucauccauuauguggauaagguaccugaaacuggaggccacuuucaccgcugucccuccgaugug
>novel_miR_1050
cguuggagcugcacagacgcagaccuguagauacaagcuugugacuuguggucaguuaacacaaguucggaucuacggguucggggcugugagcagaugacuucauacauc
>novel_miR_1051
agugucccucacccucaggcagcugccccagcagacaacagcauaugugauggcacuggacaccaccaacucauagaacauccucagcacuguccugcagauguugaaggaccucag
>novel_miR_1052
gggaauugcgccccaggaaaucugagcuuaacuguguugguuauuuaaaccaaggccacacagguucaauaccacagggcgagacgguuccacaacaaagaauuuauuaacacaua
>novel_miR_1053
cuucagacuugcuuucagaccauccggcucaaggaagaccuuuugaaacacuucaaaaguguuuuuaaguuccuucggguagcugagauggagcgagaagaucagccccau
>novel_miR_1054
aacaguaaauauuuauauauauauaugauauugugcagagccaacucccaggucuuugguagaggacccaagcuugaguuagacagcaguacuuuuuuauauauaugcacac
>novel_miR_1055
uuuacggggagaucagggagacagccuggggaagaaacuguuuuugugucugguagucuuggcauacagagcucuguaacgccuaccagagggaagcagaucaaacaguuugugu
>novel_miR_1056
aucuugggaacguaaagcucuggugggauaauaggagauaagauaugauggugccuggucauucagggcuuuauaugugagaagaagaacccuauccuggauuauacagauagaauag
>novel_miR_1057
uccuucugcacacauuuaugucccauuaaugcggguuacuaacucagcuucuucccuggaguccuugagcuuucuggucucucagguucucauggaucgugguuggaccuccugc
>novel_miR_1058
ccccuuccuucuccaccagucgaucccacuggcgcagcaaggccagaacaggcugagacaacuuacgucguucagcaaaaguuggucgaaccugccuccuccaaaacuccaa
>novel_miR_1059
uacgaccauuuugaaaauuuggcccgugguaagauuuccccuaauuaggguuagggguuaggguuaggguuaggauuugaauagaaaaccugucucccauaaggagacagggagug
>novel_miR_106
cacuguuggguggggguugaugcugaugaugucuucuguggaggaggaggaggugggggagaaggaggaggggcggauggagagguccuguacaggagaaugcuggggguuggg
>novel_miR_1060
agcugcaaacuggaggucacugcuugaugacaucaauaggaccacaucauccgcaaaaagcagagauggaauccuaaggccaucgaacaugacacccuccacugccuagaaau
>novel_miR_1061
gcuuuacccugcugagcaauuaucuuaacuacuuccugcagaguuagucccaauucagucggugagucaguugucagguuggcuguucuauaaccucauuugggcugguaccaa
>novel_miR_1062
uugacuucaguaucaugucucgguaccgcaggauauuacaguauccaucugguccaucucaaaucgaccauuuugacauuggccauggugggaggcucuuucaguguuauaa
>novel_miR_1063
cugcaaaccuccccagcgcaugcugaaaguccuggccugaagaagccaacaggacgucaucauccgcaaaaagcagagaugaaauccugugguucccaaaccagacacccugcagcc
>novel_miR_1064
gccucucugagggcaacagguuaaacagguuagagccagggugggaacuguccuugcugaugauuuuggcucugcugaggcagggggagguguaaauguccaucagggaggggag
>novel_miR_1065
uaaagucucccacuaugauaacuuugucuguguuuauugcuaaguaugauagaaagucagggaaucaauuuaagaacucagaguaaggcacuuggggaugguacaccacagca
>novel_miR_1066
uggacuaccugacaaacaggucacaguaugugaggacgcagagcggugagucugacaggcuucucuguuucucucucucucuguccucugauuucagguacaacaccccaaccug
>novel_miR_1067
aauuaagaguagauccuaguaaagauaaaagcuauuccaaaagaauccuagcuccuaagagugcuccuaaagugagaucuguuaggagcagggaagaggacuuuuaagcagcuu
>novel_miR_1068
augcugucggugauuggcuguaacguuacaugugauugcggcaugcagacgggguucacguguguauguguuggaaacuguaguugugugugugugugugugugugugugugugugu
>novel_miR_1069
agauuuaaagucugcuggggucuggguguauugcaguucagguccaggguuuggguguacauuuccagauauaaguaauaguaggacaaucagcagucuuuguuucacaauacg
>novel_miR_107
ccagguguucagccuguccaucagaguugacggcugaaugacaugggacaucucuuuguggucgguagguggggggugggacaccagcgcuguuguugcagcagccaauccu
>novel_miR_1070
ugacaugucaaugucucuacuuccugcaaaggcugaagcaggguggccugggccccucaguccucaacuccuucuacagauguggaguggacagcauccucauguccugcaucac
>novel_miR_1071
ucuucagguccacagcugcuguggcuucauccaaaacuaguauccucgucuuccucaagagagcucuggccaaacacagcagcugccucugaccaagacugcacacaaacaua
>novel_miR_1072
acaggacacagaggagggggucucuguccucguccucugagcuucacacaggacacagaggagggggccuuuguccucguccucugagccucacacaggacacagagggaca
>novel_miR_1073
ugugacuuuugcucugaccgaccaaucagaggauggaagaaugcugacgcuucacagauccagcuagcgucacagcaaggauucugaaaucugauugguuaaggaaacagucaaggccu
>novel_miR_1074
uuauuuuuauuaaauauauaugcuguaaugggcuacuggaugaucgaauuucccucaggaucaauaaaguaucuaucuaucugucuauaucaagugaucuuuuuuuuuguuuguu
>novel_miR_1075
cgugugugugugugugugugugugugugcgcacugacugcagugucugaagcccugcagucagugcgcacacacacucacacacacacuacgcuguuauugucaugugac
>novel_miR_1076
cugacaugaaauuuugucucucaggaaggugagagguaaguggguuagcauuuugguucaucuucagaaguugcugccugcuugucuucacuguccugcaguggaacgaauc
>novel_miR_1077
gauguggagggcccucccccugcauugugcuguguagaggucugaggugguggggaggcugccccccaugguccucugugcugccuuuaccacccucugcagagccuuccucucagca
>novel_miR_1078
ccuugggggguuguuuugcgcauauccaucucggaggaggccccagggcaggcccaggacaugguggagagacuaugucucucgccuggucugggccucacugcuaagacuacu
>novel_miR_1079
uuacugacuucuuguuucuccacagacgacgccauaacccuccugcugcacaagacacuuucccacauagacacuaggauggguaacuaugugagagugcuguuugugga
>novel_miR_108
gucaggguuaguacugcagucuguacugcucauuccccucagaacuucuggaggugacaucugcugguguuguaggugaaguccaaaguguaaaggguggagaggaaaggu
>novel_miR_1080
guaggugaacugcugagucuugugcugugccauucuucuguggugguugucugguuuccccuguguacagaucagagcauucuucauggcacugggcaccauauaugauguugu
>novel_miR_1081
guauugguguggauccacagugacgucgaugcagucucugaugcgggccaugaccagucucucaaagcacuucaugacuaucggaaugagggcuacuggccgauagucauucaggcu
>novel_miR_1082
aguauugguuauuuggcuuauaccaggaccagggaaacuaauuucguuucaucccaugugucuacaugugagaaaugacaauaaagcuccuugaauccuugaauccuuguagcuuu
>novel_miR_1083
ucaucacaugggaugugagggugacuggucuguauucugccgggucagaugaucucaacuuuuugggcacuggaaccaggcaggacgucuuccacacuaucagaauca
>novel_miR_1085
aaaaaaaaucugauugguuaaagaaauagucaauggcuaauacagucuaaguugcgugggccagcacuacugauucuguaggcccugggcagauuagacugacauggcaacacau
>novel_miR_1086
ugaaacuugaagcggaacuaauguuguuugucuaugugaagauguucauugucguacuguugcugcaguaugacagaagaugugguuaacaaggacugaaagaaguuuucuucc
>novel_miR_1087
ggaccgaaaccggaagaugguuccauaguagaggagcuugauaacuaacuaaaguuaguuaucaagcuaucaaauauugcuuucuuauuucuagcugaauacuguuaacacuaaaccau
>novel_miR_1088
uguguucucuguccugagcuggucuaaacccugauccaggacucucacuguccuguugguuguucccacaugucugugacgguccuggaucagguuguggucugggcugu
>novel_miR_1089
gcgaguucuuggagcagccugauaacagggaguugcaauaguccuggguggagguaauaaaugcauagacuaguuuuucugcaucuuucugggacaggauguaccuaauuuuugc
>novel_miR_109
cucuguggauggguucuuucuguaugcguacugguguggauccacagugaugucgaugcauucuuugaugcgggccaugaccagucucucaaagcacuucaugacuaucggagug
>novel_miR_1090
agaugacagggaaaaaaaauuaauauucauuggaaguggagcaugguuagagagaacaauagccucauaucuacucaacgccaaggaugacaauaaucuauuaucaauuaga
>novel_miR_1091
auuucuguuuuuuguuggugucuuuacuucccaugauugucucuuuuuuucaucuguguuugauuuaaaguaaaagugacauauuuugucauuggagggaacucacuccaacgaaau
>novel_miR_1092
uaaagcugcaaaggauucaagaagcuuuauugucauuucacacauguuaaaaacaugaggugggaugaaauuaguuucucuggucccgguauaagcccaauacgaaaauacguaaaa
>novel_miR_1093
cagguugagagcugagaagauccucaggcaaccccaucaccccagacacucacuccucucccugcugccaucaggccgucgguuccacugccugagaaccaacacugagaggaugag
>novel_miR_1094
aggaagaagaggagaggaggugggggaguagagaugguggugguauuguggaggugggggaacugcuugguggaucauguuugugucccccggccuauagcagcgggcuaugaua
>novel_miR_1095
gcccuaaauuaugcuccagcacucuucccccgucucaucugcaguucacaaggugcagaggaagauggagggagggagcugggcuugaugacugagcuucugcaagccagg
>novel_miR_1096
cuggauguuguggggcugucuugguugacacgacucuggcagucgcauggcagucggggacagugcccuuggacuggcagaccggggugguggucccucuuuuuaagaagggggac
>novel_miR_1097
uagaugucaccuuucucuguuuguugcagacggcagcgccauuuucagagcuauaagugagaaaguugucauagcucuuuaaaugguacugcuguacgcacucaacugagca
>novel_miR_1098
caggggauugugggcugccgucuaccagaucuggacucaguuuaugcugcucgaguccagaaaaaggccagacacauugcaacagaucccacccacccgggcaacgaauuguucgua
>novel_miR_1099
agaaguaucgaaaauguagauaaugacaaugaagcauacagaagguauuauuaguuucuguaguguaguggucaucauguucgccuaacacgcaaaagguccccgguucgaauccggg
>novel_miR_11
auaggguacuauuaacucuuuaagauagguuggugccugaccguucagggcuuuauaugugaggaggagaauuuuaaaaucuguccugaauuuuacagguagccuauguagagaa
>novel_miR_110
uggaacggcguguugaggccuccucauugugcaugcuguguguauuucugcguguaccacacagcgccugcaauguggaggcugaggcacgcggagacaucacgcacac
>novel_miR_1100
agagaaauggcuaacacgcuucagugugaacuuaagaaggagucccagcaaaggaugguccuucuaaaguaccaugaggagcugcaagagaaauacagacacagccaggaaacacu
>novel_miR_1101
cguccuuaacaaagucggcacgcggcucguuaacgugcgaucagcugauugcccagcgauccacgucggaugaggaaaaaaaaggaagaguuacggaaaaaauacagcagucuguu
>novel_miR_1102
augucuguaacaguucuauugaauagcagaaugaucucuguacagagaugguaaagucccucuguggaguaaauucuauugugcaguuauuuguucuuauguaugauuauuuac
>novel_miR_1103
cuccugucaguacccucgcugcagcauucuggaccaacuggagacucuucagagaguuuuuaaaacauccugacaaaagagaauuacaguaguccaguggaccaacuucucagcauca
>novel_miR_1104
uggccuucuugaugauucuauugagucuguuagugucccucacccucaggcagcugccccagcaggcaacggcauaugugauggcacuggacaccacugacucguagaacauccucag
>novel_miR_1105
aacugaguacuuuugcaagcuugacgugaaauaugggugaugcauauaugcaaaauauaauccagguggcauuauguuuaacccaauuaaauguugaugguugcaugaguguaau
>novel_miR_1106
cacagacuucuucugugcaggcucucuucucacucuggguguguauacauggugcagaugaacgagacagugaucagagcgucugagcagaggguggagguguauguuga
>novel_miR_1107
guccaguuggccaucaccauuuugucaguguggaucuggaagucccacaggaucuuagcuuggucauucuugaccaccuucggacauccagcccauacucagugcagauguuccug
>novel_miR_1108
cucaaggugcucaggaacuuuuaccacugagagcaucuugagugggagcaucaccacauggaugggcagcugcacaaagcaggaccucucgguccuuaggaggguaguccacu
>novel_miR_1109
auuuucugaugacucugcagugguuggguguaucacugggggggaugagagagaguacaggacuguaguggacaacuuugucacauggaccgggaaaaaccaccuaca
>novel_miR_111
uucuaaguacuuaguaaaaauauuuagaguugguacuuagugaaaaauauuuaguuaguacuuaguaaaaguauuuagaguaaguacuuaguaaaauauuuaaaguauuuagagu
>novel_miR_1110
ugcugaggauguucuaugagucgguuauguccaguuccaucacauaugcuguugccuguuggggcagcugccugagggugagggacacuaacaaacucaauagaaucauuaagaagg
>novel_miR_1111
gucuucacaugcgucaagagugagucacagacggauguaacagagagaauccggucauuuuucaaaauaauacaucguucagauucagauaauaaauaaaacggaaauaau
>novel_miR_1112
aaaaauaacuaugugauauuguuucaugugauucgaauauauguccagucauacacuucaaaagacuguguacggcugcuuguauacgcgaucacguucuuucggugacuacaguagc
>novel_miR_1113
cacaccaguugacaaugcaugucugagcacaaagcaagccaugaagucaaagaaauuaucuguagaccucugagacaggauuguguugaggcacagauuggagaagggugcagaaagau
>novel_miR_1114
acggugaugaggcugccuacagacgugaaguagaccagcuggucggaacaaccuggagcuaaaccugcucaagucuguggagaugacaguagacuuuaggaagaacccacccacc
>novel_miR_1115
uuugcuucacggagugugugcuaauaguuuccguuccacaugauaugugccuuuaagucuuaugcugauugaggcacauauuguguggaacggaaacuauuagauuagauu
>novel_miR_1116
ccagccucacaucuggaaggagaaacguggauccugugcuuugaggaguggcucagguggucggggucuacguguuuuguggacuuggaggcgcucggcgugagccau
>novel_miR_1117
ucuuaaccacguggguucugucugucagaaagcucagaaucuaguuacagauagauggguuuagucccaggauccugagcuuuuggacaaacuucauaggcacagugguauu
>novel_miR_1118
uacauguagugcaaacagugugaugguucuugcaaugacagauggauuacggggagaucagggagacagccugggggaagaaacuguuuuugugucugguagucuuggcauaca
>novel_miR_1119
caguuguggggauccagaguuauggugggggagagaugggggccaaguuugacagauugugggcggucugugagaaagucuuucauccaucugcagauguauguggagagccca
>novel_miR_112
agagcagguguagcaccgucuucuucuucuucuucuuuucugucucuguguguccagagaagaagaagaggaagacgaggggcgaucacuucaagcagcguuucaggaaaaac
>novel_miR_1120
ggugguguugauauaguccaguacagaggagguguauguaucaaugucugugugagagccacagguagccugagcagcaaacauacuccagucuguguuuugaaaccugcuc
>novel_miR_1121
gguggggaggcugcagcugaugcuucucuggguccauuuuaccacccacugcaguuccuuuuuucugcagccgugcagccacuacacgucuguagaaggaggugaggacugaggggg
>novel_miR_1122
gggaggucaaaggucagucggacuccucacagucucacaccaagacagucagagcaguaguuuuaucaucugucugucugucugugugucaggaugacucuagguucuacc
>novel_miR_1123
ggaaguugggggcuuagccacaguauucaauuacagcauguaggagguuaauucaauaaaauuuaaauugcuuaugguaaucaccuauaugccaaucauugggaucaaccu
>novel_miR_1124
uuuccacucuuggcauccuggagauguuguaaacauccuugacuggaagcugggguuuggacagugagggcuuucagucggauguuugcagcaucuuauugccucucacagcca
>novel_miR_1125
cggagaaggacauuaccacauacacuagugaacauccagggcucggacaucgagauuguggaaaguuuuaaguaccuggauguucaccucaaccauaaacuggacuggu
>novel_miR_1126
aagaugagcuuuccucagcuuccucaggaaguggagcugcugcugggccuucuugacaguggagguggugucgagggacugggugaggcucugucaaguggacacugaggaauuu
>novel_miR_1127
aggcugagagacugaccugguaggucugggaugcagugagaugugagguaucaaacgugucacugcuuccagccauaccugguugaaucaggggcaacuuguccuucuacuuca
>novel_miR_1128
uauuauuguuuguauguuuuuucacuucuggcgcugcuacaaacggacgugaggauggagcucaaccaccuacguccaaguaagucugcaggcccggagggcuugagccccaaau
>novel_miR_1129
cuccugggcaaacauggcaaaguucaacaaaagguuccuagcaugacauggaaauaacgcagaucuuggcauggcuuggggaaaaaauacagacgcucugaccauggugacugggaaga
>novel_miR_113
cugaggauguucuacgagucggugguguccagugccaucacauaugccguugccugcuggggcagcugccugagggugaggacacuaacagacucaacagaaucaucaagaaggc
>novel_miR_1130
auuuuuaaccuagcuccuuccagucggcccccaguagcucccgagcacccaggaaaccagggaagcuggaugacuguacggaggaagcauaguccgaagcaaaagcccacgguuca
>novel_miR_1131
aguuaacaaacuuuguuacguccuuaacaaagucggcgugcggcucguuaacgugcgaucagcugauugcccagcgauccacgucggaugaggaaaaaagggaaaaguuacagaaa
>novel_miR_1132
aauaggugaaauggugugaauacuuuccggaugcacuguaaaacacacaucccuauugaggaauaaguguggguaguguggguggaucugguggugacugaaccacugucgaccugag
>novel_miR_1133
aauuggaaaaaaguguuuauuuggaaaguuuggguagaaaaggguauuaaaagacauuuauucaacuuuaguguauuuaaaucauuugaugagcuacaacagcaauacaauuuac
>novel_miR_1134
uccccagaccagaugguggagaccauaggugaauggugcccucaugcugaaggaguccuagagggcauggcuggcuuguggaacuccagaggcaucugacgacccuugguggg
>novel_miR_1135
cagacuaagcucauggaugugguuuugcaggacgucagagaccauaaagacuagucuuuauggucucugacgucuuuauggucucugacguccuuacaaaaccaacuga
>novel_miR_1136
uuagacgcugccaacacaucaguggcuauggcuuuugggucuuguauuagguaaggggcuuugacugucauuugugugcuauuagcugaaauugauuugcuggaguuuagcaauaaug
>novel_miR_1137
aagucauagguuuuccucuuucuagagugauuuuuaguuguagauauaaucguuuuguuaguucagauagauuuuuuguucuuagaguuauuuguuuagauuguagaauucuucc
>novel_miR_1138
ggagcuacuacaucucuuuuaacaacaucagccuuaccauuuguuccaaaacucaaugguagaacuuguuuaacuauugacgcgaguggacagacaugugagggacaguua
>novel_miR_1139
ugacccccucgacugccgcuuuaaccuucuccucuaccucccaagagagcauggccacaaaacaggucucugguaggaugguucuggguucagguucaacguggucagaacua
>novel_miR_114
ccuuauugaaaggguuaacucagggugucgcugauuucaggcuuaacaugugcaggguuuccacauaaccugcuucaugaaacgggccccuggucuccgcugacucgugacuuugua
>novel_miR_1140
aaaagccaccaaaggaaggcuaaaguguuuaaaggcugccucaagguggacaacaggagaugugacacccuggaaaugucaggccugugauguggcccucugucuuguggugga
>novel_miR_1141
agggacuccucucagcugccucacuaucugcugcagggagcugugguccaagacggugcaguucccaaaccagguggugaugcagcugcucagcacgcucucaauagucuc
>novel_miR_1142
cuuuaagacuugggcacuucaaacuauauacaaguuuuuaaauuuuguuaauaugucaaguaaaacccgaguuaugauaaaaaaauauacgcacuguuuuuuuccugaacauugcca
>novel_miR_1143
gagagaauucagauguuccguuuccggcuguuuccuguuagcaagcuaugcuaacauccuuuaggauucucggcuaacaugagaugagucgguugugaaacaucauaacacauaac
>novel_miR_1144
ccaaggcacaugaugccguuguugcaaaagauggacucugauggggaggacgaacaggauagggucaucagagaguuugaauuugacauuaguaagugaucucuuaauagagaucaa
>novel_miR_1145
ucgcccuggagugaggcguuagcuccuagcgguggaucucuugacacacugcuugucaaacagcugugguuugacuccucuggcugaaacaaaggguauuuuuuaaaa
>novel_miR_1146
acuguacgcuugagcuuuguaacguccacaggcggacuugaaugcugagaggaggaaggaugcgguccgcugcggaccguccgcucuucuugcugucaaacacugagcaacuuucu
>novel_miR_1147
gauguucuacgagucggugguguccagugccaacacauaugccguugccugcuggggcagcugccugagggugagggacaccaacaggcucaauagaaucaucaagaaggccag
>novel_miR_1148
agucuucaaccaguggggcacaacucugaacugcuugcugccguguguuucugugugucgccuccucucuauagagauuaaaacauuuggugcaugcuaucuuccggauuucuuguguu
>novel_miR_1149
caaccuaaugucuguaucuuauucaguccccugaaaacggaaacuuaaucuuccagcuuaucagacuggauggauagaugacauguacaugaugcaacagcagagcggcauuguu
>novel_miR_115
cauagugccaguaccgaaacacuccucucgacgugccugaaugacuaucaccuuauagcacccacacccauugucaugaagugcuuugagcggcugguccuggcacaccucaa
>novel_miR_1150
aucuuuucucagcaguuccagagcauguugcuggauccagaaucuccuaccccgcccuccugaggccugguacugcugcuggauccugagcccucuccauggcccugcccagauccu
>novel_miR_1151
accaucaucaccccgaacccucacucuucucccugcugccaucaggcugucgguuccacugccugagaaccaacacugagaggaugaggaaaaguuucuucccccaggccauccgucu
>novel_miR_1152
ggcauugaagucccccaguagaacuauggaguccccggucggagcacauuccaguacccuucccagggacuccaagaaagccggguacucuacacugccguucggcccauaggccg
>novel_miR_1153
caguuguggggauccagaguuauggugggggagagaugggggccaaguuugacagauugugggcggucugugagaaagucuuucauccaucugcagauguauguggagagccca
>novel_miR_1154
ucaguuguucagagucaguucauguaaacauccuacacucagcuguaaucaguugcagcagaggcugagagaagguuguuuacuugaacugccuggaagugacacauuca
>novel_miR_1155
agucaucgggaccagaugaaccugugaggagaaggcuguaccagcagcacagaaaaaaggugcugguauugucaaagcaacagguaagcguugggauucaauccaaaaugaugaa
>novel_miR_1156
aacagagcgauaggaguccuuuagaacaguauaacagugauccaguguguuagcaucccuggugggacacuuuaucuguugucuguauuuugggaggucuuggcugagguuugcucug
>novel_miR_1157
gucuacacucaccuggacaagccggcaagcacugugagaaauuuucugaugacucugcagugguuggguguauuacugggggggaugagagagagcacaggacaguaguggacaac
>novel_miR_1158
uuuuuccuguuaaagguuuuucuggaguuuuuuccuuagucgaugugagggucgaagggcagaggauguugcugauguuauugucguguaggcucagagcaaagacucaaagccu
>novel_miR_1159
agucaucuuucccucaacccuuacuagucucccaguuccugcugcaaaacauccccacagcaugaugcuaccaccaccauguuucacagcaggaauggaauuggccaaguggugagc
>novel_miR_116
uguuucguccuuaacaaaguuggcgcgcggcucguuaacgugcgaucagcugauugcccagcgauccacgucggaugaggaaaaaaaagggaaaguuacggaaaaaaaaaa
>novel_miR_1160
gcgugcuguguuuccucccgcggucgggcagaccgggauguggugcacuguugucacgucuccccuccaauauugcacucgucccggccuccccgguccaggggcuucggc
>novel_miR_1161
ggagggcagaguggcaccaaugaucuugcuggcuguauuuacugcauguggcagugcagucuccauaccacacagugaugaugccaguaaggacacucucaaugguuccccagua
>novel_miR_1162
aaauuucaauuucaauuucaauuuauuuauauaacaccuuaugcaaucaaaauugucucuagaugcuuuauagagacccagagccugaacccucgagcaagcagacaguggcaaggaa
>novel_miR_1163
agaauaggagggaccaggugugggcaaacaaguugaaccuguuuuucaacauauuugauguggcgccugcaccuucccccacucagucccugcugcuaccccccacuuu
>novel_miR_1164
uauaugcuuuacuaaacagaaagguuuuagguuuggucuuaaaaguggagguggugucugccugucgaacccagauugccaacuguuuccacacuaagggugccugauagcuaa
>novel_miR_1165
caccagagcaucagcuggauggggaagcgggugggcaucuuugauggugcgggcauuaagccagcgaaaaucauuacagauccucauaacaccugacuucuuccagaccagcacu
>novel_miR_1166
gucugauccaaccugagaguuuccagcgcacaguguggacucuucagugcagcacacagcagcuucacucccgaguccugcaagucguuguuacucaucuccagcuccuucagaccaag
>novel_miR_1167
cuacacugaguaugagcuggaagucucaaggucagcauggaagauaccucccaagguguuugagagugaccgagcuaagauccugugggacuuucagauccagagugacaaaa
>novel_miR_1168
uacaaaugacucagauaacaucgccugcccuuagaaaccaagcguggguguggccugaaaaacaaauauggcgacccauccuuaguuucugagguccugcagaaauccaa
>novel_miR_1169
caccucaguucuuuugagucucacacuaucaccacacaauagcggagucaauaaaccggaguuuaucugcucagauauuggucuuuuaaacggugacgcgcaagcucacggaacuga
>novel_miR_117
agaaaccaacauuguuguuagccuguuggagaagcuaauacugaugcuagccuguugaagaagcuaacaccaacguuagcuuguuggagaagauaauaccaauguuagccugu
>novel_miR_1170
uccccugugcuguuagacuguugaacugacuaacaugcugcccugcaccuuagcaauugauuuugcucuuucacuguucaccugcuguucauuugcacugucuaccucacccacuugc
>novel_miR_1171
cggugcccgcauaaggagacucuacgggguucaucguggucugagcguucugucaagauaggcggcgucgcugacgcagaaaugagcugaaccccgaugcagagucaaaaaaaaggcu
>novel_miR_1172
cggugagagcaguguccguguucgccugaggugggauguuaacagcgcagaugaccgaaguaaacucgcggggcagguagaaaggacggcacuggauggucaggagcuccagguca
>novel_miR_1173
auguaguguaaguuucgagcaggaccgcagcagauccacgagaaccugagagacgagaaagcacagggacuccaggaagaaguuggguuagugauaugcaugaaugggacauaaau
>novel_miR_1174
aaggcaaccggauaucuuuguugaagacguuucaccucucauuucucaagaagccuuucugaugagaggugaaacgucuucaacaaccuaaagauguccaguugcuuucgcuu
>novel_miR_1175
cuggaugguguugaaggcacuggaaaagucgaaaaauaugaucuucacagugcucccagcccucuccaggugagacagugaugugugcaggagguagauaaugacauccuccagu
>novel_miR_1176
uccaucuuuucucaguacuuccggaguauauugcuggauccagaaucuccuaccacgcccuucugaggccugguacugcugcuggauccugagcucucuauggcccugccuggau
>novel_miR_1177
agagaaauggcuaacacgcuucagugugaacuuaagaaggagucccagcaaaggaugguccuucuaaaguaccaugaggagcugcaagagaaauacagacacagccaggaaacacu
>novel_miR_1178
gugguccccgcaagugaucaaaaagucgguccccaucaaccauggaaacgcguauguguguguguguguguuuuauguacugggccaacuucucccugagccaaaccacgucuucu
>novel_miR_1179
cacccucuacaccuguccagacgacgagggccgcccgggcccgaccagcacaggggaugcuguuguuuccauucacuucuucugugcugguggguuugggaugcucuu
>novel_miR_118
ggcuuaugucugggcagagauagcguaaaauagagcuuucggagcucuggagcguagagccugacagaucugguacauuuuugucuccuuaaaguccagaauugcuugucac
>novel_miR_1180
aauuguggcauguguuauucuccauaggaggagagcaacacccugcccuacaaauagaccaugaggaggacuccauccaccucccagaauaccaggauagaaaagcaaucauagau
>novel_miR_1181
gucuugacaugcgucaagagugagucauagacggauguaacgguggucauuuuucaaaauaaaacaucguccagacucagauaaucaauaaaacggaaacaacguaaguuacuu
>novel_miR_1182
uggagguuuuauggagauggaaggauaucauagguggcucugaugaugaagcugaaguugcuugccuccauuucccagagcugccuccagcugaguuuucucuuuccaggccuug
>novel_miR_1183
ucaccucacuggcagggaaggagccugagauggugcgagagguugaaaaauacaguugggcucaccucaaugcacagcuugggcucuggagccagucuccuugagaggggugg
>novel_miR_1184
ggccaggugaugacacggcaggacgagcagagcgaagguuuccacggucugcuuugucaugacacgaagcuucaccguguucaccuucgcuuuguuugcugucggauuu
>novel_miR_1185
cucuccuguggacucuguggugguagaugcucugcagagagggcagaggagaucucagacgcagccuucaccacucucugcaggcguuugcgguccauggcuguagagcugccg
>novel_miR_1186
gauggauuacuacaugggcuuagggacacuuuguaaaaccgguaguacauguaccauauauaaggugcaccggauuauaaggcgcaauaucaaugagcgggucuauuuucauaca
>novel_miR_1187
cgcagugagagaauguuucgugugauguugccuguuuguucuguuaaaauucccucagcagauaaacagagcagcagcacaggaagcugcugcugaugaacguccuccucag
>novel_miR_1188
ugcugaagguccuggauugaagaagccaauaggacaaugucauccacaaaaagcagagaugaaauccugugguucccaaaccagacacccuccagccccuggcugcgccuagaa
>novel_miR_1189
uucagagguaacuuaaacucagagugagucugugaacauaaccuggucaggagcaggggcccguuucaugaagcagguuauguggaaacucggaguauguuaagccugaaau
>novel_miR_119
aaugguggagccuguguuugaaagccaucagagcagaaaaauguaacaggaguuaaaacagcaaaugugaaggauaacuaguuacacugcugcugcagauggcugguuaaauau
>novel_miR_1190
guuaggguuggaauauagacugacugguaaauugagagcuuugccuuuuggcucagcucucuuuucaccaccacagaccgguauagcauuccccaucgcugcagacauuuuaacu
>novel_miR_1191
augauccaguugcagaggugggcacugauuccuagauccccaaguuuggugauuagcuuggagggaacaaugguguuaaaugcugaacugaaaucaaccaaccgcauucuugcgu
>novel_miR_1192
ccugccugguguguuccuuguucuucaugaugcucucugcgcuuuaaacgaaccucugagacuaucacagugcaggugcauuuauacagagacuugauuacacacagguggauuccauuu
>novel_miR_1193
gaugggucguuaaugguccacugaguggaaccaguggcacuauggaggaagaccugcucucagccacguugaacaggauaucugugugcagacuggaggaaaugaugaccaaag
>novel_miR_1194
cggaggguaagguggagaugaagcugguguggcugaaggagcaggagcaguucuuccucaucagccucaccgucugcaucccccugugcaaagucaacaagcacuucag
>novel_miR_1195
guguaggggucagcaggaguucaguaaggacacaguucuggggaagaagcuauuccucagucugcugguccugguccggaagcuccugaagcgcaugcccgagggcaggagggaaaa
>novel_miR_1196
cuucauuuccuccucuucuuucaggacugauagcuggagacacaaucgauccuguaggagauguggaagucagcaaaagagaaggagaaacugucacacucgcauguacauaug
>novel_miR_1197
uucccagaguccucccgggcaaucugaacccucuccggcuccugaacccgccugcggaggcggcagaggagucagcugcgcccgggaggaccaaggggaugcagaggaaguc
>novel_miR_1198
gcugugguugcuucagcugugguuguugcuucagcugugguuguugcuucagcuguuguuguugcugcagcugugguugcuucagcugugguuguugcuucagcugugguuguugcu
>novel_miR_1199
cggucauguugggcuuauaccgggaccagggaaacuuauuucauuccaccucauguuccuacaugugugagaugacaauaaagcuccuugaauccuugaauauugaucugaaau
>novel_miR_12
uuguccaaccaguccacuuguguguuguggacuuggagaaggcuuacaaccgagucccucagggcauccuauggggugguuggucagauguuacgggccauccaguuuccucu
>novel_miR_120
gugcaucccagcccagccuaaccaaugugcagacuacuguucagcuguagccugaugaacagguagucugaacacugggcaggcgggggggugaggaggacucugauggga
>novel_miR_1200
gagaugaaagcucaguugucuguauucccugucauccccauccaugaugaggccgacaacugccaaaucaucagagaacuuuugcagguaacgguuacaguagcugagc
>novel_miR_1201
uugguuguggugagguaguaaguuguguuguuguuggggaucaggauugugcaccccguucaggagauaacuauacaacuuacugccuuccucagcagagacccaugccaucu
>novel_miR_1202
aagaaaaaacagacaaaaucaagcgccuuggacagcuaugaggggaugugguaauuacucauagcuguccaaggcgcuugauuuugucuguuuuuucuucuaugggaauc
>novel_miR_1203
gagacaggauuguguugaggcacagaucuggggaaggguacagaaagauuucugcugcauuaaaggucccaaagagcacaguggccuccauaaucugcaaguggaagaaguuuggaac
>novel_miR_1204
aaauaaaauacccacagacaaacuaaacaaugugguguauguggguaagugcagggaggacugcuccgaccuagcaaccacuccacggaugcauagcacauugcaggacagucag
>novel_miR_1205
guucuugaaccuuuccagugguuugcgccuuguugugaagccucuguacuaacauccaagaagaugucucuugacuguggacuuugacaaugacacgcuuaccucuucaagacugu
>novel_miR_1206
cgaagcauggagcccugguguagcguggggugcuggcggacccagcccuggaacugugggcugcggccccucggcuggaacguggaacucugccguugcuugggaagcugcuggac
>novel_miR_1207
gaaaucauauagaaaggccuuacagaaugccagaggagccuauuacucagcuuuaaaaaccaaccacagguuucucuucaauacuguagccaggcugacagagagccauagcucg
>novel_miR_1208
ggcacuguugaaauaagcaggcauuacaagcuggagugggaggcaggaaaggagacaggaccaacaagcauuucuuaccacccacucaagcuuguaacagcacuggca
>novel_miR_1209
auucaaaaugcccaaauuugauguuucacuuccaaagaugaaccugccagagggcaauguggaaaugccaacgguugauauuucacucccaaaaggaaaggucaagggagauguug
>novel_miR_121
uaaucaguguucaagcuuguagauguucucaagaugcaggguugcuugugguucccaaagucuuccaaaguagauugggaaccagagccuuuagccaucaagcuccucuacugug
>novel_miR_1210
uuggugguauuagcaguaagucugaaucuaaggaacgcagcaccuuagagggcugauaugguucaauaagaucagagauauaugauggugccagaccaugcacagcuuuguagguu
>novel_miR_1211
gaugcugaggauguucuaugagucggugguguccagugccaucacauacgcuguugccugcuggggcagcugccugagggugagggacacuaacaggcucaauagaaucauuaaaaa
>novel_miR_1212
gagcagauauaacuuaacucuccccgucggggaucgaaccccacuacaggcggagauacuguccccuauacuaacgaggaagguuauacucugcaugcgugccuugcacagcuguuccag
>novel_miR_1213
gauauguucuuccaguacuauucagucucagcccuggguggaucuauucucagguuauuacccugccauugagaauacauuuuggaugguuugguggagaacaucuuguuuauucuca
>novel_miR_1214
uacuugcuguuggcauucagccuuauuacgucccaagggaguucuugcacauuauuguguuuaauguguacaucccucccucggccgaugcggcagccaccugugaguugcuccacag
>novel_miR_1215
accucugacagacagaggucuuuuuuccucggaacgagagcgacgggagauguucucaccggaagggucagcuuuuaguucugcguguaugaaggauuucuguauuuuuauugu
>novel_miR_1216
ccaacaauggcugagucaucugagaacuucuggaggugacaucugcugguguuguaggugaaguccgaaguguaaagggugaagaggaaaggugagaguacaguucccuggggggc
>novel_miR_1217
accuguuggggaagguacaggagaagcagugcucgcugaugcuaaagcaguaguuaugcuagcugcugucucugauguacuagcagcaucguugcuacuccuaucaauacaugcaggag
>novel_miR_1218
aggucuguacucgccucagugaacauucaacgcugucggugaguuugagcuaaauugaaaaaaccaucgaccguugauuguacccuguggccagccuuugucacucauugu
>novel_miR_1219
ccgaccaaucagaggacggaagaaugcugacgcuucccagagccagcuagcugaugaggauucugaaaucugauugguuaaagaaacggucaauggcuaauauagucuaaacug
>novel_miR_122
cugggucggggaauggguccugacuguuggcugugcauaugcacuguugggaucucuagccauguguucaggagaacaguagacaggcccacauguaccccaagagaccugaacu
>novel_miR_1220
uaugacagacagacccuccuuaaguugauaggagcacaguuugaacacuaugcuccuaucaacuuaaucccagacccaccuggcccaucaacauccuacgggcaggcuacaacaac
>novel_miR_1221
ugccccagcaggcaacagcauaugugauggcacuggacaccaccgauuacauguaguaacauguaauccaucugucauucuguggugauuguugucaaucuuuaaaaguaaacagca
>novel_miR_1222
uaccagugcuugcuuagauagagugcacagccugagcacaucuuuguugguuugauccaaacuguccauuuuauucuucaugucuucgugcauuuugucauucacccguugaagu
>novel_miR_1223
gcaggacgaugcugaggauguucuaugagucggugguguccagugcuaucacauaugcuguugccugcuggggcagcugccugagggugagggacaccaacagacucaauagaauca
>novel_miR_1224
gagagcugggauggaggcaguuaagacuugcagugauguuuagggcaaugaucacaugaacaucacuuuaagucugugcuggcuccucucccccuuuacaucaaggauuuc
>novel_miR_1225
guccugugcacugugggauggaaacggaccccauaaccagcuggagcucagaaucacagcugcauuauggguuccguuacaaucccacccaccaaaauaaacuucagguccg
>novel_miR_1226
gcuguuuguggacuucagcucagcauucaacgccgucagacccuccaaguuaaucaccaaacuuggagaucugggcaucaacaccucccucugcuacuggaucagagacuucuug
>novel_miR_1227
cgucaguagcagguuacuguggugauacuguaacacagcuggaauuagacaaacucaccugggaccccaauuauguugguggacccauggaagaguuugguuuugccuuuuuuguu
>novel_miR_1228
acuaaauuugguagugcuggucuuuucucagcacuuccggaacauguugcuggauccagaaucuccuaccccacccuccugaggccugguaccgcugcuggauccugagcccucuau
>novel_miR_1229
uggugauacuguaacacagcuagaauaagacagacucaccugggacaccaauuauguugguggacccguggaaaaguuugguuuugcuuuuuuguuauuguguuuauacuguaaca
>novel_miR_123
ugugacuuuugcucugaccgaccaaucagaggacagaggaaugcucacagcgaggauucugaaaucugauugguuaaagaaacagucaauggcuaauuuagucuaaaucgcgggug
>novel_miR_1230
aggucugacgacgauuccugacacgggaaaagaugagugcacaguccuuucguguuuggcuuguuuuuucuugguguaaugaacggcugucuuggagaucuucaguuuuuugacu
>novel_miR_1231
uuuacuuaugugcucugcaucuccaauguuguauaaaacacacccauuugcaaagaaacguagagcaacgcaaaguauuuguucacuggugagugcgcagccacggugggugauguga
>novel_miR_1232
cacccucuacaccuguccagacgacgagggccgcccgggcccgaccagcacaggggaugcuguuguuuccauucacuucuucugugcugguggguuugggaugcuccu
>novel_miR_1233
ggcauugaagucccccaguagaacuauggaguccccggucggagcacauuccaguacccuucccagggacuccaagaaagccggguacucuacacugccguucggcccauaggccg
>novel_miR_1234
uggccuucuuggugguucuguugagucugcuagugucccucacccucaggcagcugccccagcaggcaacagcauaugugauggcacuggacacagcugacucauaaaacaaccu
>novel_miR_1235
acgguccaugaacuguguggccaaauaccaauucugcaggacugaaacccagugacuccugaauagucucucgaacagcaaaaagcaggaaugguauaccuucaucccau
>novel_miR_1236
caucaaugaaaugucuccugcaagucugaauuucacuuaccauuugcuggauccacaaucuucuacccugcccaacugaggccugguacugcugcuggauccugagcccuauacgac
>novel_miR_1237
ggugggcaugugugccuucucuuacaggaguggaggugguuagugauaagagaugauaucauguaccacugcauccaagacugucagagaggggcaguagaucagcuaguauuac
>novel_miR_1238
ucccagcagacccucacuguucguuuagguccuccccugccacuugauccaacucaccaucauguggugaucaguugacagcucugcuccucuauucaccugaguguccccuggga
>novel_miR_1239
cugugacugugauccuguucagacucagcugauguguuucuccaagaggaggagacucucccuccuacagagaacacagagacacugaggaaccggggcaccaggaccagaacccaa
>novel_miR_124
cgagagaucaacacuccgcaucaucugaguaacggaccgccagcgucccgccaaggacgacgcugcgaacguuuaagcggaucauuauuucaaacuccgaaagaucggagcaacg
>novel_miR_1240
auaugucuuucaacuauauguacauauauaucuauauauguauagcauauauuacauauacgugugcauauauggauauauauguauagcauauauuuacauauauauag
>novel_miR_1241
ucucuuuuccucucuccuaggguccaguuuucccaggaaucccuugaccuaucagaaagggggauuccuggaaauacuguucuugggggcggggcuuaacaacaauuucg
>novel_miR_1242
uauauucaguuugcagcauuugacuaaacucuuucauccuaggacgagaucgaaggagugaaagucgacgcuacagaggaugcauuuguguuuaauacugcugauguuca
>novel_miR_1243
gaaauauuguauguuaugucuuacaucccugauaggugugcggaucagauuaguuggcucuggaucuguucggugcucuggaaggguugaaaucuaucacaauggugc
>novel_miR_1244
auaccugagaaugcagcagcccaacacgcucacuggcaucaaccagcuccuguucagccacuuugcggcuucucucugucugcuccagugcagcucucagcuccucgaucucag
>novel_miR_1245
gccucacucaccaaacuggugcacgaucaccugucuucgcuguuaaaggaguuugagcguuacuucccaaccucaaaggacccacgaacggccaacgaauggauccgcgacccauu
>novel_miR_1246
ucucugcccagacguaagccucuuacuuugaguugcuccgauucuucggaguuugaaaguuaauaauccgcuuaaacauucgcagcaugguccuccgcgggaugcuggcgauc
>novel_miR_1247
cuccaagacaagcuguuugcugaacgugccugaccccaucugccaguggaucacugacuuccugacagacaggaaacagcaugugaggcuggggaagaaugucucggacacccggac
>novel_miR_1248
guucaugcugucucacucucucugucucucugccuugugucgguaaccagcugugagcaaccaaggaagggagagagagagagaagcugacacuuccucauaugcaaaacuau
>novel_miR_1249
gucagagggccggaugcaguucaacauguagaucuggauggaaagagaccugcagaaagauacagagagagaaagaaagggagggagagacacaagacuacgaggagaacuggacacaca
>novel_miR_125
ccuccuccuccucuuccuccucuucuucuucuguuccauucuuugggggccaaucaucugaccccucaucaucagacgagcucaccaucuguuuuagauaagaugaaaugaucuu
>novel_miR_1250
cugugugaauguggggagaguggaagauagagaggcucuaaugaagucuccacugauaagcaggagggacugugggugcugugucugcauccuggucacugcacuguggagcaauuca
>novel_miR_1251
cacaguggcguuggggucaguacucguggcuguaccugucuuaguguucccaagguuucacagggggaucuuaccugucauagguuaacagucuuccauacuugacccuuucuca
>novel_miR_1252
uagaccauagaauuauacagucuaacagcagcaggaaugaaagaccugcgguagcuccuuccuacacugaggguguagcagucugcugcugaaggagcugcucagagcuuccacu
>novel_miR_1253
cuggauuagcuggagagucuuuagagacguauuggggcaaccugauaaaagagugcuuuaauaauccagccuggaaguaauaaauggaugauuuauuugcaucuuucugacuca
>novel_miR_1254
ugacauuguugccuccugggaacaacauccugaugcugucugggugugugaagcagaacuccagcaucagugauuuuguugccaggggaggacuauagcagcgggaacuuccu
>novel_miR_1255
agagagagcaaagaauuuauguguaauucagucgagugguuuaacuguugccacugaaacgaugguagaggaggcugcuguuaaaccagacgacugaacugcauucaagcca
>novel_miR_1256
agugucccucacccucaggcagcugccccagcaggcaacggcauaugugauggcacuggacaccaccgacucauagaacaucuucagcaucguccugcagauguugaaggaccu
>novel_miR_1257
ccuggaugacuugcaauuuucuacuucuaaauuuggacaaaacugaaguuauuguucugggcccuaaacaucauagaaacaaauuauccaauaauauagcaacucuagauggcuu
>novel_miR_1258
cggugagagcaguguccguguucgccugaggugggauguauacagcgcugaugaugaccgaaguaaacucgcggggcagguagaaaggacggcacuggauggucaggagcuccaggu
>novel_miR_1259
uuugaacuuuuuuuuuguuuaauuauuaugugcaaacccuucgcuggaagccgccccccugcaggggacgccuuccagcguuggguuugcaugcugggagcccuucgaug
>novel_miR_126
acgcugcucauuucaucagggauggaucuccacugagguaccaagagagcccuuuccugguugcuaaggggagugaaaaggcuuacagcaccugguauugccaggcggucugcc
>novel_miR_1260
cucgggaauuuguuccgaaugcccccuggacgccuuccugggaagguguuccgggcaugccccaccgggaggaggcccaggacacgcuggagggacuaugucacucagcu
>novel_miR_1261
caugauuuccacuuuucaaaaucauaccagcugaaauguguuuaccauaaacuugaaugcuaccauauuguguguuuggcuuguaacgguaacagguauguuggcugugauua
>novel_miR_1262
aaccacugagucguguccaauaucaaggauuaauggacacccugcagccaaucaggugcagaaucagaagucuuuauugucauuguauuggugcauacaacgaaagugguuuuca
>novel_miR_1263
caauggucaccugcagaaguucucugaugacucugcaaucguuggccuuguaacugagaagaaugaugcagaauacagagaacugauccaagauguggauuggugccagcaaaac
>novel_miR_1264
cuacaaguaaaccugcacugugugaucugaguguucuauuggaauauaugggacuauuagauccugcagguauaguuaguccuaggggcuaguccauuuagggccuuauaugua
>novel_miR_1265
agagagaaagaaaaggcagcaagaaaagugagggacuuuuaggggcagcuguguuuuauuaacccagucauaaugccccuaaaaauccuuauugcucuugcaauggucaaca
>novel_miR_1266
cugauggaccgcagcccacuguuccaggucuggguccaccagcaccccaagcuacgccagggcuccaugcuucagcugauggaccgcagccaacuguuucaggucuggguccaccag
>novel_miR_1267
cggaccugccugguguguuccuguucuucaugaugcucucugcgcuuuaaacagaccucugagacuaucacagugcaggugcauuuauacagagacuugauuacacacaggugga
>novel_miR_1268
uccaccuggcacagaaaagcaugaaccuacacuuugcacacgugugugugugugugugcaaaguguagguucaugcuuuucugucuucauuuuuuguaaaccaggugagaga
>novel_miR_1269
guaagguauugucuaagguaacuuguuggaauuugacauaaacacacauacauaggcauggauccaugcugugcuuuggcaugaaugugaaguggauaaaucagaacaagacuca
>novel_miR_127
auggauggacgaagaaaagaugagugaguggcugagagaaauuuacgucaagagaccggguggcuuuuuucacacagccccaucccuauugaucugcgacuccaugcgcuccca
>novel_miR_1270
acuugaacaaucaggagcagauauaacuuaacucuccccgucggggaaucgaaccccaccacaggcggagauacuguccccuauacuaacgaggaagguuauacucugcaugcgcugcc
>novel_miR_1271
acuagcugcggagcucugaacgagcugcagauuccugaaggacuuuuuagggcauccugacaaaagagaguuacaguaauccagccuagagguaacuaaaagagcuucucagca
>novel_miR_1272
ggaugauuccaagcacuggcugucaugaauucagcuguuauuacaauaacaaguacauacacaauaaccacagacaaugacagguuaaacuauaacaggauuuauuaaccagcaaca
>novel_miR_1273
guacaggucagucaucauggacuuuguggacuggugugagugcagccaccugugcuuaaacaccaguaaaacaaaggagauggugauggacuuccagagaagaacacuaccacauac
>novel_miR_1274
aguuccuauguuuucaugcauaguugagucgcuuggccuuguuucccuguuagagguauggcuuuuuggcugcaacucuuccaugaagacauaucuguggagauucucagucaucaag
>novel_miR_1275
cuaucagucagugcaucaauaccuuggcucuagacugcuuacugcuaaaacuccuccaaaguacaguaacagucuacagucauggcuacugacgucuggcaaaccucugcugu
>novel_miR_1276
gcuuaucugcucagcuauugguguuuuaacuggugacgcgcggucucgcuaaccugguggaaguggaugaucgguaacccaaaaucaauaaaugcagcacuuacaaguu
>novel_miR_1277
aauuaacaaacuuuguuucgucuuuaacaaagucggugcgcggcucguuaacgugcgaucagcugauugcccagcgauccacgucgaaaaaggaaaaaaaggaaaaguugcaga
>novel_miR_1278
cuauucugacuggucuccagggagagacccaggaagaagcggaggaacaaguccagguguccauuaggacucuguaaggcccuguuaauagccauucuuuggaccucucccauaga
>novel_miR_1279
agugauguugcagugcuaucuacaagaaggucuacaugugagggagugaaauuggcauaguugcucuucauuguauuaauguagggcguaauggcaagcucugcuggaaugaguu
>novel_miR_128
acagcccuaguauggacuggaagucccaaggucaguguggaagacgccuccuagggugcuugagaaugaccaagcuaagaucccgugggacuuccagauccagacugacaaacug
>novel_miR_1280
gaaaccauccauguauucuauccuucauuccaccggagucuguguaaagugccaaucagauuucagugguuugaagaguaagacacauggaauuugucaucuggagagagcu
>novel_miR_1281
uugaagaagaagaagccaaauagaauaguaaugguggaacaaugcacuagaauggggcuuaaugcaaagccuuucuagugcuauuggcccacuaacuagaaaaaaauuuc
>novel_miR_1282
gaugcugaggauguucuaugagucggugguguccagugccaucacauaugcuguugccugcuggggcagcugccugagggugggggacacaaacagacucaacagaaucauuaa
>novel_miR_1283
caguacucucgcugcagcauucuggaccaacuggagacucuucagacaauuuuuagaacauucugacaaaagagaauuaccgcaguccagucuagaagugauaaaugcauggaccaa
>novel_miR_1284
aauaacgaaacacugagauaccccauaauugcuguuagacagugccuguagcaucuguuguacaaauugcugcugcugcugcucugucaccguagcaacuccggggccacuuc
>novel_miR_1285
cugcugugcuacagcucaaugcagacuuuauaccuggacauacgcccagaggauccagggacacuuuguauccaacgauccacggaguauguggaggggcauaaagugcauc
>novel_miR_1286
uuucuggucugaugacagaucccuguuuagucgucaucacauagaucugucaucacauagaucugucugaugacagaucuaugugaugacgacuaaacagggaugcacaca
>novel_miR_1287
agugucccucacccucaggcagcugccccagcaggcaacagcauaugugauggcacuggacaccaccgacucauagaacauccucagcaucuuccugcagauguugaaggac
>novel_miR_1288
cauaucuagaaaucugacugacuuucuuauuaaaccaaaacccugacaacccagaguugagaccaggaggcagaguugcagucagaaucagaaucagaaucagaaucagaauucc
>novel_miR_1289
guuucuggaugggcauaaucuuacaauuaaaggauauuucucgugacugcaaugaaaaacggaaauaucucuuaauuguuugguuaagucugucagaggcgcagagcacaa
>novel_miR_129
guguaugggucagcaaaaguucaguaaggacacaguucuggggaagaagcuauuccucagucugcugguccuuguccguaagcuccugaagcgccugcccgagggcaggagggaaaa
>novel_miR_1290
auaacugauuagcaaccacucuuucaaguauuuuagacaaaaaugagagguuggaugucgaccuauuaguuugcuaagaugucugggucaaguggagguuuuuuaagcaaagguc
>novel_miR_1291
aagaaaugcauaacauggucaguggggaagucauugaucuugaguccuucuccgucaucagacuuugcucuucccuucagacuguguuaucaaaacuuuuucugccuguuuc
>novel_miR_1292
agucaucugcucacagccccgaacccguagauccgaacuuguguuaacugaccacaagucacaagcuuguaucuacaggucugcgucugugcagcuccaacgacccgagcagca
>novel_miR_1293
acacaccucagagucuccagucugcaguguggacucugcaggaagucacacagcagcuucacuccugaauccugcaggggguuuccacucagguccagaacucucagau
>novel_miR_1294
cagcaccucuuaaagcaauaaagcaucucaguccauuaaugaaugugucuguagacauguccucuaacauuucgaugugaauugcucuagagcaaaaacaggugaaaaguaac
>novel_miR_1295
aggcuaugaauaagcuauacuuucuacacaucucacucucacuaaagcaggcagaggaauagcuaaacauuucacacaccuuacagaagacgggagagggagaggcagagggagagug
>novel_miR_1296
cagaaaaugggaaauagcucugaggagagaggguuuugcugccagagacgagucuguugugcaguaaacauuucaaaccagaugaguuggacaggacugggcagauuugcau
>novel_miR_1297
gacaaaggcuggccacaggguacaaucaacggucgaugguuuuuucaauuuagcucaaacucaccgacagcguugaauguucacugaggcgaguacagaccugauggu
>novel_miR_1298
caaaguuagugacgaagucguaaucccauuauaguaccuuccacucgcauuaccaugaauggacggcuaugcuaaugggauagaaaaacacugucauggucugagggugugg
>novel_miR_1299
guuuucccuacuguuggaccuucugucuuggauuuaauuaacaacaguuugagcucuaguauugcucuugauguuuuuaaacaugccauagucaggacucuucuuaaaaaaccac
>novel_miR_13
cuuccggcugggagcacagcuucuugucugcugcccaacucaaagcgugcaaagaaguuguugagcucaucagccagcgaagugucagccucagcuuuaguauaucuuacacaugc
>novel_miR_130
uccgugcaugucagguaagacugagaaguugcuauauuugucguugccuuagugcuuguuaucuaggcaaugacaauaaaguugaaucugaucuaaacuuaugugacacuccag
>novel_miR_1300
caggaaggaagcggaagaggaagaggcaagugcagggaaagagacgacaggucacaucugcaucgggguucagcucuuuuucugcgucagcgacgcugaauucugacaguuuguccuc
>novel_miR_1301
ccuuuccaccacagcgcgauaagcacaggcagcaagucagacacaaacacucauuucucaauaugcauaugcgagugacugugcuugacgugcagcuguguguguuucucc
>novel_miR_1302
ugaagcaaaggggaccaugacugcaguucuggcaaugcuguagcagcacggaaugguuuguggguuacacugagaugcaggccaugcugugcugccgcaguacagccuga
>novel_miR_1303
auuguucucucuaccuuaugugcauuuguauguguguguaugugugcgcaaaagacacaugcuuccaaacaaagaucaaaaauaagauguaggagagauuacuugacauacaa
>novel_miR_1304
uuuuuacaagagacacacuccugugaagaugaucguaaauuuuggaaaagucaauggggagaccagauuuuuuuaagucaugguucuaacaacucagcaggagcagcuauuuugu
>novel_miR_1305
aaacuaucauuucccucaccuaacuauggucgcuggagucucuaacuucacuuuccaaagaacagaguugccagugaagagaguuugauucccagcgggugugucgcugagug
>novel_miR_1306
gaaugguacauuccgauugguguaacuuuacgucagaugggaacgauucauuaggucacugggcgaaagcugguuuguauuauuacuguggaggacaccgacuguaugucagaauucc
>novel_miR_1308
agagaaaacacauacauuacgcucacauacacuugugggauggagaucucagcucucuuuauuggucugauucugucucuguguuuaugugagcaaaacucaucugucuugaaa
>novel_miR_1309
guccuuuccugccgcgguguuugaccugcugagcgucuuccucucugugcaggaagaagacgucgacaugguggagcaccguggcaggcugucugucggucggcagucccac
>novel_miR_131
gaucagcugauugcugcgauccacuucggcagaagaaaaaaggaaaaguuacaaagaaaaaaaauagcagucuguuucucggccugugagugaugauacccaaacguuugagaau
>novel_miR_1310
agguacuaagaguugguuguguugugucguguuguguuugcacuaagaggugccauagauuggauaguggauuacauagguuaaguagcagaacacaaaccguguucucuugcuu
>novel_miR_1312
gauuuccugugucgcucuguggugcaucguggcaguaugagucuguugcugaacgagcuccuguagccgaucagcacauuguggagagggugagagggucguaucguccuuauuuugga
>novel_miR_1313
uauagugaugaggccacagcuuuuaacggaauagcaguuugcaguacaucacuuccucagcagagccaaugauacacugcagucugcagucuguaauaaaaggucacugcgaccc
>novel_miR_1314
aacaaucuuuauugagaaugucugugacaaauccucuaagcagaguguaauaacaaagaggccaugaaaauuaccugucgugagauccucucuagaagagaacccacggcuau
>novel_miR_1315
agcaagugggcuucaacaguuucuuucuuggcauugggcagaguggagaguguuuuuuucuuauuuuccucucuugcagaauggccaagagguuggguuuuuugggucc
>novel_miR_1316
agauuuugaagaauggcucagauguugaguaucaaacuguauguuuuauguaucauauauaguuugauacacagcacaauaagccauuuccuucagaagacaucauuuca
>novel_miR_1317
agugacaguuucagcaguacuaaagugcuuauagugcagguaguguuuucucuuaucuacugcaauaugagcacuugaaguacuucuaacuaacugcaucuuucugaagcu
>novel_miR_1318
augacaccuggcuaugccagucggaggucaccaaaguuaacauggagucgguguguaauuucgcaaaaacuaugucggacuccguaguguucucugguccccucccgaaucugacca
>novel_miR_1319
ucucugggguugugacuguugugguugauguugaggcagggcuggcugaggaggaugcuggcgcugaugcucuucauguugcugcaggcguggacggggugcuuggugugcu
>novel_miR_132
ugcugaggauguucuaugagucggugguguccagugccaucacauacgcuguugccugcuggggcagcugccugagggugagggacacuaacaaacucaauagaaucauuaagaagg
>novel_miR_1320
gaugcugaggauguucuaugagucggugguguccagugccaucacauaugcuguugccugcuggggcagcugccugagggugaggaacacaaacagacucaacagaaucauuaa
>novel_miR_1321
gucagugccgauaccggcagcagacagaagggugugaaacauaccugaggaggcguuccucagguauaaauguuuaggucuccccauguuuggugucuuucaaucauucugac
>novel_miR_1322
cuucauuuccuccucuucuuucaggacugauagcuggagacacaaucgauccuguaggagauguggaagucagcaaaagagaaggagaaacugucacacucagauguucauaug
>novel_miR_1323
guuucucuaacuaaucagauuucagaauccucgcugugggccagcuagcuggcucugugaagcaucagcauucuuccguccucugauuggucagucagagcaaaagucacacuca
>novel_miR_1324
aaugaaucuuucagaagugaucccuuucugugcagguugggagagguagcaaugcucuguauuugugugguauugcacuugucccggccuguugaggaaacggggaauuguuc
>novel_miR_1325
ugggcagugucgcuugccgucgucuauauauacccuguagaaccgaauuugugugauuaaaucacagucacagauucgauucuaggggaguauauggucgaugaaaaaacu
>novel_miR_1326
cuguacauuauuugacaaggugccaagacaggaggacagauggguaauauuacugggggugagagguguaauuaugaugauuccugauuuagugucauuuaacugcagaaagcug
>novel_miR_1327
gugccaucagcucagaacuggcaaaaaacccgugggacagcggcagcaagugcuguggacugaugacacaaaauuugaaauauuuggcuguagcaggaggcgguuuguuugucgaug
>novel_miR_1328
cuguguucuauugggaauauaugggacuauuagauccugcagguauaguggagcugguccguuuagggccuuauauguaagcaggagaauuuuaaagucuauucugaauuuuaca
>novel_miR_1329
agugucccucacccucaggcagcugccccagcagacagcagcauaugugauggcacuggacaccaccgacuuauagaacauccucagcaucguccugcagauguugaaggaccu
>novel_miR_133
ggagguacagcaccuggccacauggugugcagacaacaaccugcuccuuaacaccagcaagacaaggagcucauuguggacuucaggagggaggaggaggcacgcaugccccca
>novel_miR_1330
auuuguuuuuuauugauauacuacauagaagaacagcagaggcagauguugacaguagacacuggguuugucagagggccggaugcaguucaacauguagaucuggauggaga
>novel_miR_1331
uuguuuucauguuggagguauggcuuuuuggcugcaacucuucccugaagaccacuuguggccagacuucuccagacuucuacauuuuucuuuuguuugcccccuuugcauuuug
>novel_miR_1332
ugguagcagaggcuggaugguguugaaggcacuggagaaaucaaagaaugugauucucacugugccaccaccaccauccaggucugagugaacccgcugcagcagauaggca
>novel_miR_1333
ugguggaucaaaggguuaugguguuaugggcuacacucuguacuucagugucugagcagacugcagcacauuucaagauaucccuuugaauuucaucuugcuugucucucg
>novel_miR_1334
uggcgcuaaauuauauuguuguuacuaagaagcaguugcaagcaguuuuagcugcgacacguauuuaaaauacgugucgcagcuaaaacugagaaagaccgaccuaaggag
>novel_miR_1335
gccagacagagucggauccacaggacucgugacaguaaccaaggggcaguaaauuuugguuacaguaaugaguccuguagaucuggcccuugguucuuggugauacuga
>novel_miR_1336
cugaaaaauccuguuaaagcuuugauauggaagggaugaaguccaacgagguguccauuaucaggcauuaauggacaccucguuggacguuaucccucuuauaccaugguc
>novel_miR_1337
gcucaggcugcagcacgcuuggcccuccaauacccgucagcuggcucggggguccuacaagccaaucaggcucgauaggacuccuucuucagcaucccuuacuuccgguguccacaa
>novel_miR_1338
aauggaggggggggcauuuuuucgcauuaaucacuccaccacaccuaaauuuuuccugcacauccggugggggaaucgaaccagugacccuccgaucacaagccgcuuauccaacc
>novel_miR_1339
accaaugcauaagagaaggaaaucacauccagaucaccucaaauggagacacugaugauugcuuuguucauaagugcuucccuuugggguugucuuuguugugacuuggu
>novel_miR_134
cagcgccucuuaaagcaauaaagcaucucaguccauuaaugaaugugucuguagacauguccucuaacauuucgaugugaauugcucuagagcaaaaacaggugaaaaguaac
>novel_miR_1340
accacaagguuugucugauccuggucagcuuugcagggugggcagucggccuguguguguuaggagcagcugugcaaacccaugcaaagcugaccauguucagaauuauc
>novel_miR_1341
aaauaauaaaaaaucagaauaagaaucagaaucagcuuuauuggccaaguuugcguggacaaacaaggaauuugacuucgguuagacuuugcucucgaguacaaaaacaaacaccua
>novel_miR_1342
ccuccuccuccucuuccuccucuucuucuucuguuccauucuuugggggccaaucaucugaccccucaucaucagacgagcucaccaucuguuuuagauaagaugaaaugaucuu
>novel_miR_1343
gggagagaaggaggaggggcagauggagagguccuguacaggagaaugcuggggguuggguugagccauuugggacagugugggugugugggaggcuuguggugucuucaggguggca
>novel_miR_1344
gcugccugcuuaccacaguuuguccagcagugagccuaagacgaaagacuuguguacucugauagagcgauagugucuuucugauggcuuacugucugcagaccaagaaacugaa
>novel_miR_1345
cauauugaggugguagcaaaaagugaaacuaaacaguugagauuuuguuuuacuuaucuuuuuaguaaugucguuucucauguuguuaacugcuuuccugccuguacaacauccauu
>novel_miR_1346
caaaggaccccaugugacucuaacgacugucguuauaacacaauagagcaguaacaaagucgaaaccaacuuuaccauccccaacgacugucguuugguacaauggggcacuaaacg
>novel_miR_1348
uuuuuuuuuuuuuuuuacacacaauauucuugucagucauugucacuguucggacaccuccccugacagauguguaguguucugccagguuuggucauauggaguguguauucuu
>novel_miR_1349
agaauaacaaagcuuaaaacacgaauaggaguaccccaagaaugggggauuaugguuggacggaggugcgccgaggugggaggcgcaaucgaucccgucaaccagcuugggacu
>novel_miR_135
ccagaaacagcuuuccugauaaacuugagucaauuggcaucagcugucaucaccccagcacacuacagcguagaagaugacgcuggcuaccacugagcaucaaacaucauuuucu
>novel_miR_1350
guagcaucaugcuguggggauguuuugcagcaggaacugggagaccaguagggguugagggaaagaugacugcagcaauauacagagacauccuugcugacaaccugcuccagagu
>novel_miR_1351
gcagucggugugcuucauugucccugagacccuuaaccugugaugauaugaaaggucacaggugagguccuugggaacaaaguugcaugcagcuccaucugaaggccacaac
>novel_miR_1352
aggcuaugaauaagcuacacuuucuacacaucucacucucacuaaagcaggcagaggaauagcuaaacauuucacacaccuuacagaagacgggagagggagaggcagagggagagug
>novel_miR_1353
cagaucagggccuggccagagggagccacagcagcauuacaggacuguuuugaaagcacacacuggucuguuuucaaaacaguccuguaaugcugcuguauggaagauguaa
>novel_miR_1354
gcuggauggagcauugccaaaggguucgggucaggguggguuagacccugcugaagcccuuugcuucuguuacuuuuugacugcugaaguucauuuaagaacuuuuaaau
>novel_miR_1355
uggccuucuuaaugauucuauugagucuguuugugucccucacucucaggcagcugccccagcaggcaacagcauaugugauggcacuggacaccccugacucauagaacauccuc
>novel_miR_1357
ugcugaggauguucuaugagucggugguguccagugccaucacauaugcuguugccugcugaagcagcugccugagggugagggacacuaucagacucaauagaaucauua
>novel_miR_1358
cagguuggugugucgcagggaaggcugcggugccgaguucugcuaccacugcaagcaggccuggcaucccaaccagaccugcgacucggcccgccaacagagggcgcaguc
>novel_miR_1359
aaggaaaguuaaaagucuacucuuaagcauagagagaguuucugccucucagaccauuuccagaagaugguuccacaggagaggagcuugauaugugaggagaaggcauacagu
>novel_miR_136
ccagguguucagccuguccaucagaguugacggcugaaugacaugggacaucucuuuguggucgguagguggggggugggacaccagcgcuguuguugcagcagccaauccu
>novel_miR_1360
aaggaaaguuuuaagucuacucuuaaacauagagagguuaucggccuccuggaccgaaaccagaagaugguuccauaguagaggagcuugauaacuauaggcucugguucauguucca
>novel_miR_1361
ccuucagccucugcccuggcagcccggucuguguacaagacgcucucugccauugugcuuuuacccagaacggcugcuggagaugaagagacuacaacaggagcccuucgcu
>novel_miR_1362
agccgucagacagacagacaggcaagcagacagacaggcaguuauuguaaaugauagugacgugucgcugucaguaacaaggauucauccuguugugaugcugcaggc
>novel_miR_1363
ggcgggagauaacuagggccuguacaagaagcugaguggcauacugagauaaaugaggucggauuuuucauauguuguagagcgcauaguaacaggacugugauacaauugcaaug
>novel_miR_1364
uuggauauuucugcuugaaaaauggcugaaacgauuaaucaguuggcuagcuaauugauuaauuuuugcagcuauacuuuaaguugcuaaaaucaucuucuuccauacug
>novel_miR_1365
caggggauugugggcugccgucuaccagaucuggacucagucuaugcugcucgaguccagaaaaaggccagaugcauugcuacacauugcucccacccaccugggcaacaaac
>novel_miR_1366
agaucuggacguguuugaccucaagaaauauucugcuucagaggagguucuucugaggcugcugccaguggucaaagccuccagcaaagcucuguaagugaacacacaacugca
>novel_miR_1367
gucaggucuggagaggacugagaacaaucuugggauaugccagagucagugugucacccagucugagucuuggguucuuuguggccugagauggucuucagguccugucagacuc
>novel_miR_1368
ccucuuccaugggggauaaugcuccuugcuccuuguuacaguguucugguguuaaacuuguagccaagcaucucaaggauuacuguugcuaugguguauaucagcucauaug
>novel_miR_1369
guggugaggaugggagcagguaguuguacuuuccucauccggcgaagaaagugcaugcgcugcugggcccucuuuaccagcgugccaguuugauuggaccagguuaaagaguca
>novel_miR_137
uaaugaacugcauguuaaucugacgaggggagaggauagaagaggaaaaggaggaggggaaacugcuugguggaucauguuugucccccggcagcauaggccuauagcagcu
>novel_miR_1370
uauggaauaccacagcagccuauuacucaguguuaguugaaggaaauaaaaacaaccccagguuucucuucagcacuguagccaggcugacagagucauagcacugagucuucuauucc
>novel_miR_1371
agacuuacccuuaauuuuaauccuauuuuucacagaaauuaugcucacccauugugccaaacgacagucguacgacugucguuuggcacaauggggcacuaaacgagccuaugaca
>novel_miR_1372
guacguuguugggucucuucauacuaaaaacuaaauguaagaguuuggucuagaccugcucuaauugcaaagugucuugaaauaacuuuuguugaaauuuguugcuauau
>novel_miR_1373
aaguacacuuaacccaccuugagugugcuaagucaagagaccuaucgggccaguuugagaguugaauccaaaauggccagauaagcccucugucuuugcgcacaguauccucu
>novel_miR_1374
ggugucccucacccucaggcagcugccccagcagacagcagcauaugugauggcacuggacaccaccgacucguagaacaauuagcuguacucuucuaucacacacacacagucau
>novel_miR_1375
ugcucugcuauccuccccacaaacaugguuguuaaguuugcggacgacaccacuguggugggucucauaucaaugaugagacccacuacagagacgaaguccagaaccugacacag
>novel_miR_1376
augucaacugccccaccagagacaauaagacgcuggaucuccuguaugcuaauaacacggaugcauaugacuuccagguauguccucucuugugaaaaggcagccugugcac
>novel_miR_1377
uuuuuuuuaauauaaaugcccugaagcagaugaaccaaucacugaaugcacccugagcuguguccugugcucaggaugcaugcugugauugguugaucugcugugagucuga
>novel_miR_1378
aaaaauaacuaugugauauuguuucaugugauucgaauauauguccagucauacacuucaaaagacuguguacggcugcuuguauacgcgaucacguucuuucggugacuacaguagc
>novel_miR_1379
ucacugcugugucauuccugauggauaauaacacagcagugugacucuuguuaacuuaaagacaaauaugguaauaaugucacugcuguguuauuauccaucaggaauga
>novel_miR_138
ccuguugucacaccaguuguuguuuaccaucagacacacacccuuugauuuaccggacucgcccguccuguccuugcggugaacugagaagaacuccgcugguugaacggcguggu
>novel_miR_1380
cgucuuggcacaaaguaaauucuguucucaguggauacuggacuuguaaguguuucaauuuguuaggguugggguuaggguuuaugauaaagucucaaggggcagcuag
>novel_miR_1381
aguguauaauuuuucaucauuuuuucagauuauggggcugcggccugucagaguucagcugugcuucucuggcuucagcucugaaguccaaccccucccaucugagagaccuggacg
>novel_miR_1382
cagcguagugugugugugagugugugugcgcacugacugcagggcuucagacacugcagucagugcgcacacacacacacacacacacacacacgagcucugaggaugu
>novel_miR_1383
ucugccuuguucagauuaguacucuuuccugguguagcucugccaugcugcaauaugagagcgacccagacaaagagugucaaauccacaggcacgauccaguucugcug
>novel_miR_1384
uacaccagguaguuuggagcuguaaacauccccgacuggaagcugucuaucugcagagcuuucagucugauguuuacuucugccgacugccuccugcuccgcagauauu
>novel_miR_1385
ugggcacugaagucccccaguagaacuauggaguccccggucagagcacauuccacuacccuucccagggacuccaagacagcuggguacucugcacugcuguuuggcucauaggcc
>novel_miR_1386
gaaugaaagcacugccagcauucaaaagugaacaaaacaucagccaggaagcauaggaacugagaaguggucuguggucaccaccugcagaaccacuccuuuauugggggguguc
>novel_miR_1387
uuuauuccagaaggaggaggacggcagugaagggauucagugucacauugcguguuucucugaaacccaaacuugccaagagcaacauaaggacagugacaccauauccuuc
>novel_miR_1388
caccuguccagacagaucgggcccgaccagcacaggggaugcuguuguuuccauucacuucuucugugcugguggguuugggaugcuccucacagaucugcacaucgg
>novel_miR_1389
cagaugaagucgaacuauuuuggcucauaagaucaaggaacuuuuauugucauaucaacucacauuuacauguuuaugguaugaaauuaggacccaggagcaauaaguagaaua
>novel_miR_139
acccaugggcacggcgugggucagaaaggauggaguucgccaguggcgcagugcccuggcgcauuccggugugaccagcauucuccgugcgccaugacgcucgggauuuagcuc
>novel_miR_1390
cagccuggaggggacuaugguguugaaugcuaagcuauagguaugcaaacuguaggggguccaggguggggcgcagagaggaggugaugaauguuuugacaagcuucucaaaaca
>novel_miR_1391
aaacugacaugggugaguugugguuguggugagugagcgaugcagcgggcugaauuuacagcgccgaagcguccauggcguacgccacgccaaacaugucaccaagcauuuaaaacau
>novel_miR_1392
cagcaggccacucaucagaugucuucgccccuggacuuggucaaagcuccucagcaguuuaaagugacucugaggcguuuagaacaaguucagggucuugggcaggaaaca
>novel_miR_1393
cagcuccacggauagcuaugaagcaucguaaggcauugaugaaugcaucagaggucauaucuuccagcauuucgauguguacugcccuggaacauagacaugugaagaggaga
>novel_miR_1394
aaggccgcaggaaauaccucuuuuaucaauaagcuccgaucucccagggucucucauccggacacuauguuuggaguugauaaaauauccgcgaacugaguuccuuauggaauacagg
>novel_miR_1395
aggugccagcuucugcagcauauuugacugaaggaaggucaagaagacuuauaccuauaaaaauggguguacugagaugucacuucuguugaaaggcugagguauagcu
>novel_miR_1396
ccuccuccuccucuuccuccucuucuucuucuguuccauucuuugggggccaaucaucugaccccucaucaucagacgagcucaccaucuguuuuagauaagaugaaaugaucuu
>novel_miR_1397
cacagccugggugguccaccuuuuagaugugcucaccacagguuucgcgagcuucagccucugucuguaugaggggaucagguggaucaugacguggucagauagaccaagagcggcgc
>novel_miR_1398
cugaggauguucuaugagucggugguguccagugccaucacauaugcuguugccugcuggggcagcugccugagggugagggacacuaaucaacucaauagagucauuaa
>novel_miR_1399
aaacugacacgggugaguugugguuguggugagugagcgaugcagcgggcugaauuuacagcgccgaagcguccaugguguacgccacgccaaacaugucaccaagcauuuaaaauau
>novel_miR_14
gaggcaggaaguguuguugcuccaggugaggucauccguuauguggacgcacagguaccugaagcuggagaccacuuccaccgcuguaacuccgauguacaggggagga
>novel_miR_140
gcuugguuugcacugugggaugagguaguagguuguauaguuuuagggucauacccgcacugggagauaacuauucaaccuacugucuuucucaaagugccaagcacacguc
>novel_miR_1400
cagauaguuugaucuuccuguuuacuguguuggugucgacugugagcucacaggaaucugauggagagaagaagacacaauacagcugcaguucuucaucuaucaucuguucauuua
>novel_miR_1401
gccuuccugaugaggcaggaaguguuguugcuccaggugaggucguccguuauauggacgcccagguaccugaaacuggagaccacuuccacugcugucccuccgauguacag
>novel_miR_1402
uguuuguuauccucaguucauuuugaauaauaggcugcucuggcaguccaugggaccuuccuauaugaguuauggcugccuuuccagauugaacuuugagagauugaguuuuu
>novel_miR_1403
gaugacguuucugaagaugcagaacuuagcucauuagugagcauugaaccaaacaggaauuguucacaguggcuaaguucagugucugacaugaaagaaugagcucccg
>novel_miR_1404
aacuugagucuggcgccggcuggacaucuacuggggcuucaguggcaaaggacacaggaguuccacgugcuagcagccacaguucaccaucaucagaagaaucagaagagcau
>novel_miR_1405
gacccgcagcugccuuuuguuuuuuguugaccaacucagagacggcuuucauucagaggccccaauccucugugugucuaauuuacaaagagaaaguuucagcuucggagaauc
>novel_miR_1406
cgaaccuccccagcgcacgcugaagguccuggccugaagaagccaauaggacaacaucauccgcaaaaagcagagaugaaauccugugguucccaacccagacacccuccggccccu
>novel_miR_1407
aagcuucucauuucaucagggauggaucuccacugagguaccaagagagcccuuuccugguugcuaaggggagugaaaaaucuuacggcaccuggcauucccaggcggucucccau
>novel_miR_1408
uaaacaggaccgaggaggacugcagcaggcgguccaaccacaauccaugggaaccugcgagacgagaaagcucaaggacuccagggaagaaguuggguuagugauaugcauuaaug
>novel_miR_1409
aucccgacuuccgggucaaguccgacaacggugccgcucgccgugcaaaguccggcacaaaccggcgguaccaccccacuaggcccaggaaugaccggacauccuucuugguc
>novel_miR_141
cguuaacgucguuaacgucauaaacgucguaaauuucucucagccacucacucaucucuucuucguccauccaucccuucgaguuagccuugauaaugacgccggcuggaaagucuuu
>novel_miR_1410
aguucucagaaaguugcccgccagaaguucaacccagcucucugaagcuuaauagucuuuaugugauuuaugucagcgugguggguuguagaucuggcuggucaugccu
>novel_miR_1411
gaucggggaggccguuccucccaaucaugccaaucacuccccccgagugaggugacauuccauguccccauagccagaguguuugucggggauuugggucgccgggauccccgucc
>novel_miR_1412
ugcuaacucgcugugugcugucuggugcugagcaggccuugaacauuggcuuuaucggagcuuuuacacugaaagccaacaagcugccugcugcaguuccugucacauucag
>novel_miR_1413
ggcuccuguggguguuucucuggcagugucuuagcugguuguugugaggagugagaacgaagcaaucagcaaguauacugccgcagaaauucuucgcaauaagaggcccagg
>novel_miR_1414
ggggugcuggcggacccgacuggaacagugggcugcgguccacaucagcugaagcacggggcccuggcguagcuuggggugcuggcggacccagaccuggaacagugggcugc
>novel_miR_1415
auggucaccagaaccaucuccauuugggccaaccagaagcaauggcuggcgggagggccacagacuccugagggcuuggaacgccgccaucagggcugggacaagaugggccugaca
>novel_miR_1416
gcgcuaauugcgcaaguagagauguuguuguugugcugaaaguaaucauaaaagagcaagcucggccaacaaaaucaacagccucgguuauauauggcaacagagcucgacuugauu
>novel_miR_1417
agugaggcuuacagguguaaucugacuauguaacaccagugaaugacuuacuguaacauuagacaagauucgacaucuuagaaugacacacagcauuguaaauaucggcagugc
>novel_miR_1418
auguacugauuuugauuugcuccaauaaaacuccuuaacugaagguauuugaaaaaaaguuugcgagugauauuguauuuccugaucagcucauugaauguuaggauuucca
>novel_miR_1419
cagcugccccagcagacagcagcauaugugauggcacuggacaccauugacucauagaaucaucaaaucagaucugugccucaagucugacuggagucaugugucaugugacugcag
>novel_miR_142
gcaucagcugcagugguuggaggcacagcugugguaguugcgucagcugcagugguuggaggcacaguugugguaguugcgucagcugcagugguuggaggcacaguuguggcgg
>novel_miR_1420
uuuagauuuaacagacugcuuaccaacgcgagugugcgugugacuucacaguuguuacuguacaugcacauuuuaaccgacugcuuguguaauguuuauuuguuacauccuauuuag
>novel_miR_1421
ucaauugauggaccgcagccaacuguuccaggucuggguccaccggcaccccaagcuacgccggggccccgugcuucagcugauggaucgcagcccacuguuccaggucuggguc
>novel_miR_1422
ucugcagaccagauuguucgucgcggucuguuccuguccuguuugguugcugaaccaaaccagacaaugauggaagugcagagaacagacuggauugcugcuguguaaaacugaa
>novel_miR_1423
aauugccucuuccgagguuucuucccaauuuccugaugggcucaggaauucuggggaguuuuuccucgucuucuuagagagcuugggcugggucgggaaccaauugucaugccug
>novel_miR_1424
guagagcuugugguugauuauuugaucuuuuuccaguuuuuguagauaacuaauuagcuguuguuuguauuugcuggugggaucucucuucaguuucucauauguggcugugu
>novel_miR_1425
accuugcacugguaagugccuguaucuguaagcuucacaucagugauuacuaucgaagcaaugccauuuugaggaugaggagaugugaaguagacccuacccuuuaaaggaucau
>novel_miR_1426
acaacugcauagaaaaaaauuaugucuguuuguugcuguuauaacaaaucuuuuuaauuugucagcuuauggaacccacauaacccaucaaacgaggaucaaacuauccaag
>novel_miR_1427
ugcauagcaguguuugauuuagcuggacugcaagguuggaauuugguucagacacacccaacauuucaguccugcguagucaacauuugaaagggucugcuggacaaauu
>novel_miR_1428
uauucugcuguguuuuggugaaaucucagcuggcaacugugagucguucacuagcugcucucacaauggccucugggauuaugcuaaacacagcgccucggcugcucuccc
>novel_miR_1429
uuuuuuuuuuuuuuuuacacacaauauucuugucagucauugucacuguucggacaccuccccugacagauguguaguguucugccagguuuggucauauggaguguguauucuu
>novel_miR_143
caguuguggggauccagaguuauggugggggagagaugggggccaaguuugacagauugugggcggucugugagaaagucuuucauccaucugcagauguauguggagagccca
>novel_miR_1430
ugagagagcuucugguggaggaauucuggaauggugguguugaauacagagcugaaguccacgaacaagauucuggcauacgucccuggggugucaaggugucaugaccacagac
>novel_miR_1431
uggaaagacacacaccugucuggauaagcccucacaggugacaguguaagucagagcacaaaccaagcccugaagucaaagccuguagaccucugagacaggauugugucaag
>novel_miR_1432
cccagagcggggaauccacccucuuccggcugagaaccauggccucagauuuagagcacauguguacccugcugggagggugaccagggccccgcccccgagccaggccuuga
>novel_miR_1433
acugagacaagcaucuagagugagucauagacugauguaacagagagaaucuggucuuuuuucaaaauaaaacaucguucagacucagauaaagaauaaaauggaaauuau
>novel_miR_1434
aguuuugucccagguugagguuaaugcuaaucgugauagggguuguucauuagcagacaccuaacauguuagcauuagcuucaccuugggaggggucaccaacgcugaaguca
>novel_miR_1435
cacagccugggugguccaccuuuuagaugugcucaccacagauuuggcgagcuucagccucugucuguauguggggaucagguggaucaugacguggucagauagacccagagcggcg
>novel_miR_1436
uccucucccugaagccaacaguacacucauccauaaaguaggaaacacuacacuguggcgaggaguuuaguagugcuuucuacuuuauggaugacugcacuguacaucca
>novel_miR_1437
gcugcugaggguuacagggauacaaggcucgauagcacuauggcucgcugucagccuggcgacagugcuggacagaaaccugggguuauuuuuguuauccucaaauaauuuugggua
>novel_miR_1438
ggaguacaggugagucaucguggacuuuguggacuggugugagcgcagccaccugugcuuaaacaccaguaaaacaaaggagauggugauugacuuccggagaaggacauuaccacaua
>novel_miR_1439
ggugucccucacccucaggcagcugccccagcaggcaacagcauaugugauggcacuggacaccaccgacucauagaacauccucagcauuguccugcagauguugaagga
>novel_miR_144
accaaugcauaagagaaggaaaucacauccagaucaccucaaauggagacacugaugauugcuuuguucauaagugcuucccuuugggguugucuuuguugugacuuggu
>novel_miR_1440
aguuugauggcgacaggcaggaaugauuuccugugucgcucuguaaugcaucguggcacagcugauuccuauucuguucaucauuaguuuggcauguuugcaugcaaaaauuggc
>novel_miR_1441
cggcagaaugacagcguauuuggccuauugaucccauuuaauacaacuucaggcuugaggacuggagcaguaggugaaauauuggcuuuggcaucuggauucuacaauuuuuauu
>novel_miR_1442
ccagguaccugaagcuggagaccacuuccaccguugucccucugauguacaggggaggaugggggagaugucucccccuucugaaguccacgaucauguccuuggucuuuuugacgu
>novel_miR_1443
ucucgcagcaucuugugagagguucuccggggguaugggguccggggcuguuugcuaaaggcuguguguguaguuuucucuggaccccugcccaaucugaccagugaugacauauuua
>novel_miR_1444
augauguuaaucaaacgucugauuuuugcucccuuuuggcgguuuggacauuuggagagccuggagaagcucucacugugacagcacgcacuggaaaaagcaaaggcugauggu
>novel_miR_145
cgcugucaguaugaguuuuucaagucuuggggaacauucaacgcugucggugaguuugugacucagagaaaccaucgaguguugaguguacccuuacacuugagcucacauc
>novel_miR_146
caggugguucagcaccagccucucgaaggauuucaugaccacacacaucagggcgacgggucuguagucguucaacccagugauggaccaugcaguggucggagagucccaaggca
>novel_miR_147
agauggugauuaggacauuaccacacacaccggugaacauccagggcucagacauugacauggugaacaguuuuaaguaucuggguguuuaccucaacaauaaauugcac
>novel_miR_148
gaagauuacuacacuugaccuuacaauuaaaggauauuucuugcggaugaaugugauucagaaaugucuuuuaauuguucggccaagucuagucgggcuagagucuccagg
>novel_miR_149
uguguuccucacccucaggcagcugccccagcaggcaacagcauaugugauggcacuggacaccaccgacucauagaacaucuucagcaucguccugcagauguugaagauguu
>novel_miR_15
agugucauguucgguaaccuuaggauuccagcacuguuuuuugcagaugaugcaagaaggaaaaauggaacaggagacugacaaggccgaucaggguggcaccugcugugau
>novel_miR_150
gggaauugcgccccaggaaaucugagcuuaacuguguugguuauuuagaccaaggccacacagguucaauaccacagggcgagacgguuccacaacaaagaauuuauuaacacaua
>novel_miR_151
agguaccucagccauggacaccgggauggggaaucgaaccagcgauccaccgguuacggguccgacacccuaaccgcugauccacgacugccccccugucuguaggauauaaggaaga
>novel_miR_152
uuuuuacuguacuuauggucuaaacagaggaagaugaggcugauguggaauaagcuucaucuuccuccauuuaggccauaaguacagcuguaccacagaggaaucacacua
>novel_miR_153
agagguuuggcuacagcuacuuuaaaggacugggguacauagccuguuacuagggacagauugaucaugucuaauagacaggugcuaaguaaggguaaaacuucuuugaguagcuuagua
>novel_miR_154
gucuauuccgacagaccgucucauugcuuauuuuucugauuggagaaugcuucugugguuaacuaagaaaccagccaggacaggaagcaauguguggcucccaccuuuugaca
>novel_miR_155
ggggaacucugugacuaacuuuugugaguguggacgaugcauaauuaacaugaacaaauugagaucgaucugauaaauaggaccaaaacacauuaaugcaguuccuuuaaugccaauu
>novel_miR_156
ccuagucauaaauuccugaguucaaacucagaaccggcaaggacauuggcugcgugccagccaucuccacggggguccgaggugacgucacucagguaauaaaaguucacug
>novel_miR_157
cauagcauauaugcaaaaagucagaugcauaugagcuauauacaguauaaggcauuguguaugacauagaugcaccugacuguggcauauauguguauauauauauauaagucaua
>novel_miR_158
gccuucucucauccucguccucaacccugcuguccaguucauguuuuaugaggccaugaagaggaaggcagggaagggaaugaggagggugaguggacacgagacagacauu
>novel_miR_159
ggcuuaugucugggcagagauagcguaaaauagagcuuucggagcucuggagcguagagccugacagaucugguacauuuuugucuccuuaaaguccagaauugcuugucac
>novel_miR_16
uaugcacucucuuauuaacuccugucaauacccucgcugcagcauucuggaccaacuggagacucuucagagaguuuuuagaacauccugacaggggagaauuacaguaguccagc
>novel_miR_160
gagauaacuaagaacccuggcguuugccacucuggcaucagucgcacucagcagucucacguucacugcugaguggaaccgugcugccguagcgugccuagcgacaggg
>novel_miR_161
ugcaacuagucauaaauuccugaguucaaacucaggaccggcacggacauuggcugcgugccagccaucuccacggggguccgaggugacgucacucagguaauaaaaggucac
>novel_miR_162
gaugcugaggauguucuaugagucggugguguccagugccaucacuuaugcuguugccugcugaagcagcugccugagggugagggacgcuaacagacucaacagaaucau
>novel_miR_163
ucucugggguugugacuguugugguugauguugaggcagggcuggcugaggaggaugcuggcgcugaugcucuucguguugcugcaggcauggacggggugcuuggugu
>novel_miR_164
agugcuguccuccagagcuguggagugugacaaugguguuuguguccucugugucaaacgccauuaucacacuaaauagcuacagugugaaaagaaccucaguauauuccuu
>novel_miR_165
aacaaucuuuauugagaaugucugugacaaauccucuaagcagaguguaauaacaaagaggccaugaaaauuaccugucgugagauccucucuagaagagaacccacggcuau
>novel_miR_166
uaacaucggaccaggugaggagagaacugaggcggcugaagagcuggaaaucagccccagacugcuuagggacugugcugaccagcucugugagguggucauguacaccuucaac
>novel_miR_167
ugauccaccugauccccacauacagacagaggcugaagcucgccaaaucuguggugagcacaucuaaaagguggaccacccaggcuguggaggagcuucguuucuguuuggauucaacg
>novel_miR_168
aaacaagaacaacucagguuuccucuuuaacacuuuagccaggcugacaaagagucacagcucuguugagccuuguauuccugcagcucuuaguagugaagacuucaugaguuucuuc
>novel_miR_169
ucaaucaauauuugguguuacuacccuuuucaauucuuguacguacacuugcacaaagucagggauuuuguaggaugauagucagguguuugaucaaccaguuauaccaaacagg
>novel_miR_17
aaugucauggugaguuuucuaucccuguucugaugugcauccaaugaguaaauauccauucaugaugcaguuccagugaugaugauacuuagcucacuuugacccgaugugaa
>novel_miR_170
uccgggaggugucgugcaggugaggguucagcaauacaguggucguguggucaaugugguuucauuugauccgaauguugaacuguugccucaacucucuucucuggaacag
>novel_miR_171
gaugggucagagcccuacaguuagugaugaaccucagggcagcaugauaaacagagucaaucuuauucaaacauugagcugaagcauucauauacaacaggucuccaua
>novel_miR_172
agugagggaagaugggggcaugagauugacaggcggaucagugcagcgacagcaguaaugcggucguuguaucgguccgucgugguaaagagggagcugacccguaaggugaag
>novel_miR_173
uguugagaaucacuauccuaucaguucgauuucggcccguagggaguaccaccccgccgauagucgguacacagaggaaugacaggcagaugucaacaauacacauuggguugguca
>novel_miR_174
ugaaaaugucuguaacauaguucuauugaauagcagaaugaucucuguaaagagacgguaaagucucucuguugaguaaaugcuauugugcuguagggcugggugauauuggcaaaa
>novel_miR_175
aaauuaacaauuuucauuuaaacacuguacacuauacagcucuauacaaguccucauaagggaggaaaagaggacuagauuguugagcuguacagucuaacagcagugggaaugaagg
>novel_miR_176
ucccacuccaaggcaggguugguaggcgaacugaaggggauccugaagcaguuggaccaugggucggagcuguuccaggacgagucuuuucagggucuucauuauguguaa
>novel_miR_177
cugauaaugaacuuucauucaauggagagagacuggugcuguuuggcggugguucaggaacaggccuuguuuuucuucaucagagugaauguuuguauaaaaagucagucaa
>novel_miR_178
augcugacgguccuggcucgaagaagccaacaggacaacaucgucugcaaaaagcagagaugaaauccugugguucccauaccagacacccucuggucccuggcugcaccuagaaa
>novel_miR_179
gcugaagggcacaccagcgccucuacuuccucugaggcgugccggacuggggagcucaguccugacaucauucuacagaugugugguggagagugcuguccugugcuccugcau
>novel_miR_18
ucucagcacuuccggagcauguugcuggauccagaaucuaauaccccacucugcugaggccugguacugcugcuggauccugagcccucuacggcccugccugcugcacugauagu
>novel_miR_180
uucucaauggcagagaaaucuuggaaacgcugacugaauucugucuuaagagaugugaccacagacacauauuuuuuuuuuuugcagaaagguuggcguuuggaaaaccacacu
>novel_miR_181
cauccuccguggaacaguucucccuguaggcaagcugcaccuggaccugcagccuuguugauguuaacccuccucaaagcggaggucacuuggugcagcugcaggacgagaggcucc
>novel_miR_182
uguuuuuuugcccccuagcgaccauggcuguagacuguuaccaguggugcuguugcuacaguaacaaucuaaugccacggucaccauggagacagcaggagaaauaugauu
>novel_miR_183
uuccaauaaaagagguaaucaugauuuucugugagguuuggggguuuugaacacccagagaaggauggcaugaucuguggccucaaaaaagcaaccuuccauauaggaucuccac
>novel_miR_184
caggaacuauggacggaauuuacaagaggaaauguacagaugauaagucauucuguacaaaaauacaggugaaaucauucaaucaguucauuuucucuguaagaaacucgauaaagacg
>novel_miR_185
uuauaaaauccuagcaaaaacgcuagcaaacagacuuaaacaggugauagaagagguggugggucccagccaggcguauggcgugccaggcagagacauugcugacucuguccugac
>novel_miR_186
auaugcagcgccaaucuguauaugcagcccauuuguacuugucggccagcucaggcuuuguaacguccacaggcggacuugaaugcugagaggaggaaggaugcgguccgcugcgga
>novel_miR_187
accaaacgugauggcaauggucaugaaaaaacagugcguauauuuuuuaucauaacucggguuuuacuugacauauuaacaaaauuuaaaaacuaguauauaguuugaagugcccac
>novel_miR_188
augaggauuggaacguaggucgacugguaaaucgagagcuucgccuuucagcucagcucucuauuugccgcagcagaccacuacagcauccgcaucacagcagaugacagaguc
>novel_miR_189
uaacuuaauuaacuuugucauguuugagcugaaggugcgucugcgucacaucagcaguuuggcugauuaacaggcagagcugagcaucacaagcaggcagcaaacaca
>novel_miR_19
gugcccgcauuaggagacucuacgggguucauguugguccgagcguucugucaagaugggucggcgucgcugacucagagaaagagcugaaccccgaugcagucaaaggagcaggc
>novel_miR_190
cacacauuucaagacugcauucuuucaacuccacaauauugccaaaauuaggucagagucagaaagaugcagaaaaauuaguggaugcauguauuacagccuguacuuccaggcugg
>novel_miR_191
ucucagcuuucagacuccacuggcuccagauuugucauuacaaaguuacuguaaggcagcugcucaguggucucagucugcugauuccagcaaaguuuuucaaacucauuuuguuu
>novel_miR_192
uacuuucaucagucaaaaauuuacauacucuuccuuaguaaaugaacuuaguguauguauacuuuugacuuugaugaaagugauuaaaaaaauacauaaaaauucucccuuguucaau
>novel_miR_193
aaccuaugagguggcacuguggcuuuccaaauaaaguucugugauacacuuagacucuaauugcacgcagucagugcauuacagaacuuuguuuggggagaucaauucucaaa
>novel_miR_194
agugcacacauuuacuguguucugguuacaguauauugugaguggauuuggguuuaaaaauuauauguuuugcauaugcauguuaaaaccugacguguaggacaaaaaaugucagu
>novel_miR_195
ugugucccucacccucaggcagcugccccagcaggcaacagcauaugugauggcacuggacaccaccgacucguagaacauccucagcaucauccugcagaugucgaaggacc
>novel_miR_196
cagccgggaaguguugguguuccaggugagguccucggauaggugcucaccaagguaccuguagcuggagaccacuuccacagcugcuccuccgaugugcaggggagggguggggcgcc
>novel_miR_197
agugucagccucaaagacgaucaucuaggaucgccagacagugaaggcaggguggucauucaugguccauggcgguggagggggauuggcuggggggcacagggaacugguggagac
>novel_miR_198
auaagcuucugcagugucacaagauuuauuuccauccaguguugcauuaauuuuucaccaagaucuugcauugaugaugguagagucugaccgcugcucaaaaccuucuccagcaca
>novel_miR_199
uugugacuucaucaauaguccggugugagauaaagugcuuacagugcagguagugaugauaaacuagccuacugcaaugugagcacuucuuucccacacaggacaaaagag
>novel_miR_2
aaaaauaacuaugugauauuguuucaugugauucgaauauauguccagucauacacuucaaaagacuguguacggcugcuuguauacgcgaucacguucuuucggugacuacaguagc
>novel_miR_20
acacuggagagguggucuuggaggugggggcagagugcagggggggggggguggucaaggcgauguguugacuauuccccccuguuguacucugucuuccccuccuccuuc
>novel_miR_200
uuuuucaccaagaucuggcauugaugaugguagagucugaccgcugagcaaagccuuguccagcacaucccaaagguucucaaugggaauaagccugugccaucagggaagaaaaaa
>novel_miR_201
acugugagcugcggccccucagcuggaacguggaacucuggcguggccuugggagcuggcggacccagcccuggaacguggaacucugguuuagcuugggaagcugcuggacccuc
>novel_miR_202
ggagcagaaagggagaaaaucaguuuguuauuuuggaagucacugaaugacaaagauggacuucuuuucuccaucaguggcuggucauuaaccuggugguccucuuuuucucuug
>novel_miR_203
ugcugcugaugcaaaguggcucucuauggaaaugcucugacugacacuucuuucaacacaugucaaguuaugugcuuuucguuguauucauuucagcuauauacauugaauuuagua
>novel_miR_204
gccggcgaucggcuguaacauuaccuguaauugcggcauauagacgcgguucacgugcaucuguguuggaaacuguaguuguguguguguguguuguugaaccgguuaaaaaaaugc
>novel_miR_205
aaggccgcaggacauaccucuuuuaucaauaagcuccgaucucccagggucucucauccggacacuauguuuggaguugauaaaauaucugcguacugaguuccuuauggaaua
>novel_miR_206
cuccugucaauacccucgcugcagcauucuggaccaacuggagacucuucagagaguuuuuagaacauccugacaaaagagaauuacagugguccagccuagaagugaugaaugc
>novel_miR_207
ugauuuaaugaguguauauguaagcauuugacaugugugcucuacuuguauauaugcacaugugaaaaaugcuuucauguccaucucagauuacuucaucacucauccugac
>novel_miR_208
gggucugcugggagcagugcugguuguacacucauagcaggagggaggaaggaucugugguauuccucccucgcacacuuggggugaaucagccugccacuggaggag
>novel_miR_209
ucuccgucuuggcagcugucucaagcugccaaaucucauguuggguauugaccucuucgcuuagucccucugugauguagagcucaguguugaugaagagggauccacuu
>novel_miR_21
agcuucacuccugaauccuccaggucguuguuacucagguccagcucucucagacuggaggacugggagcugagaacugaugggaaauccuggcagaauucaucugugagg
>novel_miR_210
gcacagaguccugccaucuucacaaauuuucugaugacucugcagugguuggguguauuacugggggggaugagagagaguacaggacgguagcggacaacuuugucacaugga
>novel_miR_211
uggaguuucccacaugcauggcaaacucuaguugagauuuaaaaugagcaaugucuuuuucuuuuaaaaauuugacuggugaagaaucuggacaacagcuguugcaug
>novel_miR_212
ugggguuguuuuucagggguuuuucaggcuuggcaccuuaguuccagugaaaggaacucugaaucuguccaaaaucucuugguaugcugaagcagcauaccaagagauuuuggac
>novel_miR_213
gcguuugcucuuaaaccuccucggucuuuaacaccaucagauucugacugauaguccugacggcgugugauuacagucagaugucuggaaguuaacgcugaggugaacacac
>novel_miR_214
gugaaugccgagagugaacaggucggggcaaauaggacugggguaggugaacuuggagcagagguggguguaaguugcugguggauauguucaguuuuugcagagaaaaguuacac
>novel_miR_215
caacacuccaagagggacuuucaagucgcaucaacugaugaaaucacagaaguucacagacauguucaagccacuaaguuacagaagauguuccuggauguuccucucauagacc
>novel_miR_216
ccauggccaguguuucacauucaugaaugagcggacguuguacuggauaguauagauggcuucccuguugacaaggcauugaguuaugaauaucacuguuguuuguaa
>novel_miR_217
cuccaaccucuaggccaggguugccgauaaguagagagcauaacaggccagacagacaguacuguuugaauguaguggaauuuugauuaucauuugcauugaaaugauuaugcu
>novel_miR_218
aguguuucacuguaggggguuauugcuuuaacagcucugggguagaagcugucccugagucuguuggugcugguuuuaauguccuguacgcuuuccgauggaagcgguacaaa
>novel_miR_219
auagugguuagaagcaaaaaucucaaauuugggcuuaucagauccaaggacaguuuuccacugaucuaauguccuuuccuuguguuucuuggcccaagcaaguccagcuucuuug
>novel_miR_22
cccaccccuccccugcacaucggagaaguagcuguggaaguggucuccagcuacagguaccuuggugugcaccuaaccaaggaccucaccuggaacaccaacacuucccggcugguca
>novel_miR_220
auggccugugcaagaagcugagcggcauacugagauaagugcggucggauuuuucguauguuguagagugcauagcgacaggaccgugauacaaaugcaaugugguca
>novel_miR_221
agaggcugcugcagcuucacacuccugcauccuccaucugaucagugauauuuauucuaguguucacuagacagcugugaucagauccuggaucagagguuugucacugcagc
>novel_miR_222
uucucaauggcagagaaaucuuggaaacgcugacugaauucugucuuaagagaugugaccacaggcacauauuuuucuuuuuuugcagaaagguuggcguuuggaaaaccacac
>novel_miR_223
cuacgggaggaaaggaugguuggacugaggaagcuggagacggggugcuuagggggaaccucccagcgggagcgccucucucuucggcgcucucuuaaacgauuguccaaucug
>novel_miR_224
uaaggcuccagugacaccuaucaacaucaaaggggccacugcucguggaucauggacugcuucaccaacaggccccagguggugacgauaggggagucuacaucugccccac
>novel_miR_225
uguguccucugauccugagcuggucuaaacccugauccaggacucucacuguccuguuggucguucccacaugucugugacaguccuggaucagguuguggucugggcugu
>novel_miR_226
aagucagguuucaguaguauuaaagugcuuauagugcagguaguuuuauaaaauucuacugcaguaugagcacuuaaaguacuucuagaugcguguuucaucucggaaaa
>novel_miR_227
uggggggggauggaagccugagcuugugugggaaauugagcgguacaggcaagagagagucuggcucacuuccacgcacagccugggcucugguacccaacuccuggaaagagg
>novel_miR_228
auugccuagaaccacggcauauggcaauguuggagcuaaggcuacuguagcugacgcucgcaauauggcuauguuaccauggcaaugccagaaguuaaggugcaaucaucacauuu
>novel_miR_229
ccacagugacgucuaugcagucucugaugcgggccaugaccagucccucaaagcacuucaugacuauuggggugagggcuacuggccgauagucauucaggcuugucacuguggag
>novel_miR_230
auagcuggauggagcauugccaaaggguucgggucaggguggguuagacccugcugaagcccuuugcuucuguuacguuuugacuguugaaguucauuuaagaacuuuuaaauucaac
>novel_miR_231
cuaugaaguguaggagagcuuaaccuggggcaacuggacuucaguuuaaaucgauuuaaaguccaguugccccagcuuaaggucuucuaugcaagauaaccuggaugacuga
>novel_miR_232
ccgccccccugcaggggacgccuuccagcguuggguuugcaugcugggagcccuucgauggaagccgccccccugcaggggacgccuuccagcgauggguuugcaaccca
>novel_miR_233
aaaguguugguagugcugaguggaagacuagugauuuuguugugacgcugaucaaagaacaacaagucccagucugccucucagcacaagcagagcucuucaggccacaucagcguuaa
>novel_miR_234
cggcgcugccuuccagucuuugugaaacuguggucucuuucggucauccaccgcucccacgccgcucgcagccucacuuugaacggccgguucacgccgauguccagc
>novel_miR_235
accuggggaauugcgccccaggaaaucugagcuuaacuggguugguuauuuagaccaaggccacacagguucaauaccacaggggcgagacgguuccgcaacaaagaauuuauu
>novel_miR_236
auuguugacaucugccugucauuccucuauguaccgacuaugggcggggugguucucccuacgggccgaaaucggacugauaggauagugauucucaacaucacauaaaaaaaaca
>novel_miR_237
guuguggcaguguugguguugcuucggauaccacugagacaacaaaauucagucagggaagacugguuugagauccugaaguuuuaacacuaagaagaugcuaaagcaga
>novel_miR_238
ugaacuucuggaggugacaucugcugguguuguaggugaaguccgaaguguaaagggugaagaggaaaggugagagcacuuuucccuggggggggccccguguugcagaccac
>novel_miR_239
cugugacugugauccuguucagacucagcugauguguuucuccaagaggaggagacucucccuccuacagagaacacagagacacugaggaaccagaccuauaagaccacaauccaa
>novel_miR_24
auuguccaagggcuagaagcaaaggcaaccagacuucuauuauguuguugaagacaaaagaaaugugauugccuucacuucuaguacuuuaccuaucaugacguggaugac
>novel_miR_240
ucuguaugccaagacuaccagacacaaaaacagcuucuugccccaggcugucucccugaucuccccguaaaccaccugccauugcuauuuuguauuuuguauggugcacaggacagag
>novel_miR_241
accagaaaccacagauguacaguguugucacccauaaaguagaaagcacuacuaaacuucacuauacaguguaguguuuccuacuuuauggaugaguauacuguuggcugc
>novel_miR_242
gcaggaugaugcagaggauguucuaugagucggugguguccagugccgucacauaugcuguugccugcuggggcagcugccugagggugagggacacuaacagacucaguagaaucauc
>novel_miR_243
gauggagagauaccugcagaaagauacagagagagagagagagagaguuaauaauaauucugacuuugaucuucuguugucucaugcggaguccuuucugucaguugaauccuuuuga
>novel_miR_244
accugucuauuagacaugaucaaucugucccuaauaacaggcuauguaccccaguccuuuaaaguagcugucuacuuuaaaggacugggguacauagccuguuauuacacagucaaaca
>novel_miR_245
gcgccaccauuaaggguguaccaacacccacugucagcuggaagaagaaugauggugacauaccuucucacauaacugucgcuaucacugccacuggcagcaaagucuuuaucc
>novel_miR_246
ugugaccguaucaccacccacacagacaacgucaucguuaaauuugcagacaacaccaccuuagugggucucaucucugaaggcgacgagacggcuugcauggaggggguccagaggu
>novel_miR_247
aagcuaagcagggucgggcuugguuaguacuuggaugggagaccaccugggaauaccagguggcauaagcuuuuucacuccucuuagcauccaggaaagggcucucuugguacuu
>novel_miR_248
agcuauggcaacaucuguuauugcaaaacaagcucuguccucggagacaaggaucgccagagcugcagcaguagugaugaaaaguccuguaaugaagggcaccaugacaguc
>novel_miR_249
ucugcaaugucacaagauuuauuuccauccaguguugcauuaauuuuucacuaagaucuugcauugaugaugguagagucugaccgcugcgcaaagccuucuccagcaca
>novel_miR_25
gaagaagcacucgccucagucacaguuggagugcugacagugaucgaagaugcucagcagcaggguccaaaugcagcacucccaacccaucuccauugccaucauacuugaggga
>novel_miR_250
gggcuuuguucaacccucugaagacaguaacacugugaagagugaaggugagcucuucacaguguuacugucuucagagaguugaacacaguaacacugugaagagugagggu
>novel_miR_251
gcagaacgaugcugaggauguucuaugagucggugguguccagugcuaucacauaugcuguugccugcuggggcagcugccugagggugagggacacaaacagacucaauagaauca
>novel_miR_252
uuuuucaccaagaucuggcauugaugaugguagagucugaccgcugagcaaagccuuguccagcacaucccaaagguucucaaugggaauaagccugugccaucagggaagaaaaaa
>novel_miR_253
aaaccgagaugcugcguucugaacuaguuggaggugugaaagggacuugugggagacagaagagacuuacagcacucuaacuggagaagaugaagguguagauagcuu
>novel_miR_254
cacccucuacacccguccagacgacgagggccgcccgggcccgaccagcacaggggaugcuguuguuuccauucacuucuucugugcugguggguuugggaugcuccu
>novel_miR_255
uagagcuugugguugauuauuugaucuuuuuccaguuuuuguagauaacuaauuagcuguuauuuguauuugcuggugggaucucucuucagcuccucguauguggcugugu
>novel_miR_256
ucaagcaaauuccauuaucugacacuacaaauaugaggcgagucgagugccuugcaucggacguuuucgagacgcuuuuggacaaacuggguaaggccgaggugaugucuuuggcug
>novel_miR_257
aaguaauguuuuaagucugcucuugaauguauagagggugucugccuccuggaccaaggcuggaagaugauuccauaggaaaggagcuugauaaccaaccuuacagugaggcugga
>novel_miR_258
cugcugugugucauucaaucaagaaucaagaaucaagagucuuuauuucauuauacaaauauaacaaaauuuuguagagauuccuggcuuaaaggcacacaucuaaau
>novel_miR_259
aaagcaagagaacaugaaagaggaaagcguguuagaggguuagggcuguuaguagagaaggugcaguugcucuaacuguggcugguaggcuuuuccaccagcauggaacauugugggag
>novel_miR_26
gcucuuauuuaacuccacgcggacgucggccguggaggaggaacggcgacuguuuauaaaaaugauuuaaauguaggcagcgugucgucucauccccucuuccaguuugaggcacauu
>novel_miR_260
auucugaagacaugccaguauggaggcgaucaggacacuguucaggaccuaacccugacccguuggguucugauccacucgguccugacccacuauguccugacccguug
>novel_miR_261
aagugaagguuuuuuaagcaaaggucugauaacagcagcguuaaaugcuugugguacauaaccuguuguuaaagacaaguugaucggaucuauccgggauggggucuaa
>novel_miR_262
acaugcugcccagagcuguggugcauuguaguugcauugcauguuaugcuaaaacagugcaguggaucugcuuugcaaaacagaacuuggucauauaacaacucacuacu
>novel_miR_263
caaaucacacuucuccaucuggcaaucugauggacgagucugggucuggcgguugccaggagaacaguacuugucugacugcauagugccaagugugaaguuuggugga
>novel_miR_264
cccggagcucuuuugcuccaucuuuucucagcacuuucggagcauguugcuggauccagaaucuccuacccaacccuccugaggccugguacugcugcuggauccugagcccucuau
>novel_miR_265
ugauguuggcuguaugcuuagggucauuguccuuuuggaagauaaaccuucgccccagucugagguccagugcacucuggagcagguugucaacaaggaugucucuguacauug
>novel_miR_266
aucaaaccacaacugugucuuauggcuuucuauuccuaugugaguucuuucuaacacaucauguaggguuuaaagccauuggauacacaguggacagucaaccuaggaac
>novel_miR_267
agcuccacuccugagucuccuggaugauuguagcucagguccagcucucucagaugggagggguuggaucucagagcugagaccagagaaguacagccuuccugugugaucaua
>novel_miR_268
acuugaacaaucaggagcagauauaacuuaacucuccccgucggggaaucgaaccccacuacaggcggagauacuguccccuauacuaacgaggaagguuauacucugcaugcgcugcc
>novel_miR_269
cacauaauauuauuaauguaucacagaugaauaagguguaaccugaagaaaggguucuugagguccaggauguuuccagaucugaacccugauuggucaacuguggcugugaugugga
>novel_miR_27
guugguggacaccggggcugaagggugcugucaagcuaaaggagaaguccaaccuaguauggcuggcuugugggacuccugaggcagcugauagcgaccagcaggccaaaugaugc
>novel_miR_270
aguguuucacuguaggggguuauugcuuuaacagcucuggggaagcugucccugagucuguuugugcugguuuuaaugcuccuguagcgcuuuccugauggaagcgguacaaacag
>novel_miR_271
auaccugagaaugcagcagcccaacacgcucacuggcaucaaccagcuccuguucagccacuuugcggcuucucucugucugcuccagugcagcucucagcuccucgaucucag
>novel_miR_272
caaccuaaugucuguaucuuauucaguccccugaaaauggaaacuuagucuuccagcuuaucagacuggauggauagauguacauaaugcaacagcagagcggcacuuuuguugca
>novel_miR_273
agacaaccuaugugagaaccuuugaaacuuucagcauggcagaugagauucauuucugcucucuggaaaguuucaagggugcagacacuggugcacagcagccacaaggu
>novel_miR_274
gcacuguuccaugguuccaaugugcugacuguggggcagccccgcagcuauuuaagcuggcagguggcugcgcuccugucucucuuuucuccuccuuggguggcaguagc
>novel_miR_275
uguucuugaacuuuccagugguuugcgccuuguugugaagccucuguacuaacauccaagaagaugucucuugacuguggacuuugacaaugacacgcuuaccucuucaagucugu
>novel_miR_276
ccgaccaaucagaggacggaagaaugcugacguuucccugggaagcgucacagcgaggauucugaaaucugauugguuaaauaaacagucaauggauaauauagucuaaguugcgu
>novel_miR_277
agugucccucacccucaggcagcugccccagcagacagcagcauaugugauggcacuggacaccaccgacucgcagaacauccucagcaucguccugcagauguugaaggaccucag
>novel_miR_278
uguagggcaguggcccaaccugcaaucucaggcgggcggccccaguucaacacccagguggggugugacgugucagggggucugcccagaugcugggccaggacacaa
>novel_miR_279
caauacccucgcugcagcauucuggaccaacuggagacucuucagaggguuuuuagaacauccuggcaguagagaauuacaguaguccagccuagaagugaggaaugcauggaccaac
>novel_miR_28
gauuuccugugucgcucuguggugcaucguagcaguaugagucuguugcugaacgagcuccuguggcugaucagcacauuguggagagggugagaguauaguccuuauuuuggacaa
>novel_miR_280
uacuugugguuccuagagucagcaaaaguagaauaggaaccagagccuuuaguuaucaagcucccuuucuacggaaucaucuucugauuucagugugggaguaagacacccucucua
>novel_miR_281
guuagucaguugguguucaacagucuaacagcacuggggaagaaacuguucuuguggcgugagguuuugguccgaaaggaccguaaccuccugccugaagggaguuucacaaaga
>novel_miR_282
agugagggaagauggaagcgugagauugacagacggauugaugcagugacagcaguaaugugggacgauguaucgauccaucguggugaagaaggagcugagccaaaaggcg
>novel_miR_283
ggcagagcuacugguuccuguagucguucuucuucuccgcacuggcugcaaagcacacccuucccagugcagcaccaguguaagaaaugagacaaaauccacaguccuucugucc
>novel_miR_284
gggggguggagggggagcaguucacaacaggagaaguggggggcugcagcagggacugugaagggaaaggugcaggcgccucaucaaaccuguugaaaaccagguucaacucgu
>novel_miR_285
gagggaaggacggagacagcugauguuacggagauggaaguaggaggaccgggugacacuauugaugugugaggugaaggagagagugcugucgaggaugacacccaaacg
>novel_miR_286
guuauauugcugagacauguuauuaagugacccuuccgauugagugacguaaaaaaguuacaauugcaucgagucaugguugcggaagacgguguaucagcggcuggcacuguua
>novel_miR_287
cuuguuggcuaagguuggcauacuuggcucuguguuuggugucaaaguguggcuguacauuguauuccuuugacaccaccacugccuuguuagaauaaacacaaacaugc
>novel_miR_288
caccccagucugagguccagugcacucuggagcagguugucagcaggaugucucuguacauuuugcugcagucaacuuuuccuccaccuuuacuggucucccaguuccugcugcagaaca
>novel_miR_289
caccaaacgugauggcaauggucaugaaaaaaacagugcguauauuuuuuaucauaacucggguuuuacuugacauauuaacaaaaaaacugguauauaguuugaagugccca
>novel_miR_29
augcggugccguugcugugccacacagugaugcagguccagaggacgcucuccacugcgcagugguagaagcuccucaggacugagaucccaaguccgacucgccgcagcuuccugagg
>novel_miR_290
aacaaugaaaccauauggaccagugagcgcacacgcacgcacacucacacacacacaguaggucacugggucaucuguaugugugugugugugucggcugagugcucuuc
>novel_miR_291
ucugcacaguccgguacggagaguaugguguucuacacacagacauugauauaguccauuaugcugugugugagacugucuauguccuccccaugcgaaucacacaguaccucc
>novel_miR_292
ugauguuggcuguaugcuuaggcucguugugcuguuggaaguuaaaccuucugagguccagugcacucuggagcagguugucagcaaggaugucucuguacauugcugcagucaucuu
>novel_miR_293
auacaauaaaacaaacaaaacauuaaacaaacaauuuaaagugcaagauauauauaguuuuuaaagugcuuuauaaauaaagcugaauugaauugauggaaagaaaauacacauuuc
>novel_miR_294
gaugcugaggauguucuaugagucggugguguccagugccaucacauaugcuguugccugcuggggcagcugccugagggugggggacacaaacagacucaauagaaucauuaagaagg
>novel_miR_295
guacaggucagucaucguggacuuuguggacuggugugagcguaaccaccugugcuuaaacaccaguaaaaugaaggagauggugauugacuuccggagaaggacauuaccac
>novel_miR_296
gcccucuauggcucugcuguuggacugauagugcugcuggauccagaacccucuccauggcccugcccggauccugcugcuccugcucugcacuguucucuuuauccucccugu
>novel_miR_297
cugauagaacaugaucaugccaucagaguccuugaggcucagcgugcaacugguggcaucauugaccccauuaauagucaccgugugccugaugaaauagccuauaaacaggga
>novel_miR_298
gggugugaagugguguguaggggucagcaagaguucaguaaggacacaguucuggggaagaagcuauuccucagucugcugguccuuguacggaagcuccugaagcguuuguccgag
>novel_miR_299
ugcucuuaaauauagagagggugucugccuuccggacagaaaccggaagaugguuccauaguagaggagcuugauaacuaaagguucugguucccaaucuacuuuugaggacucu
>novel_miR_3
uaaagucucccacuaugauaacuuugucugaguuuauugcuaaguaugauagcaagucagggaauucauuuaagaacucagaguaaggcacugggggaugguacaccacagcc
>novel_miR_30
cuggacuugugaagauuaaccugaagacguuucacugcuaauccaagcagcuucaucaguucagaacugaaugcacugagaucacuucaucaguucagaacugaugaagcugcuugga
>novel_miR_300
aaacaccugguccaagcuguuuaguagcugaaaugucacaugcaucgauacgggcacugcgccacacgagucguggaucugauaaccgaguuugaugccuggcagcagcuccgagc
>novel_miR_301
aggcaacuguauuucuuuuagguuguuaaaggcuuuucaccuuuuagaacugaggaaaccuuuuggaugagaggugaaacgucuugaacaacccaaaagaaauccgauu
>novel_miR_302
guucuugugacuuuuucauauccguauuugcuucacguugagccucacguacaauaccugaagaugaaguuuuguucguucggcucgcguuacgcagguacggguuggcaa
>novel_miR_303
ugcuaacccacacucauaaccccucacccagacccucaaccaggcccccagcagcacuucaguguggcacacugcaggacaagagccaggguagagaugacuguaggccugcuga
>novel_miR_304
uuagugucccucacccucaggcagcugccccagcaggcaacagcauaugugauggcacuggacaccaccaacucauagaauguccucagcaucguccugcagauguugaaggaccu
>novel_miR_305
cagucuugagcggguuaagcuccagguuguucugaccacuggucuacuucacgucuguaggcagccucaucaccguccuugaugaggccaacuacaguugugucguccgc
>novel_miR_306
gcuggcccuccuggccagcuuguucagucucuuccugucccggcccaugcugcccgguccccagcagaccacagcauagugaauagcagagacuaccacagggucauaaaaugu
>novel_miR_307
auuaauaugacuuuggggaguggauucauuuaaacugguauauucuucuggccgaagccagguuucgguuaaacaaaauaaaucuauauuauuguccaauauuaacuca
>novel_miR_308
ccaaaaugggugguagacaguucuuaaggugugccaggaccagccgcucgaagcacuacaugacaaugggugugagugcgacagggcgguagucguuccggcacguggggcugg
>novel_miR_309
cuucauuuccuccucuucuuucaggacugauagcuggagacacaaucgauccuguaggagauguggaagucagcaaaagagaaggagaaacugucacacucagauguacauaug
>novel_miR_31
gagaaaaagagaauuacaacaacaaaccacacaggcgguccuauauagucugcuugucuauacguaaacauguagacuauaggggccucuucugugguuuugauuuugca
>novel_miR_310
guaccucaaauggaguggccugcacuuucuccagaccugaaucccauagaaaaucuaugggaucagcugaguacugcaccuaagaaccucaaugacgugagggaagcccuuca
>novel_miR_311
gagccgucugcugguucaguuuuauuguugucaguaagcagugagauccuggauccugucugccugcguuuggguccaggaucucugcucacugaaugcuguaaacacaacga
>novel_miR_312
gugcaccguucaggcuuuacuaacacugaggacauucaaccugggcagucguguaucagcgguuagggugucggacccguaacccguaaccgguggaucgcugguucgauuccccg
>novel_miR_313
uucuuuucgugauuggugguaaaagcgugacucuuaacccaccugugcaccaaucacaguggguuaagagucacgcuuuuaccaccagagucacgcaagcuuccagugaa
>novel_miR_314
ggugucccucacccucaggcagcugccccagcaggcaacggcauaugugauggcacuggacaccacagacacauagaacauccucagcaucguccugcagauguugaaggaccuca
>novel_miR_315
uggccuucuugaugauucuauugagucuguuggugucccucacccucaggcagcugccccagcaggcaacagcauaugugauggcacuggacaccacgacucguagaacauccucagc
>novel_miR_316
ggagaguguuugagggguggugucacagaaacggccacauucccuuucagugucaguaggagugauauugucauucuugcaggaccugauugacaaacgaaaagccuu
>novel_miR_317
cccucgaugacccugccuacugcacugauagugcugcuggauccaggacccucuccauggcccugucuggauccugcugcuccugcucuguacuguucucucuaucaucccugucuc
>novel_miR_318
aaucaaaauaauaauaacugaucuucagagcaggggcuguaucaugaccaggcugugaguguuauggagcauggguaugauacaaccucaguuuggaggugauuugcug
>novel_miR_319
aaggccuccaaaaaggguggguacucugaacugccauuugguucauaugcacgaacaacagucagaacccguuucccgacccgcagacgcaaggaaacaacccuugcguucauu
>novel_miR_32
caggugaaauguaugggauaaugccugaugagauguuuauuaucaggaauuaauggacaagauagaggucauuaauucugauaaaggacaccucgaagagcauucgcacacu
>novel_miR_320
auaugcuuccuugauguugguauaaaguagauccaguguuuuguugucucugguguggcaggugacauacugggugaauuugggcagaguggaggaaggagaggcaugauuua
>novel_miR_321
aagggcagaggauguuucugugauguuauguaaagcccuuugaggcaaacgucugguaaaaaugggcuauacaaauaagguugucuugucuugucuggucuuguuguuugauccu
>novel_miR_322
guugguugcgcucacaccaguccacaaaguccacgauaacugaucuggacgccgucucauuccccucagacacacagccaacaauggcugagucgucagagaacuucuggaggug
>novel_miR_323
aauuuuacuucucagccuugaacaguaagaguuuaugugcuguuguuucucugucagcacaugagcuuuuacagugcagggaugcagaagauaaacaacuguucaucc
>novel_miR_324
uaugaagaugagguugaacucugugguggucagaauaaugccagcagucggccgugcuguuggucucaggccagugcugguguuauugagaccaacauggaggcagug
>novel_miR_325
aaguggaggaguuuaaguaucucggggucuuguucacgagugagggaagaugggagcgugagauugacaggcggauuggugcagcgacggcaguaaugcggucguugua
>novel_miR_326
cuguaacugugauccuuuucagacucagcugauguguuucuccaagaggaggagacucucccuccuacagagaacacagagacacugaggaaccggggcgccaggaccagaacccaa
>novel_miR_327
guccauauuacuugcccagggaguuuucacauguugucauggugacuguuuauguuccccccucugcaaaccccagcacggcaugugaaacuauucacucugcaauagcccggaua
>novel_miR_328
ccggaguggcggccgcauccaggggauggacugugcaccaacugucuccucuaggaggcaguuucaguccuuuaucccucaucaccugguugaaaagcugagccagcucagc
>novel_miR_329
aaaaacguucuugaggagcuuaguugggauggggucuaggagacauguaguugaguuagauuuguucaugcuggaggucaacuuggggaggccuaugggcagggagcuguccagaga
>novel_miR_33
ugcaugcagguuuucauguuaucugagaggacugccaguuguuguauuuaguaaaagacaacucgaaaccucucagagacauaacgaccaacuuguuuuugucuuuaugaauu
>novel_miR_330
cccugagauacuuaaaccccuucacuugggacagcaacucuccuccaacccagaguucucagcccuuuucaagcugagaaccaugaccucggauuuagaggugcugauguuuacccc
>novel_miR_331
cagccgggaaguguugguguuccaggugagguccucaguuagguguacaccaagguaccuguagcuggagaccacuuccacagcuacuccucugaugugcaggggagggguggggc
>novel_miR_334
aacauacagaccacuuuucagacgugucaaaucuguucugaagcagaugacaaccuggccagcaggagccaucucugcucuucaggacuguuuugagcaugcaacuaauggaga
>novel_miR_335
aggggucaagguguccgaagaucugaauugaugauucuggcuuuaauuaguauagccuguuuuagugaugucagcaauucuuuacaggcuaugcuaaucugugccagaauca
>novel_miR_336
gaagaaacuguuuuugugucugguagucuuggcauacagagcucuguaacgccuaccagagggaagcagaucaaacaguuugugugcaggaugugaggggucugcagugaugcc
>novel_miR_337
ccucucaacagaagaccgucuacacugagucugguucugcucgaggcuucugccuguuaaacagaaguuuuuccucaccacaaugcuuauucagugugggguuuugcccugggaccu
>novel_miR_338
ugauauagcuuacgaauaaaaagaguaaucucacugguauuucagaaucagaauuccuuuauuuauucugauucugauucugaaauaccggcgagauuucugccaucag
>novel_miR_339
uggcuucugauuuggguacguggugaucuguuucucugucgugacacugucaauggugguguugauauaguccaguacagaggagguguauguaucaaugucugugugagagccaca
>novel_miR_34
uucugaagagugcccugcugugagaacugaauuccauagaugguggcaucuccaggugucaucuaugggcucaguucuuuuggcaugguacuaguuugcucacugcacugca
>novel_miR_340
cugaagaccaggcagcaguuuacaguguuuucucugaccaggacagguacgcacucugcacaccucuguuuagacccugacauguauaugcauagcuucuaauaauguc
>novel_miR_341
acuuggaugggagaccgccugagaauaccaggugccguaagcuuuuucacuccccuuagcaaccaggaaagggcucucuugguaccucaguggagauccaucccugaugaaauga
>novel_miR_342
agugucccucacccucaggcagcugccccaacaggcaacagcauaugugauggcacuggacaccaccgacucauagaacauccucagcaucguugcagauguugaaggaccuca
>novel_miR_343
uuaauagagguuaaucaaaauguaaaacugacagccugaagacuaauugacaguucacaaugagaaacuaauagcuggauggagcauugccaaaggguucgggucaggguggguuaga
>novel_miR_344
cgacgcaaggaucuccuggauuauugacuacuugacaggcaggccacaguuuguccggcugggcaacauccugucugaugugguggucagugauguaggagcuccacagggaac
>novel_miR_345
uuuuuuauuuuuuuuguuuauuuauuuuuuuauuuuuguacaaaaggaaacaaaaaacgcuuuccaaaaagaggaaaggaugaauuguuuuuaacaaaaaagaaaaaugaacuaa
>novel_miR_346
uuucuggucugaugacagaucccuguuuagucgucaucacauagaucugucaucacauagaucugucugaugacagaucuaugugaugacgacuaaacagggaugcac
>novel_miR_347
auuuaggacccagcacaacaauuucaguuuugucugaguucagaagcagaaagucacagguaauccagguuuuuaugcuuuugagacaugccugaagugccuggaguguuucgu
>novel_miR_348
aaaaaucaaaccacuucucccauagucugaccuggaaaaggugauccaugcauucaucuucuccagguuagacuacugcaauucucuaaugucugacaucucucacaagucccuuu
>novel_miR_349
aaggugcuccucugucugucugugauggaggaggugcugaucauuguccaugauggauaacaguuuguucagcguccuccucuccaccacggucucaacagacuccagccugaga
>novel_miR_35
cugucauugccaggguccucuucuaugcuguggugugcugaagaagcaacacuaagaagaaggacgccuugcggcuggacaagcuggugaggaaggcuggcaucaucugcauag
>novel_miR_350
ucagagguugguagaggggcaggacuuagcucgcuccgugaacaguucagugaaugccuguguucacaguggcuaaguuccgcuccucacaagcccuuccagcuuuuaau
>novel_miR_351
uugagguuauaauguugucgagcacaucuccuuaucacuuuuccagcccagcuaucuaucaaauguuuguuggacggagaacugauaaggguaugugucugacacuuuccau
>novel_miR_352
gaaguaagcauuuuuauccauuaaagcugaaguagaugagggaaaagaaugcuaacccacuuuugcauuacuguaauggagaccuuccaggcgcacccuggcccgugucucuauc
>novel_miR_353
uugugggaaaucacuggccagaguguuugaacuacgagagcagcugcaaagauuucucucagaaaauaagucaccgcuggcagcacauuucagugacgaggaaugggucgcaaaa
>novel_miR_354
auuaauaugacuuuggggaguggauucauuuaaacugguauauucuucuggccgaagccagguuucgguuaagcaaaauaaaucuauauuauuguccaauauuaacuca
>novel_miR_355
ccuucacacaauugcaauucugccuugaccagcuagcaauuugguaguaccaugaucggcuugcuuuuucuugguguaaugaacagcugucuuggagaucuucaguuuuuugguu
>novel_miR_356
ccccuugacacacggcaaggucaguuaaagccuggauggagaaccggaacauucgaaccaugccuuggccugcucaaucaccagaucuaaauccaguugaaaaccugcggaagauc
>novel_miR_357
acugcuauccaccccacaaacaugcuuguuaaguuugcggacgacaccacuguggugggucucauaucuaacaaugaugagacccacuacugagaugagguccagaaccugacacaa
>novel_miR_358
gaacaugguggaaugccuucuccaagucccggugcucugccacugaggagcuuccuaacuaccucagugacuugagcaugggugaugaauggaucagccucuguguccccagcc
>novel_miR_359
gaaaugauguuccuccagacuuauugaaucuugcugaaucuggcaagagggucuuagauuauauaggaaggcccuacugacugccagagcagccuauuauucaaaauuaauuga
>novel_miR_36
ucacaaucugcacugcaugcuugaaauguagcacaaauauccacaaacugugagaucuuuagcuccucacaugcugcagccaccauauuugaugaagaaugugcugauugac
>novel_miR_360
aacuacagcuuuuacaucagguugucagguucaggcgucgucgcugacgcagaaaaaggcugagcccugaugcagagucugacgaggcugaggucuaagcaaaagucuuuauu
>novel_miR_361
acccuguccucuaccagugcagguuuccgguccacauucaucgcugucgguggguuggugaugcugucaacucgccggucgaugaaugacaaccguguccaugcauggcc
>novel_miR_362
aaaaugaacuuugugugcaucccuguuuagucgucaucacauagaucugucaucagacagaucuaugugaugacagaucuaugugaugacgacuaaacagggaucugu
>novel_miR_363
aacaaaccccaaaaccugugaugacagagacacaauuaguuaaaagacauguuccaggucucucaccagacacguggaacaugucuuuuaacacacauauguccuuuggagc
>novel_miR_364
uguacugucugcaggaccuguaggaccugugagaccugucagaccagcaagaccugcaggaccugcaggaccuguaggaccuguaagaccugucagaccagcaagaccug
>novel_miR_365
gaggcaggaaguguugcugcuccaggugagguuguccauuauguggacacccagguaccugaagcuggagaccacuuccaccacugucucuccgauguacaggggaggaagggggaga
>novel_miR_366
gagggacacagaggagggggucucuguccucguccucugagccucacacaggacacagagggacacagaggagggggucuuuguccucguccucugagccucacacaggaca
>novel_miR_367
agcuccacuccugagucuccuggaugauuguagcucagguccagcucucucagaugggagggguuggaucucagagcugagaccagagaaguacagccuuccugugugaucaua
>novel_miR_368
acuacugucaauacccucgcugcaguauucuggaccaacuggagacucuucagagaguuuuuaaaacauccugccaaaagagaauuacaguaguccagccuagaagugaugaaugca
>novel_miR_369
uagcuaaagugcagagcaguauguuagucaguuggugcucaacaguccagcagcagaggggaagaagcuguucuuguggcgugagguuuugguccgacaacaucuguccuuuaaacuc
>novel_miR_37
auaaauugaauugaauugaauucauuuguucaccgaaucauucagugcuuggcgaguugacuuccugaacugauacacggcugaaugguucagguuucaguucaguucagc
>novel_miR_370
aaugcagaaguaagacaaucuaagaacucagaauaaggcacuggaggacgguacaccacagcaaauaagaguggauuaucugcucuucagucugggugugagaagcuaagagu
>novel_miR_371
cuguuguggugcuguggucgcucacaucuccuuaucacuuuuccagcccagcuauugauucuguauccguuggacggagaacugauaagggcaugugcaugacauuaucu
>novel_miR_372
uuacuguguucaacucucugaagacaguaacacugugaagagcucaccuucacucuucacaguguuacugucuucagaggguugaacaaagccccgacacagccggauuu
>novel_miR_373
cuguccuguggacuuugugcugguagaugcucugcagagaggacacaggagacccggugaucuucgacgcagucuucaccacucugcaggcguuugcaguccaugacgauagag
>novel_miR_374
accaucaacggccaacagcaacccaagguaucgucccaguagagcuacgacgucuucccaagacuguugggaggacguuguagcucuacugggacgacguccucccaaca
>novel_miR_375
cuuugaagacguuucaccucucauccaagaggcuucagaggaagaggacuagucccagccuagucaagcgagcaugaacugaugaagccucuuggaugagaggugaaacgucuucaaaga
>novel_miR_376
uucuucaggccaggaccuucagcaugggaugagaaucagcaccucuaaauccgaggccaugguucucgacccgaaaaagcccuccagguuggaguagaguuccugccucaagugga
>novel_miR_377
cugggugagggaucccuccucuguugcucacccugacguuucucccauuuuuuccuguuaaagguuuuucugggaguuuuuccuuagucgaugugagggucgaagggcagaggaugu
>novel_miR_378
ccugaugagcaggugacaccugguaucaugguauccucugccacuaguguuuaaauguuucacacacauucagacacuggugguggaaugaugguguuguaaaguguuuua
>novel_miR_379
gccuuuguccuccgguugaaucaugacauugugggccaccugguucauuuuuguuccccacaggaagcuuccgauggucaaauuaaugcucuuuuccugcugcggagauagggga
>novel_miR_38
uguguuuugcuguggcugugugggucucuggcaugaugauuugggacggaaaauaaaaaucacauugccagggauuacuacacugccauggugucugcuacugcggcuuc
>novel_miR_380
agguuacugugguaauacuguagcacagcuggaauuagacaaacucaccugggaccccaauuauguugguggacccauggaagaguuugguuuugccuuuuuuguuauuguguuu
>novel_miR_381
gaggcaggaaguguugcugcuccaggugagguuguccauuugguggacacccagguaccugaagcuggagaccacuuccaccacugucccuccgaugugcaggggaggaaag
>novel_miR_382
aucacacugccuccaucauguuuuacagaagauguggugugcuuuggaucauaagccguucaaagccuucuccauacgucuucccaucauucugguacagguugaucuuacuuuc
>novel_miR_383
cgcccggcgcugccuuccagucuuugugaaacuguggucucuucggucauccaccgcucccacgcgcucgcagccucacuuugaacggccgguucacgccgauguccagcgg
>novel_miR_384
ucuccccguugguuaagcuguagguuaauagcauguaauaggcguaauguauuuaagugugccguucaugcauguuuacacugaugcacuuuuccagcaacacugcuaaaauauuuug
>novel_miR_385
gagcuuucugauguggaugauacugcaucaggaacugauuggcugacgcucaauagccaacaguaccugaugcauugccuucagcaucgaaagaaacaucacggcguacagcu
>novel_miR_386
ccugagacauugcaggagaugccauagaagccauagcagccguagagguagauaggaucuccuaauccucugcuacggaugagggcucuguugcuggagacucuccuaaau
>novel_miR_387
uacuugcgguuccuagagucuucaaaaguagauugggaaccaucuuccaguuuaggucugggaggcggacacccuuucugcguuuuaagacuuugcuuuugauaaaagcaaauauaga
>novel_miR_388
agugucccucacccucaggcagcugucccagcagacaacagcauaugugauggcacuggacaccaccgacucauagaacauccucaccaucgcccugcagauguugaa
>novel_miR_389
ggcaacuccaccuccucggucagugucucgaggaaugugaguauuaauaugacuuuggggaguggauucauuuaagcugacauauucuucuggcggaagccagguuucgguuaagc
>novel_miR_39
uaaagucauugcugcuguuggucacagggauacaaggcucaauaguacuaaggcucucugucagccuggcuacagcgcugaagagaaaccugggauuauccuuguuauccuuaauua
>novel_miR_390
ccgcccaucuugagccggggucugcucugaaguuucugccuucuaaaaggcaguuuucacugucgccaagugcuugcucaagggggaauguuggguucucuauauuaaagagu
>novel_miR_391
cgagaugagcuguuaggacaagcgcucaccgcagccucuguggcguuauguuguucugccacaguuguugugugggcgucugccuucaucuuacaaaagaggcagcuguucug
>novel_miR_392
aaagacaagaacuggugaucugucuguugcuuuccugucuguaaggacagaaaauuagacagcaggaugcaugacagacugagcuccagcuucagucacaaaucaggucaga
>novel_miR_393
ggccccagcgauccaaacccugaacaaaaacucuggcuagugaggggacauggaaugucaggggacauggaaugucaccucacugggacagaaagagcuagugcgggaaauugagu
>novel_miR_394
agcuucacuccugagucucuuggaugauuguagcucagguccagcucucucagaugggagggguuggaucucagagcugagaccagagaaguacagccuuccugugugaucaua
>novel_miR_395
ucgagucggggauaggucccucacuguugucucagccuaugggccuaaccuaccuaugggcugaacagcagugcagaguacccgguucuuccgaaggucagaugauacgaccaca
>novel_miR_396
cgcaggaccgcuauuggcccuugguucuuagucuggccaccccugccacgguaggaguagacaaacuaaggccuaagggccaaaugcagcccguugcuauauuaggccggcauaa
>novel_miR_397
aaauuuaggcccaaaauagucucugggugaagacaguacguuugugucucuguaaagcaucuagagacaauuuggauuguauaaggugauauauaaauaaaauuugaauuga
>novel_miR_398
auugauaccuccugccaucaugugagcugcuauggucacaugagccaaagugcaacucauuagugagucauugucccacuucaucaugugaguuguuagggucacaugagggaag
>novel_miR_399
agcacuggugugugugugugugugugugugugacucuaaggccuaaaggaauaaacagcuacaugcaaaagugucugucuuuguguuuacgagugugcgcacaugcaugagagcgu
>novel_miR_4
cagcugugggucucaccagcuguaacagcaucuccauauggauaaacucuggcuuccaguggagcugcuguuaucuguggagggacgccucuugucuucgaaaagcugcu
>novel_miR_40
gucagcugccucaggggucccacaagccaacuaggcucgauaggacuccuucuucagcuucacggcaucccuuaguuccgguguccaccaccggguugaccgccgugauagacacc
>novel_miR_400
guuggcugugauuacuucuuacauacaaacggcagacuaagauauuuuugugcuuuauuagcccaacaaguaagauugugauucccugcaguagcgauaaaugggcauaaaauua
>novel_miR_401
acccccccgccugcccaguguucagacuaccuguucaucaggcuacagcugaacaguagucugcacauugguuaggcugggcugggaugcacacaccugcagccaccauggu
>novel_miR_402
cauaucuagaaaucugacugacuuucuuauuaaaccaaaacccugacaacccagaguugagaccaggaggcagaguugcagucagaaucagaaucagaaucagaaucagaaucag
>novel_miR_403
cacucucucggccugucagauagcuuaucagacugguguuggcuguuaagauugcaaggcgacaacagucuguaggcugucugacauuucgggcucuuucaucugaccagca
>novel_miR_404
auuauuucuauagcuugcaccaaacacgcagcaaaggugacaacaauguucaggaaaaagcacuguguauauuguuuaucauaacuuggguuuuacuugacauauuacaacauuuaaa
>novel_miR_405
aguaaguaauaugaagaagaagcaugugguuacucaaaggguuaaagcaaggcgucuggacuugugaagauuggcuugaagacguuuugcugcuuggauuugcagcugcuu
>novel_miR_406
gugugcaaauaugagauaacccaggaaaguaguccguaauauugcaccugcgguacugcacuuguagguguaaagugcuuguagugcaggucuguacacaaagaauauaga
>novel_miR_407
ggauuguccguggguguagcuguagcaauugcuggaguagcuauggcuguugauguagcuguuguagcaguuguugauguugcugcaucugugguuguugcuucagcuguggucg
>novel_miR_408
agacaggaucagccccagacugcuuagggacugugcugacagaccaccagguagucauguacaucuucagccuaagccuuugucuggagagggucccuguccugugaccuccug
>novel_miR_409
aaaagaucuaccaguuggucucagcuuucagacuccacuggcuccggauuugucauuacaaaguuacuguaaggcagcugcucgguggucucagucugcugauuccagcaaagcuuu
>novel_miR_41
caaaacaccuaauucuuuuguacuuugagagaaaaagacacuggcauuuauacauuuauuuucaaauaaaguauacaaucaggucuguuugagucuuucgcucauuagaauuuuuuca
>novel_miR_410
uuaaaacuuuccuuuuuaauaaagcuuauaguuagggcuggcuuaugcaggccccuaguuaugcugcuagauugacaggggaucucccacaaugcacugagcucucucuugagcuu
>novel_miR_411
cauggucaucacacuaggggaagauccaaacagaaucuuagaagguaacagcuauacagaaacugaaccauaguuguuuucuggacaccugccacauuaaaccaguaauggcauu
>novel_miR_412
gauguucuaugagucggugguguccagugccaucacauaugcuguugccugcuggggcagcugccugagggugagggacacaaacagacucaauggaaucauuaagaaggcuagcc
>novel_miR_413
gguuacaguaacccagaaaaugguugugaccguuugacccaguaaugguuuacauuaaccuuuuuaguuggguuuauuugacccauuaauuauguugaauuauguuaugcucauuuuuu
>novel_miR_414
uagccauuguuuaucacacauauauauaagcuauuuuuuccucacacagaaaaguguguacacuauguuuuucugcaugaggaaaaguagcuuauccugugugaggauccuc
>novel_miR_415
gaaauuuucugaugacucugcagugguuggguguauuacugggugggagagaguacaggacgguaguggacaacuuugugacauggagcgggaaaauccaccuacagcuc
>novel_miR_416
auuggauauuuuaaacuuuuuuaacaaauaaaaaaugaaaaauugggugugcaaaaucauucagccccauugaguuaauacuuguagcgccaccuuuugcugcgauuacagcugc
>novel_miR_417
ugucucccaguagguugggcuggaugguguugaaggcacuggagaauucgaagaauaucauccucacagugcucccagcccucuccaggugagauagugauguuugcaggaggcaga
>novel_miR_418
aacauggcuggccuucuuaaugauucuguugagucugcuagugucccucacccucaggcagcugccccagcaggcaacagcauaugugauggcacuggacaccaccgacucauagaac
>novel_miR_419
ccugaugcaaucugugaagauccagacaaagacuucaguccuugaaaggcucauuacuaagcugugccgaauccuagacacugaagagugacuguuccugaccacauauaagga
>novel_miR_42
ggcguccguauguagauguaucucucucugucccugagacccuaacuugugacguugugcguucauguccacggguuaggcucucgggagcugugagggauacacagccagc
>novel_miR_420
ggagacucucccuccuacacugaacacagagacacugaaccgaaugaacagaacccaaauccagcaugaagagguucagugaaugugguguugaagguguggagguggaucagagu
>novel_miR_421
ggccucagagcacaguaguacacagcagagucugucacguuggcugagaugaucuucaaagccacaugcuuuucuguuuugucaauguuagcugacauaucagaaagaguuggaug
>novel_miR_422
auuaucaaggagcuuuauugucauuucacacauguaaaaaacaugagguggaacgaaauuaguuuccuuggucccgguauaagcccaauaaccuacgaaauacguaaaaugacua
>novel_miR_423
ucaccccuucgacugccgcuuuaaccuucuccucuaccucccaagagagcguggccacaaaacagguuccugguaggaugguucuggguucggguucaacaugguccggacua
>novel_miR_424
aguauugguuauggggcuucuaccgggaccagggaaacuaauuucguuccagcucaugugucuacaugugugaaaugacaauaaagcuccuugaguccuugaguugaggcuccucu
>novel_miR_425
guggucucucugggguuguggcuguggcuguugugguugauguugaggcagggcuggcugaggaggaugcucuucguguugcugcggcgugggcguggacggggugcuuggugugcu
>novel_miR_426
uacuaaaaagauaaguaaaacaaaauuucaacuguuuaguuucacuuuugauaccaccucaauaugguuuuagcauuucacaagacugaaauuaucauaaugaaauuauaaugaac
>novel_miR_427
auugcccacugaaagcaucguguugaacuccuccgucaugggauagugcuccagggccaugaagaggguguucagcacaaugcauacggugauacccagauccaggaagg
>novel_miR_428
aauguguguuauaaucagacauuuaucaaacagcuguguggaggaagcagugagcgcugucaugagggcacgcggcgggcuguuugaucaugucaaucaugacacagguua
>novel_miR_429
agucuguugugcaguaaacauuucaaaccagaugaguuggacaggacugggcagauuugcaugaucaaaccgucuguguuugacuucccggcucaucuuggaaaaguaagug
>novel_miR_43
auuaauaugacuuuggggaguggauucauuuaaacugguauauucuucuggccgaagccagguuucgguuaagcaaaauaaaucuauauuauuguccaauauuaacucg
>novel_miR_430
guguguucagugucgcagucaugguggaguuucauauguaccacaaaguccuucuuuucgcguggcagaacaggcuugugucuuuguccaguccacugcaugaugcgucccaca
>novel_miR_431
gaaacaugaggaaucuuugacgacaucgaacaaaaguacgacaccgaccggcaaagaagugcacuuuuugacugccgagcucguaguuuguuucuuguugucccaucc
>novel_miR_432
agagcuaacugccuuauuguuccagccucguauguggcgugcagacauuggaggaauguugaugaccacaaccgcucucaugucuguucgcuaaauaugaagcuacaacaag
>novel_miR_433
gcaggacgaugcugaggauguucuaugagucggugguguccagugccgucacauaugcuguugccugcuagggcagcugccugagggugagggacaguaacagacucaacagaaucau
>novel_miR_434
aagcugcucauuucaucagggauggaucuccacugagguaccaagagagcccuuuccugguugcuaaggggagugaaaaagcuuacggcaccucguauucccaggcggucuccc
>novel_miR_435
uuugucucugucccccaggcucaguaacuggaaucugucccugcagagugaaagcgugcagggccuggcugguuacugcacccaggggccagaauacucuccaaaggcc
>novel_miR_436
uaggaaccauaaguagcccugcauuuugggaacgcaaugcucugucgggauaauagggaauuaucaacucuuuaagauaggguggugccugaccguucagggcuuuauaugugagga
>novel_miR_437
cucaucugaagccccgcuggcaugaguauauggaugccagaucacaugcauacaauugcacacggcaugacacgacuggguauacgccauacuaucucauguucagca
>novel_miR_438
gguuaacaaacuuuguuucguccuuaacaaagucggcgcgugccucguuaacgugcgaucagcugauugcccagcgauccacgucggaugaggaaaaagggaaaguuacagaaa
>novel_miR_439
ggcagagcuacugguuccuguagucguucuucuucuccgcacuggcugcaaagcacacccuucccagugcagcaccaguguaagaaaugagacaaaauccacaguccuucugucc
>novel_miR_44
cuaucacguugugugcuggugugggcuugagaugaauggcugucaggcugcucccgucugaaugccuugauuucauguagcuuugcucauuaguaacaaggacaaaac
>novel_miR_440
uuaaagacuguccuuuggggugagguaguagguuguauaguuuuagggucauacccuuccugucagauaacuauacaacuuacugucuuuccugaaguggcuguaaugucau
>novel_miR_441
uuuccccacugauucccugguggugugagaguucugaugaaaucacccuauguuccugcuuccugauacaggauagguugauuucauuggaccucuucacugcauaaccaca
>novel_miR_442
cugaguggagucucugcagcugucuucucaccugcucagccgugaagguuauuguugaggugacaggugggggaggggugcagugauucccaggagagugcggucagccag
>novel_miR_443
acaaauuccaugugucuuacucuucaaaccacugaaaucugauuggcacuuuacacagacuccgguggaaugaaggauagaauacauggaugguuucauuagagcagcgag
>novel_miR_444
ugucggcucgaaccgucuaggaagcuggugacguuagaguccgguaucugccgcgucuccaugagacacaugauacugggcucucuguacucccucuguguccugaugagcacu
>novel_miR_445
ggagagagaaaaauccggagucaaauuccuuguauagucacacguacuuggccaauaaagcugauucugauucugauucugauacucuccaccccugcucccauuacugggggcg
>novel_miR_446
uggcucucugucagccuggcuacagugcugaaaaaaaaccugagauuaugcuuguuauuauuuguuauuaauuuugaguaauaggcugcucuggcaguccgaagggccuuccuauau
>novel_miR_447
cggccuaugcaucuguuuggugggcagucauggaucagugguuagggugucggacccgguggauugcugguucgauucccuguccugguguccauggcugagguacccuugagcaag
>novel_miR_448
gugccuuccugaugaggcaggaaguguuguugcuccagaugaggucguccguuauggggacacccagguaccugaagcuggagaccacuuccaccgcuguaccuccgauguacag
>novel_miR_449
uaaagggggagaggagccagcacagacuuaaagugauguucaugugaucauugcccuaaacaucacugcaagucuuaacugccuccaucccagcucuccagugaugccuuc
>novel_miR_45
acagagcgagugcccagugcuguaccaugcugguagccagugugugguaggcuuugcuggugaccaguguugugccucacuggcugcucaguggagagccacucacug
>novel_miR_450
ugucauucauucaaaagccuuauucuuagucuuucacacgcaaccuggaaaacagcacaaccaauuuuucuuguugcaguguaccacgcuccuggcucauacugaaauuuucaga
>novel_miR_451
acuucccugggaaagcuuugcacaagauuucagaguguuucugugggaauuuuugcccauucaugcagcaguucacuuuauugaucccuuugagaagacucccucagagaaa
>novel_miR_452
cuggcuccggucucagccgauccgcugcggccguuccuccaacuacugccgaauuccgucggaaucgcugcggcccucgguauccaccucacgucaagacccagcagcaacagcagcuc
>novel_miR_453
gagacaggauuguguugaggcacagaucuggggaaggguacagaaagauuucugcugcauuaaaagucccaaagagcacaguggccuccauaaucugcaagcaauggaaagcuuuaau
>novel_miR_454
guacaggucagucaucguggacuuuguggacuggugugagcguaaccaccugugcuuaaacaccaguaaaaugaaggagauggugauugacuuccggagaaggacauuaccac
>novel_miR_455
gagugugauaccucuguaguuggaguacacccuccaguccgccuucuuaaaaagagggaccaccuggauggacuaugucacucggcuggccugucaacgcuuugggguccaccc
>novel_miR_456
gaagguguugaacucugguggguucacagcgaguuuuguugguuugcucucagcuucugccagucucugcugugcaaauccaugcaaagcucucuguuucucagacaugcag
>novel_miR_457
agaguacaggugagucaucauggacuuuguggacuggugugagcgcagccaccugugcuuaaacaccaguaaaacaaaggagaugcugauuggcuucugcagaaggacauuaccacuuac
>novel_miR_458
aacgcuugagugguucuuucgaggacuguccaaccugagaauggugauuugaggcucaaucucagguucgucagcccaugaaacgcuaacucaccucagcaaauuaugggag
>novel_miR_459
gagacaggauugugucgaggcacagaucuggggacggguacagaaagauuucugcugcauuaaaggucccaaagagcacaguggccuccauaauuuguaaguggaagaaguuugga
>novel_miR_46
accaguaccaggacaguaacaaccuacccaaacagaaacccuggcugaacgcggagguccggucucugcugaaagccagggaugcugcguuuaggucaggugacagacuggcacuc
>novel_miR_460
gccaacggcaagccuuguguuggacgaaggucuuucaagcuaugauacaacuauaccuugaaagcuucccuucgucgguacucuagcuuggccauuucuucugcaacccag
>novel_miR_461
uggucacaugagccagaaacugggacuuuguaggccaguugaacgaauugagaacucaccuugcccgcaaagacccagccucugacacacaccaucaucaucaucaccauc
>novel_miR_462
gcagcaaugcaguaaucagucuguguauugucaaagugcuuacagugcagguaguacuauguaauaccuacugcaguggaggcacuuacagcaauacccugacacugauaug
>novel_miR_463
uucaauauccauguggacaaugauaacgauugucuuugcacagcauuuaucucucuauuagauucaaucggcuucugucaguguguacaugaacccacucgcuguuuuaau
>novel_miR_464
gugacgaaaacgguuuuauaauaaaccaguucugauggccuucacugucuauggaugagauccagaggauaucuguagcagaugguccaacaaagacaaaggucacaucca
>novel_miR_465
gagggauguggaugugggggguggacggguggaaugagggcgacccccucccucccucccucccucugucucccugucugugucugucucuuuacuuuacacucaucuguu
>novel_miR_466
aacuuggcugcagcaugucuucagaccuuauauaaguuguuguccauuuguggaacaaugucagcagcacuaaauggucuagacugcugggguggaaaaaaagggucauccuc
>novel_miR_467
auuggauuaaucacaacuaacaggagaaaauguguacaggcagguaaaauucacagauaaaacacacuguuacuucuaucuucacucacacacacacacaaaugacagcaaaaua
>novel_miR_468
cggagguacggcuuuuuggcugcaacucuuucaugaagacuggccagauggguguaccuaggucccacugguuucugccaguucugagcugauggcacugcuggacaucuucaga
>novel_miR_469
agaucuggacguguuugaccucaagaaauauucugcuucagaggagguucuucugaggcugcugccaguggucaaagccuccagcaaagcucuguaagugaacacacaacugca
>novel_miR_47
uguugagaaucacuauccuaucaguucgauuucggccuguagggagaaccaccccgccgauagucgguacacagaggaaaaaacuauauauuagaaaaaaaaauaauaaccaca
>novel_miR_470
cagaaguuccaagucuucucagagagcaugggcuggacaugcagugucucaaagggccuauaaagccuucuaagacauuguguguaaccuguggggaagaacuucuuuucau
>novel_miR_471
uccggcgccucaggagggagaagcagugcccugcuaauacuguuuacaguggaaguggggagcugcugacuucgacuggggauauuguuggaagguucgaaggaauacuuugaggau
>novel_miR_472
uccuggauaccuuaaggcuguggauguuguggggcugucuugguuaacacaacucuguagcaucgcguugcagucggggacagugcccuuggacuggcagaccggugugguggucccu
>novel_miR_473
auaccuuucuuggucuggucacucccaauccuuguaccagugucuugauaccacagugacgcuggacagguuuggggggggcugugcuaagcacuccugcgguuaugu
>novel_miR_474
agcucucccaccccgucagcuagcuuaucagacugguguuggcuguuaaauuaguauggcaacagcagucuguaggcuggcugaaguugcgggccuuucagcauuccagcug
>novel_miR_475
aaacugucacgggugaguugugguuguggugagugagggacgcugcgggccgaguuucuggcgcagaagcguccauggcgcacgccacgccaaacaugucaccaaguacuuaa
>novel_miR_476
ggcauugaaguuccccaguagaacuauggaguccccggucggagcacauuccaguacccuucccagggacuccaagaaagccggguacucuacacugccguucggcccauaggcc
>novel_miR_477
uucuaccacuuugcucuuuccucacacuuuaucuggaguagacccagggcuucaugaagaauccuccagcuuuaaggaucugcucaauguuggaggugagagguuucaggugg
>novel_miR_478
ugcugugucugaucaggugcagagcuuagucgacugcugaacagggagucuuagcaguuuguucacaguggcuaaguucuucacuuguacagagaugauggggauguau
>novel_miR_479
auuaauaguguauguauuuguuuuuuagcugauauguuguuugaguuaguuauaauagcacuacauagaagaacaagauagguggguguugacaguaguaguaucuucaauaagca
>novel_miR_48
aaugacagugcacuuccugucuuuguuccaccuccuauauguguaauggcuuucacagcuuucuccaauuucauagaaucugagugggcugucaggucaaauuccaaaguugg
>novel_miR_480
cugccucaaguggaggaguuuaaguaucuuggggucuuguucacgacuaagcgaagaugggagcgugagauugacagguggauaggugcagcgacagcaguaaugugggagaggaaag
>novel_miR_481
acagccauacaugcccaugccauaacacggccuccaccaugucugacaagcuauuuugcauccauccauuuuacuugucuuccguggucuuccaggccuuuuggugugugug
>novel_miR_482
caauggcugagucaugggagaacuucuggaggugacaucugcugggguuguaggugaaguccgagguguagagggugaagaggaaagaugugagcacuguucccuggggggccccc
>novel_miR_483
cagcuccacggauagcuaugaagcaucguaaggcauugaugaaugcaucagaggucauaucuuccagcauuucgauguguacugcccuggaacauagacaugugaagaggaga
>novel_miR_484
uuccaccacaagcugaggcggucugcuuuaaguccauauuuguacugcaguacgugaaguacaugaaguacauguacugcagugacugaguacugaguaaaguucaua
>novel_miR_485
acagagaccuaguggaggaggcuugagcacuuuguauaguggaaaucaccugcugugaaagacccacagcugacagauuuagccacucaggggccaagcccacagugccaggcgu
>novel_miR_486
gagcuuuguuguccagagggccugggucuguuucaaguaauccaggauaggcuuguuaaaguggggaaggccuauucgggauaacuuggugcagaaacaaggccaccagca
>novel_miR_487
auacucccgugucauuccugauggauaauaacacagcagugacauuauuaccauauuugucuuuaaguuaacaagagucacacugcuguguuauuauccaucaggaauga
>novel_miR_488
aaaccuccccagugcgcgcuguaggcccugguucaaagaagucaagaggacaacaucaucugcaaaaagcagagaugaaauccugugguucccgaaucggacacccuccggcgu
>novel_miR_489
acccaucuaagguuccaguguuugaagaucaaucaguaugagcugaggucaguagguguugaauuuugucucuaauauuaaaaucgugucauuauaaaaggucauaaaauuau
>novel_miR_49
agugucccucacccucaggcagcugccccagcaggcaacagcauaugugauggcacuggacaccaccaacucauagaacauccugucguguaggcucagagcaaagacucaaagcc
>novel_miR_490
ucugaguauuaauaugacuuuggggaguggauucauuuaaacuggcauauucuucuggccgaagccagguuucaguuaagcaaaauaaaucuauauuauuguccaauauuaacucau
>novel_miR_491
ccacaaacacagagacugucuacaagaagggccugagccaguucuacuuccugaggaggcucagauacuucaaaguaugcaacagucuaucagucugcaaauaccaucuucu
>novel_miR_492
cuucauuuccuccucuucuuucaggacugauagcuggagacacaaucgauccuguaggagauguggaagucagcaaaagagaaggagaaacugucacacucagauguacauaug
>novel_miR_493
gucaaggccugucaucauggcuuggcuguauucuacagugcaugugucuccaguauguuagugaugcuacuggagacccagcucuguuggaauaacaaccaggaccca
>novel_miR_494
aaaagaucuaccagguggucucagcuuucagacuccacuggcuccauuuggauugcagugucuuacgaggcugaagcaacugguuucaauaacuggagcaucuacacagaauucaauu
>novel_miR_495
accgguccaacaccugacauuucuaggucuaaaucuggggauuucccagaaagacugagcuucgguaauucugcauaacuugaagggucauccacauuuagaucuggcuuuuuu
>novel_miR_496
uuuacuuaugugcucugcaucuccaauguuguauaaaacacacccauuugcaaagaaacguagagcaacgcaaaguauuuguucacuggugagugcgcagccacggugggugauguga
>novel_miR_497
acaugaacaaauugagaucaaucugauaaauaagacugaaaccagcuuaauuauuaaagacugguuguacuguuuuccagguagagugugcgagacuaagaauaaugc
>novel_miR_498
auuuuucucuguccugugcaccauacaaaauacaaaauagcaauaauaauaauaaaaugaagaauaaaauauuuacaagaaagggaaaaaaaaaauaaaaauauauauauauauau
>novel_miR_499
uauauauauagguuugauacccuauacaagaagggccaaagucauccuccaccuucugaggagacugagguccuuuggagugugcaggccccuguuauggucauuuuaugacucu
>novel_miR_5
cugugguggcaucagccaucuuuuaugcuguggucugcugggcaggcagcaucucugcccgggacaagaagaggcuggacagacuggugaggagggccgccucagucc
>novel_miR_50
uuuuucuuugguaagggaccaugguauaagagggauaacguccaacgagguguccauuaaugccugauaauggacaccucguuggacuucaucccuuccauaucaaagcuuu
>novel_miR_500
gucucucugggguuguggcuguugugguugauguugaggcagggcuggcugaggaggaugcuggcgcugaugcucuucauguugcugcagguguggacggggugcuuggugugcu
>novel_miR_501
gaugcugaggauguucuaugagucggugguguccagugccaucacauaugcuguugccugcuggggcagcugccugagggugagggacacuagcagacucaacagaaucauuaa
>novel_miR_502
gacaaaaagggggcccucuauuagacucuaugcuacuuaucccauccacuugaggagagaauguugcauauucguuuaauauucauucuaauaagaggaauuauuucaucucgag
>novel_miR_503
uagauccaguaggucucccaagaugucucagagcuguggcugcugcugaaaaagcaguuauggccuccagaaacauugugggcuacucugaugugacucuccuaguuccaca
>novel_miR_504
ggugcuugaugcugcccacugcuccuguguguguuucacugcauguaauuugcuggguguugcauguguguguucaacuggaugggucaaaugcagaagauagaauagaauag
>novel_miR_505
agaaaaucuucacccuaauuuuuuaugaucuacauugugggcacuugcauuuuggucucauacuuaaggcagguccucacaaugugacuguaaacagauuuuuguccu
>novel_miR_506
cgcaggaccgcuauuggcccuugguucuuagucuggccaccccugccacgguaggaguagacaaacuaaggccuaagggccaaaugcagcccguugcuauauuaggccggcauaa
>novel_miR_507
uggaugggagaccgccuggggauaccaggugccguaagcuuuuucacuccccuuagcaaccaggaaagggcucucuugguaccucaguggagauccaucccugaugaaaug
>novel_miR_508
guaacagaagaaguuugagcgguuuagucuguguuuucuggaggaugcucacuaaaucagaaagacacagauuaaaacgcucagauuacugcugaacaccgauggcuccag
>novel_miR_509
cccccucccguucacucuacugauguaugacugcuuggcaaggcaucccacauaguaaaguuugcagacgacacagcaguagugggacgcaucaacaacaacgaugagucagaaua
>novel_miR_51
acagugaaacaauuugucugguuauugacguuuuuuguagcuccugucugucuguuauuugucuuucagacagaggagaggaaacaaggaagaaucaaguccaggccaaggccag
>novel_miR_510
cucauuggccuugucuguccuccuccucacagucuuuaaaguugcgggcaaacgcuuuacuagaagcacauagcagggggagagguggaucaggcuaugaucugaccugcccagu
>novel_miR_511
aaccucgagcagaagcagacucaguguagacggucuucugcugcgaccggcugggagggagaggggggaggggggagacacggagcuggagagagaaaggaagggagagaggaga
>novel_miR_512
gaugacaccugccccuaacgaccauggcuguagacuguuaccauggugcuauugcuagaguaacaaucuaaagccacggucaccauggagacagcaggguggaggaggagg
>novel_miR_513
auuuuacagauuuuauuuuuguuacccgcucagcuggaaacuuugccugggaauuugugugaucaaaaauuucagucauuguuucuggucguguguguaauaugcaucca
>novel_miR_514
gaggagggaucccucacccaggacgggcaggaaaccacuuaacaacaugagauaugggauagauggggaguguucagucaggggagagcugaugucgagauaaauaagaauaaauaa
>novel_miR_515
aguuaacugcacccagaaacugauuucauuuggugacuuagauguuuguacccagucucuagcaccauaugaaaucaguguuuugggagguggacuaucagcauguaca
>novel_miR_516
uucgauucccuguaccgguguccauggcugagguacccuugagcaagguaccuaaccccacuuugugcacuggaacacagucauagaugacucugccauucuuggcuuauuacaca
>novel_miR_517
agugucccucacccucaggcagcugccccagcaggcaacagcauaugugauggcacuggacaccaccgacucauagaacauucucagcaucguccugcagauguugaaggaccucag
>novel_miR_518
aguauugguuauggggcuucuaccgggaccagggaaacuaauuucguuccagcucaugugucuacaugugugaaaugacaauaaagcuccuugaguccuugaguugaggcuccucu
>novel_miR_519
cccugaagaagugugcguagucucucugauuaagugguucucaacaguucaacaguucuuugagaaaauugugaaauguuuaggaccacuugaccagucagacaaaugcuuu
>novel_miR_52
guucuugaaccuuuccagugguuugcgccuuguugugaagccucuguacuaacauucaagaagaugucucuugacuguggacuuugacaaugacacgcuuaccucuucaagucugu
>novel_miR_520
cgaagggcagaggauguugcugauguuauguuaagcccuuugagauaaacugcuuguaaaaaugggcuauacaaauaaagcugacuugacuugacuugacagucccuuagccaauc
>novel_miR_521
ucauuacuuaucuguggggauucucagucauccagaucauauucacucgaagauuuaaagcaaggcgucuggacuugaagacaaaucuucacaaguccagacggcuugcuuuaacuc
>novel_miR_522
augugcaaaaagcaaagcagugugaauacuuucuggaugcaauguacacuauggaaacaguguacacaugugcaggaaacaguauuuucaacuguguacuguuuuggcaaauuau
>novel_miR_523
cacaaauaaggcuuccaauggugagaauuccagucugacauuacuggucaagaguagcucagcaacugcuucuaucuucagacuucuuuaugcagauguagcaauacaauagc
>novel_miR_524
gaggaauacaccuccuccguccucggcuucaucuccaagugugcugaugaugucgccaccaccaagacaguaaaaggcaucagcacugagaguggcgaggaaagaacugacggc
>novel_miR_525
gugauuuucaacagcacauaaaaaauacaugaauguuacagcaguucauuauaauuucauuauuauaauuucagucuugugaaauguugaaaucauauugaggugguagcaaaagu
>novel_miR_526
cuucuuaugcauuaccaaacugucaggcugugugcauacauguguauaaauguacaaaugcauguguugcuagcagucuuucaauugguuugcuaacaucaacagauacaa
>novel_miR_527
uggcaccuggugaagaaccaugaacacggagaccagaaggaaggcgaccgugguagcaagauggucucugagauuuaucugaccaggcugcuagcuaccaagguacua
>novel_miR_528
agacccggaagaccuaaacgaacagagaggauuugcuggggaaguauggcugaagaauaugucaggacaaucuucaacuaccaccuaaggcagagcuucagcuguuuccgggg
>novel_miR_529
uccccagcgcacgcugaagguccuggcuugaagaagccaacaggacaacaucaucugcaaaaagcagagaugaaauccugugguucccaaaacagacacccuccggccccugg
>novel_miR_53
aaacacuuggcacaaugcagucagacaagugccguucuccuggcaaccgccaaacccagauucauucaucagauugccagauggagaagugugacuugucacuccagagagcgaguc
>novel_miR_530
uguguccucugauccugagcuggucuaaacccugauccaggacucucacuguccuguuggucguucccacaugucugugacaguccuggaucagguuguggucugggcugu
>novel_miR_531
auccuuggaugaguucuugguacucucggucaucuccuuccaugaugaggccgaugaucguggagucgucugagaacuucuguagguggcagauuugaguguuguaccugaaauc
>novel_miR_532
caaguaggugagguaaacagugcaaauggucagcagguggauuaugacaugagcauaaaucagugccuguacugaaguaacaauagugcagagcaguauguuagucaguuggu
>novel_miR_533
gccuucuggugcuugcuggauguaacagcaacuccauguggaagcuguguccguuccaguggaagugcuguuaccugcagagagccaccgaaugcaacaaaaagauuguuc
>novel_miR_534
ugacucugugguggcaucagccaucuuuuaugcuguggucugcugggcaggcagcaucucugcccgggacaagaagaggcuggacagacuggugaggagggccgccucagucc
>novel_miR_535
uuuggaccaacuaguagaaccucaguuuugucuggcuucagcagaagaaaguugugggucauccaggacuuaauaucugcaagacaggauuguaguuguguuagcugauugcuguc
>novel_miR_536
cgucgcucugccgcucuguuguuuuuuuagguuuugauuuuuguaagcguuggauaagaaaaucaaaaccuaaagaaaauacagcgcagacgggagucgucucugcug
>novel_miR_537
cugcugagaggaaggcucugcagagggugguaaaugcugcacagaggaacauggggagcagccuucccaccaccucagaccucuacacagcacaaugcagggggaaggcccuguag
>novel_miR_538
cuguggggaguggauucauuuaaacugacauuguccugccuuguauuuugucuuuugguuuuggaguccaugugccauguuucuugucgucuuguuauauguuuccauguauuagg
>novel_miR_539
caaaggaccccaugugacucuaacgacugucguuauaacacaauagagcaguaacaaagucgaaaccaacuuuaccauccccaacgacugucguuugguacaauggggcacuaaa
>novel_miR_54
aacguuucaggaaguguuaauuaacucugcaaagacugugacaaaaugaacaccagcaugguguuugaacugacucucucagaguugauuuaacacuacaaaauuugcu
>novel_miR_540
ucguccaagcucaucaguugaaugagcucgcgcaucaccguuuaaaagaccaacaucugagcagauaaacuucaguuuacugacucugcuauuguguggugauagugugagacucaa
>novel_miR_541
agugucccucacccucaggcagcugccccagcaggcaacagcauaugugauggcacuggacaccaccgacucguagaacauccucagcaucgcccugcagauguugaaggacc
>novel_miR_542
ggcgguuguccuggcaucaguccacaaauccuugggugaguucucgguacucucggucaucgccaaccaugaugaggccgaugaucgcagagucgucugagaacuucuguagguggca
>novel_miR_543
agcguagcuucauuagcagcagcuucggcugcugcaucuugucucuucagugaugacaggcuugagcaucuugaacuaauuacugaaccaacguggugagcgaugcacagaucuuga
>novel_miR_544
agugagagaaaaauggagcuggagauugacaggcggauuggggcagugucugcucugaugggagcugaaaggcgaugcucucaauuuaccacucagucuacauuccaacccuuu
>novel_miR_545
cuccaccaaagcguucuccuggcaacugccaaacgcagacucauccaucagauugccagauggagaagcgugauucgucauuccauagaacgcgucuccacugcuuucgagucc
>novel_miR_546
agagcucuugugcuccaccuuuccuuagcacuuccggagcaugaugcuggauccagaaucuccuaccccgcccuccugaggccugguaccgcugcuggauccugagcccucuaug
>novel_miR_547
cucccacaacaugguggccuuaaugauucuguugagucuguuggugucccucacccucaggcagcugccccagcagacagcagcauaugugauggcacuggacaccaccgacucauaga
>novel_miR_548
auucaggaguggaucugcugucuacuggacugucgaguccaaacugucagcuggagacucucaggucaagacuaauuaauuugugcaggaugaaccaucacuguuuucugauuuug
>novel_miR_549
cccaagauacuuaaauuccuccgcuugaggcaggaacucuccuccaaccuggaagaggcagaccaccuuuuuccggucgagaaccauggccucagauuuggagaugcugauucucacu
>novel_miR_55
uggagaagagucauggacaguuagagguccucaucucaccucugagcuuuggucuggcugucauguuccccacacagagugguuuuagagggagggacucccuccucugucuccucac
>novel_miR_550
ucagcagguggaucaugacaugaacauacagcacaggggaagaagcuguucuuguggcgugagguuuugguccgaauagaccguaaccuccugccugaagggaguggcucag
>novel_miR_551
ccauggccaguguuucacauucaugaaugagcggacguuguacuggauaguauagauggcuucccuguugacaaggcauugaguuaugaauaucacuguuguuuguaa
>novel_miR_552
uuuuguucuuuauuuuuuuuguugcaguuuugcugaucauauucgcgucucucaguuguuuacucauuucauuuaaacuagaggucuuugcugugaagcaggacuugcagucagu
>novel_miR_553
uuagccacaauccuccgccuucugccacugggggcauuuuaucgcuugcacaucaccuaguccaaaugauuuguauuugacucccuggcugguggcgauuaaaggaaaaauguucgc
>novel_miR_554
cacauuguugagggaaaugucaccaccuauucuucaaacucagugcaagaucagacuaguccagucuugaugagcaugaacugaugaagccuuuuggaugaaacgucuucaacga
>novel_miR_555
caauccccucaaacacacacuggaacuucuucuucagguuagacuucagguuaagcugacaaucucuucugucuggauguucugcaugaaaacacaacaaauaagaucauuuggu
>novel_miR_557
ucagguugaacaugugcuggaagauuccacacagcuggucagcgcaggaucucaagagccugggacugaugccaucuggaccugcugucuuccucaccuucagcuucc
>novel_miR_558
caggccacauagaucaaaaacucuaaguuuuagcuguauucaauuguucaggaaagccuuguucuugagguccaguagaaucaucaacaggagacagaguucugagcagcaaagucuu
>novel_miR_559
cuauuccaaaagaauccuagcuccuaagaguucuccuaaggugagaucuguuaggagcagggaagaggacuuuuaagcagcuuaggcguucccuaaaucaauauauacgcaaua
>novel_miR_56
uuuugagaauuucaaauaugugcauauauguuggaaaauauauguggcauagauaaaaaaauauauauguucauauauuuucuuucuguguggggauacaaugacuucaucauau
>novel_miR_560
agucguggggcagucguggaucaacgguuagggugucggacccguaaccgguggaucgcugguucgauucccaguaccgguguccauggcugagguacccuugagcaagguac
>novel_miR_561
caaaaugcaacaagcagaagagauuuguuugggccaaaaagcacaaggaauggacauuagaccaguggaaaucugugcuuugguccgaugaguccaaauuugagaucuuugcaa
>novel_miR_562
gcugaaaacccgcaacaccgccuucagaucacgugaugcacaggccuacagcauauccagggcuaaucugaggaggggcaucaaaaacaccaagcacugcuacaagcuaaagguaga
>novel_miR_563
gucauucacucaagugaugaggggagcacucaccugcauguucuccaguuuggccuucagcagucugggcuggaugguguugaaggcacuggagaauucaaagaacaugaugcagacu
>novel_miR_564
cugcugaaggagcugcucacugucugaugcagagggugagugagagguguuguccaugauggaugucagcuuggcuaacacccuccucucacccaccugcuccauggagucaagug
>novel_miR_565
aaguacacuuaacccaccuugagugugcuaagucaagagaccuaucgggccaguuugagaguugaauccaaaauggccagauaagcccucugucuuugcgcacaguauccuc
>novel_miR_566
caugguggccuucuuaaugauucuauugagucuguuugugucccucagccucaggcagcugccccagcagacagcagcauaugugauggcacuggacaccaccgacucauagaacaucc
>novel_miR_567
caaaguucaagggggccaaauaguuucgcaagccacuguaucuguguuuagugcuuauuaugcuaagcuuucuacaacagcaacagugauugcaggguguucccaggcuuuugcag
>novel_miR_568
ucaugguuaucucaaggaaauucaaucgaaagcaacuggacaaauaacuaaguccaguugcuuuagauugaguuuccuugagaggcagaaaaaaguuaaugaaugaacagcggca
>novel_miR_569
uagcccucgaaggcaaggacaccgaaugucuguuggcucaguugucugggagauaauggaaauugaauacaacacacaguaauauuaacaguuauaaggauacucacau
>novel_miR_57
aggaaagggccgaccacaacaguucuucagcuggcagcuuuagcugguacaugaggacauaaagcuugccagugaagaacugcuguaggucagccaaugagcacccuuuac
>novel_miR_570
aguaagguaugccgucaagcugaagaaggaguccuaucaagccugauugugggacucccaaggcagcugacggguagcugacgggaaggacaaacgugcugccgcccgagcaguc
>novel_miR_571
ggacuccugguggaaaccucugaaggaugaucaguggaaacaauuuugagugucauggcaaaggcugugaauacuuauguacauguuacauuuuuuguuuuucauuuuuaauaaauuu
>novel_miR_572
uucuauugagucuguuugugucccucacccucaggcagcugccccuacaggcaacagcauaugugauggcacuggacaccaccgacuccuagaacauccucagcaucguccugcag
>novel_miR_573
cucuuguuugcugcaguuugcugcaguccacugaagcuuacggugucgugaugcacacguguaucucacaugaagcaucaccacacuggagugucgauggacccagagc
>novel_miR_574
ugucuccacuguccaggcucucacagcgggacgguggagacagacacaccgauguccgcucagcauguccacucugucuccacuguccaggcucucacagcgggacaguggag
>novel_miR_575
accccagacacucacucuucucccuguugcaaucaggccgucgguuccccugccugagaaccaacacggagaggaugaggaaaaguuucuuccccaaggccauccgucuucucaaca
>novel_miR_576
cacagggcgccgccaucuugagcaauaucauguagcuuugacguaagauaguuaaguuagaucuacuuaauauguguuguucaaauuaauaguguguggauuuuccuguuuaaa
>novel_miR_577
uugaugacacgaggaucuccuggauuacugacuacuugacagacaaaccacaguuuguccggcugggcaauguccugucugaugugguggucagugauguaggagcuccacagg
>novel_miR_578
acuggcucgcugcuguguuuuauggcuuucuauuccuaugugauuuucucuagcaugucacauagggucuaaagccauuggguacagagugggagaucugcagacgaggauu
>novel_miR_579
agcugaaggugaccuguuggcugggccaggggcugcaacacaggacauggguccugccucuccuucccgcucgugucuuguguugcagccaguggagcugccugucugccucu
>novel_miR_58
cacagccaacaauggcugagucaucggagaacuucuggaggugacaucugcugguguuguaggugaaguccgagguguagagggugaagaggaaaggugagagcaugcagucugcaug
>novel_miR_580
caauauguacaguauaguauacagaaugacuuuauugucagaccacagugaaggccacaagaugaaauacauuggucugacuauaaaguuguucuauguacugcaagcau
>novel_miR_581
gucuugccucuguuaccuugcagaugagacccuaucaauguugccucugcuuucacuagaguuaacacaguagugcaauauugcuuauagggucuugacucugaggga
>novel_miR_582
agugcaucguauguaagggauaguguccgaagaggugucuguuaucaggaauuugaaaaauggacaccucauugggcauuauucugcuuauaccacaaucacuuaccaaagaa
>novel_miR_583
uugagccuggaccuggaggaugugacugggaggaaaggccuaccugaucugaauccaaauggcguugcaucauugggcuucuuccauaaauaacaucauguucgaacauaagg
>novel_miR_584
gaaccuucauauuguuaucuuucucaauaggcuaagaacgccuuggcucacaguuugcagucggcccgccaugacugugaucucauucgugagcaguuugaggaggagcaggag
>novel_miR_585
aguuccuuuugcucucuacccuucucuuugagggugucccagacaguuccuuuuuuuuaucacauaaagaggaacugucugggacacccucaaagugcagguguuccagac
>novel_miR_586
uucaaucuuuauuaagaaagucuguggcaaauccucuuggcagagagauauagcagagaggcuaugaaauuaccugacgugcguucuucucuaguagaaaacccacagcuaugaa
>novel_miR_587
aaacacacucccagcggaacacggcuaucugguucucccugcacacaugcgauaaacacacacuuucgccauugcuugugcuaggaagacgacuguucgcgcguacauaggucuc
>novel_miR_588
gagugagggggggagauagggagagaaggagcacacaaacagagaugcguaacaacagcaauaauaccagaaguauuggaacuguagauacagaagguacuauggugauuauaauaa
>novel_miR_589
gaagauccugaagagaauggcugugauccaguucaaguaauccaggauaggcuguguguauccugguuggccuauucaugauuacuugcacuggguggcagcugcugggcga
>novel_miR_59
gaaagcugcaggcagcugcuggaucugugagcaggcaucuucucagucuacauguagacccaagaaucugcaggcugguuagaugguugucauaugucuggccugucuuca
>novel_miR_590
auugcgugagccaacacuacugauucugaaggcccugggcagauuagaccgacauggcaacacauagaggcugaaaucugauuggacagaaaucgaacauccacauccacauacuggaag
>novel_miR_591
agugucccucacccucaggcagcugccccagcagacagcagcauaugugauggcacuggacaccaccgacucguagaacguccucagcaucguccugcagauguugaaggaccucag
>novel_miR_592
aacacccagcagacuggauuuaaagggaauuugcgacuguuagucaaaacauuagaacagccacaccuuccuuuuaagaucuugccugcugcucugucucacugacuccac
>novel_miR_593
gaugcugaggauguucuaugagucggugguguccagugccaucacauaugcuguugccuguuggggcagcugccugagggugagggacgcuaacagacucaauagaaucau
>novel_miR_594
aggagaggauguguccucugccagccccuuagacugcuauagcagcgcaucaugguuugaaacaauguggaaaaggugcgaaccauuauuugcugcuuuagaauuuuaaggaa
>novel_miR_595
ggccuuggcuguuuggaguccauagcagcauggaagacuagugauuuuguuguucugugguuuaacugacaacaaaucauugucucccucacugcuuugaggcaaaagcu
>novel_miR_596
auaucacugauggggaacauaugggugaauaguauuggccugaauacagaaccuuggggaaccccgugacuaacuuuugugagucuggacgaugcaucauuaacaugaacaaac
>novel_miR_598
cguggagcccuggcguagcguggggugcuggcggacccagcccuggaacaaugggcugcugccccucagcuggaacguggaacucugccgcugcuugggaagcugcuggac
>novel_miR_599
auucuccuaccccgcucuccugaggccuggcaccgcugcugaauccugagcccucuauggcccugccuacugcacugauagugcugcuggauccagaauccucuccauggcccugccug
>novel_miR_6
aggaggauguuguccaaaauugugcacauuguggagagguggggagggaaaguccaguaaaguacuauacuggacuuucccucccccaccucuccacaaugugcugaucagcu
>novel_miR_60
agacaaacuguccuuuggggugagguaguagguuguauaguuuuagggucauucccaagcugucagaugacuauacaacuuacugucuuuccuggaucgacugugauggcag
>novel_miR_600
ugagauagucaguuugcuucuuugucagucuggaucuagaagucccacagguaucagcuugguucuaaccuugggacuuccagcccauacuuaggacagauguuucuguauacua
>novel_miR_602
guaagugcagaauaugcugcagagugagagagaugcgaugcuuuaauggaaugugacuucuaauauauugcaucucugucugucucugcacagguguaaauguuaagacag
>novel_miR_603
guuuugauacuuuggccauaaccauuuggcacaaacccguagauccgaucuuguggcaaaucugacagcacaagcucgccucugugggucuuugucauuguggugugaacguc
>novel_miR_604
gggaauugcgccccaggaaaucugagcuuaacuguguugguuauuuagaccaaggccacacagguucaauaccacagggcgagacgguuccacaacaaagaauuuauuaacacaga
>novel_miR_605
acaguggcaaggaaaaacuccauuuuaacaggaagaaaccuugagcaggacccggcucacaagggagaacuauccugcugaucuguucuguucugacuugaaggaguuaaaugcaa
>novel_miR_606
uuuuuuuuaucacauaaagaggaacugucugggacacccucaaagugcagguguuccagacaguuccucuuuaugugauaaaaagaacaaucaggugucauauuuuaaccc
>novel_miR_607
gugaaggaauuugauugugcugugugcuguugauugucucugcgcagacuaaacugucucgcugacuuugucuguguguacgcucauuugcucagaccaacuuucuuuuuuccuu
>novel_miR_608
uuucccaguaugccccucugucccugagacccuuaaccugugaggucaaagcaggucacaggugagguccucgggaacagggcugcauucaguuucaacauccuagaaaaaa
[truncated: 862 more rows]

## Sheet: Differentially expressed miRNA
#ID	M1_TPM	M2_TPM	M3_TPM	F1_TPM	F2_TPM	F3_TPM	Pvalue	FDR	log2FC	regulated
aca-let-7a-2-3p	24.3039	14.325	14.5935	129.095	179.362	80.1013	1.22194e-05	0.000143643	2.45153	up
aca-miR-489-3p	4.97125	9.70403	13.8046	1.59376	2.08561	0.910242	0.00215179	0.00912755	-2.83471	down
aca-miR-727-3p	6.62833	4.62097	16.5656	0.531253	1.04281	1.82048	0.00182299	0.00818861	-3.20494	down
age-miR-133a	28.1704	44.3613	29.1869	7.9688	5.21403	8.19218	1.54085e-05	0.000157651	-2.5804	down
bta-miR-133a	28.1704	44.3613	29.1869	7.9688	5.21403	8.19218	1.54085e-05	0.000157651	-2.5804	down
ccr-miR-133a-3p	28.1704	44.3613	29.1869	7.9688	5.21403	8.19218	1.54085e-05	0.000157651	-2.5804	down
ccr-miR-214	32.0369	35.5814	28.3981	421.815	352.468	56.435	0.000883104	0.00468777	2.62816	up
ccr-miR-429	7.73305	4.15887	5.12743	32.9377	17.7277	81.9218	0.00081202	0.00438769	2.44591	up
ccr-miR-489	4.97125	9.70403	13.8046	1.59376	2.08561	0.910242	0.00215179	0.00912755	-2.83471	down
cfa-miR-133a	28.1704	44.3613	29.1869	7.9688	5.21403	8.19218	1.54085e-05	0.000157651	-2.5804	down
cfa-miR-133c	28.1704	44.3613	29.1869	7.9688	5.21403	8.19218	1.54085e-05	0.000157651	-2.5804	down
cfa-miR-140	53.0267	59.6105	80.8557	13.2813	15.6421	27.3073	1.951e-05	0.000189943	-2.16617	down
cfa-miR-143	21924.9	18413.6	21315.1	707.098	743.52	4799.71	6.40488e-06	7.99705e-05	-3.58641	down
cfa-miR-7	4768.53	1601.63	4206.47	81.813	47.969	701.797	6.51969e-05	0.000489286	-3.82557	down
dre-miR-133a-3p	28.1704	44.3613	29.1869	7.9688	5.21403	8.19218	1.54085e-05	0.000157651	-2.5804	down
dre-miR-202-3p	178.413	133.084	194.843	4888.59	3151.36	226.65	0.000211429	0.00141593	3.45479	up
dre-miR-2187-3p	93.9014	73.0113	90.3217	0.531253	3.12842	10.0127	7.67351e-08	1.61804e-06	-4.47513	down
dre-miR-429a	7.73305	4.15887	5.12743	32.9377	17.7277	81.9218	0.00081202	0.00438769	2.44591	up
dre-miR-489	4.97125	9.70403	13.8046	1.59376	2.08561	0.910242	0.00215179	0.00912755	-2.83471	down
eca-miR-133a	28.1704	44.3613	29.1869	7.9688	5.21403	8.19218	1.54085e-05	0.000157651	-2.5804	down
eca-miR-140-3p	45.2936	50.3685	69.4176	11.1563	12.5137	24.5765	5.30235e-05	0.000426116	-2.15629	down
eca-miR-143	61196.1	65609	55459.1	2081.45	2401.58	19625.7	0.000227164	0.00145426	-3.20568	down
eca-miR-214	161.842	240.29	156.584	2434.2	2259.76	267.611	0.00157954	0.0076385	2.6382	up
efu-miR-133-3p	28.1704	44.3613	29.1869	7.9688	5.21403	8.19218	1.54085e-05	0.000157651	-2.5804	down
fru-miR-10b	4840.34	7196.69	6627.8	270.408	459.877	1522.83	1.62509e-06	2.36923e-05	-3.38544	down
fru-miR-10c	2865.65	2721.75	2818.51	317.689	451.535	1089.56	4.98735e-06	6.44668e-05	-2.55364	down
fru-miR-133	28.1704	44.3613	29.1869	7.9688	5.21403	8.19218	1.54085e-05	0.000157651	-2.5804	down
fru-miR-135b	16.0185	14.325	12.227	0.531253	0	2.73073	4.29612e-05	0.0003533	-3.87495	down
fru-miR-196b	57.9979	61.4589	61.9236	2.65627	1.04281	4.55121	3.35575e-13	1.76576e-11	-4.69504	down
fru-miR-200b	120.967	85.4879	124.242	545.597	600.656	1390.85	1.26562e-06	1.90274e-05	2.47559	up
fru-miR-202	178.413	133.084	194.843	4888.59	3151.36	226.65	0.000211429	0.00141593	3.45479	up
fru-miR-214	32.0369	35.5814	28.3981	421.284	352.468	56.435	0.000884524	0.00468777	2.62732	up
fru-miR-429	7.73305	4.15887	5.12743	32.9377	17.7277	81.9218	0.00081202	0.00438769	2.44591	up
fru-miR-489	4.97125	9.70403	13.8046	1.59376	2.08561	0.910242	0.00215179	0.00912755	-2.83471	down
fru-miR-7	4779.58	1605.32	4216.72	81.813	49.0118	703.617	6.32628e-05	0.000482107	-3.8252	down
gga-miR-133a-3p	28.1704	44.3613	29.1869	7.9688	5.21403	8.19218	1.54085e-05	0.000157651	-2.5804	down
gga-miR-489-3p	4.97125	9.70403	13.8046	1.59376	2.08561	0.910242	0.00215179	0.00912755	-2.83471	down
ggo-miR-133a	28.1704	44.3613	29.1869	7.9688	5.21403	8.19218	1.54085e-05	0.000157651	-2.5804	down
hhi-miR-10d	398.252	3971.72	852.337	17.0001	31.2842	62.8067	1.20776e-09	3.60697e-08	-5.66873	down
hhi-miR-15a	488.287	132.16	723.757	119.532	109.495	173.856	0.00224683	0.00938657	-2.03733	down
hhi-miR-196	6.07597	72.5492	46.5413	1.59376	1.04281	0	4.53309e-06	6.00633e-05	-5.25093	down
hsa-miR-133a-3p	28.1704	44.3613	29.1869	7.9688	5.21403	8.19218	1.54085e-05	0.000157651	-2.5804	down
ipu-miR-133a	25.961	39.7403	26.426	6.90629	5.21403	7.28194	1.6068e-05	0.00016068	-2.58033	down
ipu-miR-143	21924.9	18413.6	21315.1	707.098	743.52	4799.71	6.40488e-06	7.99705e-05	-3.58641	down
ipu-miR-145	2282.91	3100.67	2146.03	569.503	795.66	727.283	7.68751e-08	1.61804e-06	-2.23282	down
ipu-miR-200b	106.606	75.7839	104.521	453.69	488.033	1201.52	3.6057e-06	4.91888e-05	2.43243	up
ipu-miR-214	29.2751	32.8089	26.426	401.096	328.484	51.8838	0.000852316	0.00456082	2.65444	up
ipu-miR-2187	124.281	82.7153	111.62	0	0	11.8331	0.000217678	0.00145009	-4.58145	down
ipu-miR-489	4.97125	9.24193	13.4102	1.06251	1.04281	0.910242	0.000771701	0.00423191	-3.31195	down
lla-miR-133a	28.1704	44.3613	29.1869	7.9688	5.21403	8.19218	1.54085e-05	0.000157651	-2.5804	down
mdo-miR-133a-3p	25.961	39.7403	26.426	6.90629	5.21403	7.28194	1.6068e-05	0.00016068	-2.58033	down
mdo-miR-143-3p	66542.4	71645.8	58803.4	2119.7	2485	20335.7	0.000182699	0.00125005	-3.26465	down
mdo-miR-143-5p	604.835	678.82	573.484	84.4692	59.4399	90.114	7.25023e-18	7.10015e-16	-3.35481	down
mml-miR-133a	28.1704	44.3613	29.1869	7.9688	5.21403	8.19218	1.54085e-05	0.000157651	-2.5804	down
mmu-miR-133a-3p	28.1704	44.3613	29.1869	7.9688	5.21403	8.19218	1.54085e-05	0.000157651	-2.5804	down
mmu-miR-143-3p	61196.1	65609	55459.1	2081.45	2401.58	19625.7	0.000227164	0.00145426	-3.20568	down
mmu-miR-143-5p	604.835	678.82	573.484	84.4692	59.4399	90.114	7.25023e-18	7.10015e-16	-3.35481	down
mne-miR-133a	28.1704	44.3613	29.1869	7.9688	5.21403	8.19218	1.54085e-05	0.000157651	-2.5804	down
oan-miR-133a-3p	25.961	39.7403	26.426	6.90629	5.21403	7.28194	1.6068e-05	0.00016068	-2.58033	down
ocu-miR-133a-3p	25.961	39.7403	26.426	6.90629	5.21403	7.28194	1.6068e-05	0.00016068	-2.58033	down
ocu-miR-143-3p	21924.9	18413.6	21315.1	707.098	743.52	4799.71	6.40488e-06	7.99705e-05	-3.58641	down
ocu-miR-143-5p	604.835	678.358	573.484	84.4692	59.4399	90.114	7.11387e-18	7.10015e-16	-3.35445	down
ocu-miR-214-3p	161.842	240.29	156.584	2434.2	2259.76	267.611	0.00157954	0.0076385	2.6382	up
ocu-miR-7a-5p	4768.53	1601.63	4206.47	81.813	47.969	701.797	6.51969e-05	0.000489286	-3.82557	down
oha-miR-133a-3p	28.1704	44.3613	29.1869	7.9688	5.21403	8.19218	1.54085e-05	0.000157651	-2.5804	down
oha-miR-143-3p	61196.1	65609.9	55459.5	2081.45	2401.58	19625.7	0.000227154	0.00145426	-3.20569	down
oha-miR-143-5p	604.835	679.282	573.484	84.4692	59.4399	90.114	7.38929e-18	7.10015e-16	-3.35517	down
ola-miR-10d	398.252	3970.8	852.337	17.0001	31.2842	62.8067	1.20717e-09	3.60697e-08	-5.66853	down
ola-miR-145	2279.59	3097.43	2143.66	568.972	792.532	726.373	7.3246e-08	1.61804e-06	-2.23435	down
pol-let-7a-3p	26.5133	23.1048	21.2986	233.22	178.32	59.1657	0.000512294	0.0029407	2.29885	up
ppa-miR-133a	28.1704	44.3613	29.1869	7.9688	5.21403	8.19218	1.54085e-05	0.000157651	-2.5804	down
ppy-miR-133a	28.1704	44.3613	29.1869	7.9688	5.21403	8.19218	1.54085e-05	0.000157651	-2.5804	down
ptr-miR-133a	28.1704	44.3613	29.1869	7.9688	5.21403	8.19218	1.54085e-05	0.000157651	-2.5804	down
rno-miR-133a-3p	28.1704	44.3613	29.1869	7.9688	5.21403	8.19218	1.54085e-05	0.000157651	-2.5804	down
sla-miR-133a	28.1704	44.3613	29.1869	7.9688	5.21403	8.19218	1.54085e-05	0.000157651	-2.5804	down
ssa-let-7a-4-3p	13.809	9.70403	9.07161	60.0316	75.082	50.9735	2.15109e-05	0.00020491	2.10216	up
ssa-let-7h-3p	15.4661	7.39355	16.5656	223.658	176.234	37.3199	0.000129248	0.000909674	3.00051	up
ssa-miR-133a-3p	25.961	39.7403	26.426	6.90629	5.21403	7.28194	1.6068e-05	0.00016068	-2.58033	down
ssa-miR-135a-5p	16.0185	14.325	12.227	0.531253	0	2.73073	4.29612e-05	0.0003533	-3.87495	down
ssa-miR-137-3p	2.76181	14.7871	8.6772	0	0	0.910242	0.000727891	0.00403167	-4.52656	down
ssa-miR-140-3p	53.0267	59.6105	80.8557	13.2813	15.6421	27.3073	1.951e-05	0.000189943	-2.16617	down
ssa-miR-143-3p	21924.9	18413.6	21315.1	707.098	743.52	4799.71	6.40488e-06	7.99705e-05	-3.58641	down
ssa-miR-143-5p	605.388	677.896	573.878	84.4692	59.4399	90.114	6.65558e-18	7.10015e-16	-3.35481	down
ssa-miR-145-5p	2282.91	3100.67	2146.03	569.503	795.66	727.283	7.68751e-08	1.61804e-06	-2.23282	down
ssa-miR-181a-5p	2685.03	3429.68	2863.87	33279.8	31468.7	4191.66	0.00211883	0.00911014	2.45798	up
ssa-miR-196b-5p	57.9979	61.4589	61.9236	2.65627	1.04281	4.55121	3.35575e-13	1.76576e-11	-4.69504	down
ssa-miR-200a-3p	106.606	75.7839	104.521	453.69	488.033	1201.52	3.6057e-06	4.91888e-05	2.43243	up
ssa-miR-200b-5p	2.20944	0.924193	1.57767	25.5001	23.9845	20.0253	2.46591e-06	3.49338e-05	3.39401	up
ssa-miR-202-5p	132.567	100.737	142.385	3570.02	2169.03	180.228	0.000207455	0.00140206	3.41275	up
ssa-miR-214-3p	29.2751	32.8089	26.426	401.627	329.526	51.8838	0.000846261	0.00453941	2.6571	up
ssa-miR-2187-3p	93.9014	73.0113	90.3217	0.531253	3.12842	10.0127	7.67351e-08	1.61804e-06	-4.47513	down
ssa-miR-2187-5p	4.41889	57.3	28.0037	0	0	3.64097	0.000603741	0.00343884	-4.44976	down
ssa-miR-489-3p	4.97125	9.24193	13.4102	1.06251	1.04281	0.910242	0.000771701	0.00423191	-3.31195	down
ssa-miR-7a-5p	4768.53	1601.63	4206.47	81.813	47.969	701.797	6.51969e-05	0.000489286	-3.82557	down
ssc-miR-133a-3p	28.1704	44.3613	29.1869	7.9688	5.21403	8.19218	1.54085e-05	0.000157651	-2.5804	down
tch-miR-143-3p	66218.1	71262.2	58613.7	2113.86	2470.41	20270.2	0.000184668	0.00125962	-3.26302	down
tch-miR-181a-5p	2685.03	3429.68	2863.87	33280.3	31471.9	4191.66	0.00211846	0.00911014	2.45805	up
tch-miR-7-5p	4768.53	1601.63	4206.47	81.813	47.969	701.797	6.51969e-05	0.000489286	-3.82557	down
tgu-miR-133-3p	28.1704	44.3613	29.1869	7.9688	5.21403	8.19218	1.54085e-05	0.000157651	-2.5804	down
tni-miR-10b	4840.34	7196.69	6627.8	270.408	459.877	1522.83	1.62509e-06	2.36923e-05	-3.38544	down
tni-miR-10c	2865.65	2721.75	2818.51	317.689	451.535	1089.56	4.98735e-06	6.44668e-05	-2.55364	down
tni-miR-133	28.1704	44.3613	29.1869	7.9688	5.21403	8.19218	1.54085e-05	0.000157651	-2.5804	down
tni-miR-135b	16.0185	14.325	12.227	0.531253	0	2.73073	4.29612e-05	0.0003533	-3.87495	down
tni-miR-15a	488.287	132.16	723.757	119.532	109.495	173.856	0.00224683	0.00938657	-2.03733	down
tni-miR-202	178.413	133.084	194.843	4888.59	3151.36	226.65	0.000211429	0.00141593	3.45479	up
tni-miR-214	32.0369	35.5814	28.3981	421.284	352.468	56.435	0.000884524	0.00468777	2.62732	up
tni-miR-429	7.73305	4.15887	5.12743	32.9377	17.7277	81.9218	0.00081202	0.00438769	2.44591	up
tni-miR-489	4.97125	9.70403	13.8046	1.59376	2.08561	0.910242	0.00215179	0.00912755	-2.83471	down
xla-miR-133a	28.1704	44.3613	29.1869	7.9688	5.21403	8.19218	1.54085e-05	0.000157651	-2.5804	down
xla-miR-143-3p	21924.9	18413.6	21315.1	707.098	743.52	4799.71	6.40488e-06	7.99705e-05	-3.58641	down
xla-miR-143-5p	605.388	677.896	573.878	84.4692	59.4399	90.114	6.65558e-18	7.10015e-16	-3.35481	down
xla-miR-214-3p	22.6468	25.8774	21.693	358.596	284.686	44.6019	0.000500487	0.00288041	2.79531	up
xtr-miR-133a	28.1704	44.3613	29.1869	7.9688	5.21403	8.19218	1.54085e-05	0.000157651	-2.5804	down
xtr-miR-133c	134.776	183.452	136.863	22.8439	32.327	20.0253	1.07416e-09	3.29709e-08	-2.9536	down
xtr-miR-489	4.97125	9.70403	13.8046	1.59376	2.08561	0.910242	0.00215179	0.00912755	-2.83471	down
novel_miR_1	9.9425	8.77984	3.54976	122.719	443.192	30.038	2.33077e-05	0.000221073	4.07145	up
novel_miR_10	0.552361	0	0	32.4064	2.08561	1.82048	0.00233456	0.00969807	4.54798	up
novel_miR_100	21.5421	7.85564	1.18325	201.876	98.0237	86.473	0.000800411	0.00436768	3.1015	up
novel_miR_1000	11.0472	25.8774	14.5935	0	1.04281	0.910242	7.4441e-06	9.13971e-05	-4.84856	down
novel_miR_1005	46.3983	31.8847	42.5971	1976.26	2726.94	2149.08	2.44707e-45	8.7415e-43	5.38879	up
novel_miR_1006	56.8932	36.9677	56.0074	1398.79	731.006	460.582	8.30967e-10	2.58653e-08	3.66398	up
novel_miR_1007	13.809	5.54516	5.91627	75.9692	113.666	18.2048	0.00171196	0.00785867	2.575	up
novel_miR_1013	14.9137	57.7621	21.2986	1.06251	1.04281	1.82048	9.20535e-07	1.44283e-05	-4.68828	down
novel_miR_1017	70.1499	55.9137	44.1748	1040.72	1343.13	586.196	5.8576e-12	2.48948e-10	3.67727	up
novel_miR_1024	1.10472	1.38629	0.394418	19.6564	26.0701	2.73073	0.0016652	0.00785867	3.3784	up
novel_miR_1030	44.1889	30.0363	37.8641	1891.79	2602.84	2042.58	2.07131e-45	8.7415e-43	5.42893	up
novel_miR_1034	87.8254	51.2927	58.3739	772.442	502.632	340.43	9.79993e-07	1.50402e-05	2.62069	up
novel_miR_1037	3.31417	1.38629	1.57767	18.0626	79.2532	10.9229	0.00025197	0.00157303	3.50474	up
novel_miR_104	88.3778	61.4589	52.0632	3291.64	2120.02	104.678	3.2403e-05	0.000284169	4.10554	up
novel_miR_1041	56.8932	41.5887	49.3023	488.222	330.569	253.958	2.45545e-07	4.52212e-06	2.45354	up
novel_miR_1049	0	0	0	593.41	235.674	283.085	7.97654e-16	6.52895e-14	10.3897	up
novel_miR_1052	9.39014	18.4839	8.28278	637.504	91.7668	26.397	0.000464648	0.0026952	3.67248	up
novel_miR_1055	168.47	129.387	158.95	861.693	827.987	1077.73	1.65191e-12	7.60567e-11	2.18981	up
novel_miR_1059	28.1704	34.1952	24.0595	495.128	1107.46	205.715	1.11755e-07	2.30821e-06	3.8568	up
novel_miR_1062	0	0	0	16.4688	13.5565	12.7434	1.7803e-05	0.000175627	6.45097	up
novel_miR_1063	0.552361	1.84839	0.788836	22.3126	40.6694	2.73073	0.00105192	0.00544438	3.59032	up
novel_miR_1067	4.97125	11.5524	5.52185	13.2813	95.9381	214.817	0.000717055	0.00398164	3.16448	up
novel_miR_1070	16.0185	12.4766	11.4381	0	4.17122	0.910242	0.0017801	0.00803355	-3.21627	down
novel_miR_108	11.0472	5.54516	9.46603	91.9068	141.821	36.4097	2.91991e-05	0.000263388	2.92154	up
novel_miR_1081	56.8932	36.9677	56.0074	1398.79	731.006	460.582	8.30967e-10	2.58653e-08	3.66398	up
novel_miR_1094	97.2155	66.5419	87.9552	1401.98	1033.42	416.891	4.32302e-07	7.52273e-06	3.06837	up
novel_miR_1096	43.0842	15.7113	35.1032	992.912	1238.85	166.574	3.9782e-07	6.97764e-06	4.1376	up
novel_miR_1097	778.829	459.786	529.703	3.18752	2.08561	100.127	0.000371171	0.00226599	-4.07706	down
novel_miR_11	107.71	88.7226	110.043	5008.12	3843.78	651.733	1.31973e-08	3.43131e-07	4.40648	up
novel_miR_110	799.266	713.015	798.302	47.2815	30.2413	27.3073	8.14377e-27	1.99975e-24	-4.7582	down
novel_miR_1105	0	0	0	2.65627	45.8834	0	0.00166229	0.00785867	5.39737	up
novel_miR_1110	2.20944	0.462097	0.394418	39.844	14.5993	15.4741	4.30034e-05	0.0003533	3.93233	up
novel_miR_1113	19.885	17.5597	17.7488	534.972	578.757	844.705	5.75792e-33	1.59063e-30	4.6908	up
novel_miR_1118	168.47	129.387	158.95	861.693	827.987	1077.73	1.65191e-12	7.60567e-11	2.18981	up
novel_miR_1123	7.73305	4.62097	4.3386	0.531253	0	0	0.0018807	0.00843074	-4.10758	down
novel_miR_1125	17.6756	26.3395	22.4818	253.939	152.25	98.3061	2.70444e-05	0.000253254	2.47818	up
novel_miR_1127	2.76181	0	3.94418	128.563	49.0118	13.6536	0.000224919	0.00145426	4.0923	up
novel_miR_1135	104.396	14.325	70.2064	0.531253	5.21403	6.37169	2.46003e-05	0.000232336	-4.0708	down
novel_miR_114	6.07597	4.62097	7.49394	415.971	272.172	111.05	7.8821e-13	3.87099e-11	4.92793	up
novel_miR_1145	2.20944	0.462097	1.97209	130.688	12.5137	1.82048	0.00115778	0.00585515	4.0682	up
novel_miR_1148	44.7412	17.0976	36.2865	217.814	284.686	91.0242	0.000845189	0.00453941	2.18928	up
novel_miR_1149	124.281	107.669	85.9831	9.0313	21.8989	51.8838	0.000787382	0.00430721	-2.30938	down
novel_miR_1150	2.20944	1.84839	3.54976	80.2192	32.327	4.55121	0.000975971	0.00509904	3.32798	up
novel_miR_1158	29.8275	20.3323	25.6372	414.909	274.258	131.075	7.25134e-07	1.16974e-05	3.00282	up
novel_miR_1159	20.4374	9.24193	9.46603	520.628	790.446	405.968	3.07323e-18	3.9952e-16	4.98055	up
novel_miR_1164	47.5031	27.2637	11.8325	801.13	754.991	370.468	5.206e-09	1.40308e-07	3.976	up
novel_miR_1168	3.31417	6.46935	9.07161	0	0	0	0.000660177	0.00370302	-5.43379	down
novel_miR_1176	1.10472	0.924193	3.54976	77.563	28.1557	5.46145	0.00056065	0.00320165	3.63395	up
novel_miR_1178	33.694	6.00726	39.8362	2.12501	2.08561	3.64097	0.000100157	0.000721002	-3.48447	down
novel_miR_1179	9.39014	0	23.2707	0	0	0	0.00222252	0.00932025	-5.21116	down
novel_miR_1185	88.3778	95.1919	41.8083	11.1563	15.6421	30.038	0.000185958	0.00126452	-2.36381	down
novel_miR_1188	0.552361	1.84839	0.788836	22.3126	40.6694	2.73073	0.00105192	0.00544438	3.59032	up
novel_miR_1192	46.3983	31.8847	42.5971	1976.79	2732.15	2150.9	2.7688e-45	8.7415e-43	5.39027	up
novel_miR_12	8.83778	4.62097	16.1711	74.9067	152.25	33.679	0.000651803	0.00367471	2.66719	up
novel_miR_1203	0.552361	0	0	69.5942	56.3115	12.7434	7.53453e-08	1.61804e-06	6.644	up
novel_miR_1211	14.3614	14.325	11.0437	158.845	105.323	40.9609	0.000229655	0.00145426	2.49409	up
novel_miR_1215	6.07597	11.5524	7.88836	0	0	1.82048	0.00106648	0.00550684	-3.87183	down
novel_miR_1216	11.0472	5.54516	9.46603	91.9068	141.821	36.4097	2.91991e-05	0.000263388	2.92154	up
novel_miR_122	39.2176	34.6573	53.6409	0	0	4.55121	2.96246e-06	4.11763e-05	-4.86929	down
novel_miR_1221	13.809	5.54516	5.91627	75.9692	113.666	18.2048	0.00171196	0.00785867	2.575	up
novel_miR_1223	14.9137	15.7113	11.4381	160.97	115.751	55.5248	3.99954e-05	0.000343929	2.54062	up
novel_miR_1228	11.0472	8.31774	15.7767	289.533	139.736	53.7043	1.17779e-05	0.000139194	3.29639	up
novel_miR_1230	35.9035	21.2565	78.8836	396.846	287.814	150.19	0.00140626	0.00694158	2.19815	up
novel_miR_1231	49.7125	11.5524	29.1869	412.252	34.4126	2186.4	0.000264111	0.00163498	4.00943	up
novel_miR_1232	9.39014	0	23.2707	0	0	0	0.00222252	0.00932025	-5.21116	down
novel_miR_1242	0.552361	0	0.788836	5.31253	6.25683	313.123	1.15257e-05	0.000137686	6.10111	up
novel_miR_1247	418.137	286.038	453.186	5829.44	4504.92	477.877	0.00142747	0.00702606	2.73358	up
novel_miR_1250	24.3039	18.0218	27.6093	593.41	486.99	64.6272	2.09936e-05	0.000202602	3.50954	up
novel_miR_1252	369.53	471.339	375.88	3108.36	2621.61	1683.04	4.5613e-06	6.00633e-05	2.18382	up
novel_miR_1253	2.76181	0	1.57767	58.9691	13.5565	71.9091	1.27152e-05	0.00014868	4.34634	up
novel_miR_1256	16.5708	19.4081	17.7488	352.752	413.994	22.756	0.000408917	0.00242281	3.29271	up
novel_miR_126	50.8172	34.1952	14.9879	546.659	357.682	284.906	8.90763e-07	1.40613e-05	3.10739	up
novel_miR_1263	58.5503	56.8379	46.1469	5.31253	11.4709	17.2946	7.25975e-06	8.96316e-05	-2.62958	down
novel_miR_1266	67.3881	55.9137	59.1627	830.349	585.014	114.69	0.000659522	0.00370302	2.60465	up
novel_miR_1267	46.3983	31.8847	42.5971	1976.26	2726.94	2149.08	2.44707e-45	8.7415e-43	5.38879	up
novel_miR_1269	90.5872	44.8234	39.8362	0	0	2.73073	2.49122e-09	7.34079e-08	-5.99842	down
novel_miR_1271	16.0185	22.1806	14.199	143.97	136.607	223.92	4.47494e-09	1.2362e-07	2.79549	up
novel_miR_1280	10.4949	4.15887	5.91627	78.0942	116.794	10.9229	0.00170424	0.00785867	2.81721	up
novel_miR_1282	14.3614	14.325	11.0437	158.845	105.323	40.9609	0.000229655	0.00145426	2.49409	up
novel_miR_1287	13.809	5.54516	5.91627	75.9692	113.666	18.2048	0.00171196	0.00785867	2.575	up
novel_miR_1289	6.62833	20.3323	6.70511	0	0	0	8.18908e-05	0.00060528	-6.10097	down
novel_miR_1290	23.7515	17.5597	28.3981	585.441	308.67	396.865	6.50778e-15	4.95938e-13	3.7715	up
novel_miR_1295	18.7803	12.9387	9.46603	1209.13	1194.01	160.203	1.04227e-10	3.77611e-09	5.33104	up
novel_miR_1296	16.5708	19.8702	18.1432	0	0	2.73073	1.78806e-05	0.000175627	-4.45861	down
novel_miR_1303	31.4846	40.2024	37.0753	1.06251	3.12842	10.0127	4.36117e-05	0.00035697	-3.26868	down
novel_miR_1304	40.3224	24.9532	42.9916	0	0	2.73073	4.02225e-08	9.55824e-07	-5.39667	down
novel_miR_1305	2.20944	12.4766	9.46603	253.939	230.46	21.8458	0.000170345	0.00118385	3.70437	up
novel_miR_1306	7.18069	534.184	1.97209	0	1.04281	0.910242	6.81989e-06	8.46739e-05	-6.7136	down
novel_miR_1312	25.4086	21.2565	17.7488	575.878	415.036	119.242	2.82894e-07	5.16691e-06	3.61736	up
novel_miR_1318	75.1211	54.5274	41.4139	1968.82	1251.37	429.634	1.62079e-08	3.89343e-07	3.91978	up
novel_miR_132	14.3614	14.325	11.0437	158.845	105.323	40.9609	0.000229655	0.00145426	2.49409	up
novel_miR_1320	14.3614	14.325	11.0437	158.845	105.323	40.9609	0.000229655	0.00145426	2.49409	up
novel_miR_1321	23.1992	19.8702	21.693	1.59376	1.04281	0.910242	1.16024e-07	2.37419e-06	-4.27445	down
novel_miR_1324	463.431	528.177	451.214	5344.41	6025.33	844.705	0.000757224	0.00417323	2.60224	up
novel_miR_1329	13.809	5.54516	5.91627	75.9692	112.623	18.2048	0.00173175	0.00785867	2.56854	up
novel_miR_1339	12.1519	6.93145	9.86045	0.531253	0	0	9.39845e-05	0.000683242	-4.85628	down
novel_miR_1343	10.4949	8.77984	3.54976	69.0629	67.7823	22.756	0.00166455	0.00785867	2.34564	up
novel_miR_1350	22.6468	5.08306	18.5376	146.626	143.907	141.088	4.98816e-06	6.44668e-05	2.7925	up
novel_miR_1351	2454.69	2423.7	2806.28	66812	50430.1	4198.04	0.000124533	0.000879292	3.42161	up
novel_miR_1352	18.7803	12.9387	9.46603	1209.13	1194.01	160.203	1.04227e-10	3.77611e-09	5.33104	up
novel_miR_1354	15.4661	0.924193	57.1906	0	0	0	4.19786e-05	0.000350085	-6.48271	down
novel_miR_1357	14.3614	14.325	11.0437	158.845	105.323	40.9609	0.000229655	0.00145426	2.49409	up
novel_miR_1362	5.52361	0.462097	57.585	0	0	0	0.000187109	0.00126844	-6.09611	down
novel_miR_1366	40.8747	24.9532	33.92	0	1.04281	5.46145	2.14832e-05	0.00020491	-4.12531	down
novel_miR_137	18.2279	3.23468	10.6493	921.193	298.242	212.997	3.88999e-09	1.10216e-07	4.90013	up
novel_miR_1373	53.0267	79.9427	15.3823	1.06251	4.17122	2.73073	9.50436e-07	1.46886e-05	-4.42454	down
novel_miR_1374	13.809	5.54516	5.91627	75.9692	112.623	18.2048	0.00173175	0.00785867	2.56854	up
novel_miR_1380	0	0	0	12.7501	18.7705	0	0.00178417	0.00803355	5.2937	up
novel_miR_1383	0	0	0	42.5002	9.38525	1.82048	8.07232e-05	0.000598652	6.26465	up
novel_miR_1386	70.1499	55.9137	44.1748	1040.72	1343.13	586.196	5.8576e-12	2.48948e-10	3.67727	up
novel_miR_1388	9.39014	0	23.2707	0	0	0	0.00222252	0.00932025	-5.21116	down
novel_miR_1394	75.6735	67.4661	105.704	1435.98	1136.66	917.524	9.20166e-15	6.5599e-13	3.38988	up
novel_miR_1395	5.52361	14.7871	0	122.188	86.5528	197.523	0.00201486	0.00873108	3.45914	up
novel_miR_1398	14.3614	14.325	11.0437	158.845	105.323	40.9609	0.000229655	0.00145426	2.49409	up
novel_miR_1406	0.552361	0.462097	0.394418	18.5939	20.8561	0.910242	0.00140716	0.00694158	3.9293	up
novel_miR_1407	50.8172	34.1952	14.9879	546.659	357.682	284.906	8.90763e-07	1.40613e-05	3.10739	up
novel_miR_1421	11.0472	10.1661	22.0874	280.502	163.72	40.0506	0.000217842	0.00145009	2.99148	up
novel_miR_1422	2.76181	4.15887	4.73302	332.033	81.3388	64.6272	1.42895e-08	3.58441e-07	4.73065	up
novel_miR_1430	4.97125	6.00726	8.6772	44.094	86.5528	23.6663	0.000452698	0.0026679	2.49839	up
novel_miR_1431	1.65708	0.462097	1.18325	126.438	59.4399	26.397	5.00233e-09	1.36483e-07	5.32326	up
novel_miR_1434	71.8069	47.1339	79.6724	13.2813	18.7705	28.2175	2.8375e-05	0.00026238	-2.09322	down
novel_miR_1437	72.3593	44.3613	41.0195	650.785	863.443	1166.02	4.73141e-16	4.18257e-14	3.63542	up
novel_miR_1439	13.809	5.54516	5.91627	75.9692	113.666	18.2048	0.00171196	0.00785867	2.575	up
novel_miR_144	12.1519	6.93145	9.86045	0.531253	0	0	9.39845e-05	0.000683242	-4.85628	down
novel_miR_1440	261.819	99.3508	141.99	2144.14	840.501	779.167	0.000158056	0.00110539	2.48119	up
novel_miR_149	13.809	5.54516	5.91627	75.9692	113.666	18.2048	0.00171196	0.00785867	2.575	up
novel_miR_150	9.39014	18.4839	8.28278	637.504	91.7668	26.397	0.000464648	0.0026952	3.67248	up
novel_miR_151	7.18069	6.46935	23.2707	0.531253	0	0	9.07002e-05	0.000663733	-5.0823	down
novel_miR_153	267.895	240.29	194.448	2272.7	1839.51	2108.12	4.25773e-14	2.85139e-12	2.72589	up
novel_miR_155	301.589	203.323	146.329	1395.6	1365.03	1400.86	2.33307e-07	4.33285e-06	2.25682	up
novel_miR_160	0	0	0	7.9688	37.541	5.46145	4.16022e-05	0.000350085	6.37004	up
novel_miR_162	14.3614	14.325	11.0437	158.845	105.323	40.9609	0.000229655	0.00145426	2.49409	up
novel_miR_168	25.4086	24.029	11.4381	1.59376	0	7.28194	0.00203154	0.00878613	-3.00696	down
novel_miR_17	20.4374	14.7871	29.5814	131.22	138.693	184.779	1.0361e-07	2.16017e-06	2.38106	up
novel_miR_170	0	0	0	21.7814	65.6967	39.1404	6.95599e-08	1.56865e-06	7.69598	up
novel_miR_172	66.8357	39.7403	22.8762	1244.19	5296.41	3497.15	8.95752e-16	7.07004e-14	5.67039	up
novel_miR_173	177.308	143.712	108.859	11468.7	8055.67	2260.13	4.28366e-13	2.2016e-11	5.11463	up
novel_miR_176	99.425	13.4008	58.3739	1340.35	1723.76	267.611	2.74835e-05	0.000256281	3.74054	up
novel_miR_177	0.552361	0	0	35.594	5.21403	1.82048	0.000830556	0.0044769	4.83338	up
novel_miR_18	2.20944	1.84839	3.54976	80.2192	30.2413	4.55121	0.00109787	0.0056164	3.30306	up
novel_miR_181	14.9137	6.93145	7.09952	727.285	494.29	128.344	1.3296e-10	4.59126e-09	4.98118	up
novel_miR_183	0	0	0.394418	147.157	2.08561	2.73073	6.01663e-05	0.000464934	6.10943	up
novel_miR_185	14.3614	6.46935	20.5097	530.722	230.46	91.0242	1.50478e-06	2.23193e-05	3.84826	up
novel_miR_195	13.809	5.54516	5.91627	75.9692	113.666	18.2048	0.00171196	0.00785867	2.575	up
novel_miR_205	75.6735	67.4661	105.704	1435.98	1136.66	917.524	9.20166e-15	6.5599e-13	3.38988	up
novel_miR_229	48.6078	33.271	43.386	806.973	422.336	243.945	3.61273e-07	6.3873e-06	3.11777	up
novel_miR_230	15.4661	0.924193	57.1906	0	0	0	4.19786e-05	0.000350085	-6.48271	down
novel_miR_237	3.31417	5.54516	5.12743	40.3752	41.7122	15.4741	0.000962751	0.00504189	2.33086	up
novel_miR_238	11.0472	5.08306	8.6772	90.313	138.693	35.4994	2.81719e-05	0.000261597	2.96077	up
novel_miR_240	109.92	64.6935	80.8557	937.13	533.916	334.969	3.0672e-05	0.000270061	2.41071	up
novel_miR_242	13.809	13.8629	10.6493	150.345	99.0665	40.0506	0.000235794	0.00148041	2.47166	up
novel_miR_243	9.9425	9.24193	2.36651	201.345	47.969	25.4868	0.00107798	0.00555324	3.093	up
novel_miR_244	267.895	240.29	194.448	2272.7	1839.51	2108.12	4.25773e-14	2.85139e-12	2.72589	up
novel_miR_246	47.5031	13.8629	23.6651	1.06251	3.12842	0	4.27301e-06	5.75814e-05	-4.40548	down
novel_miR_251	14.9137	15.7113	11.4381	160.97	115.751	55.5248	3.99954e-05	0.000343929	2.54062	up
novel_miR_254	9.39014	0	23.2707	0	0	0	0.00222252	0.00932025	-5.21116	down
novel_miR_261	32.5893	21.2565	33.1311	341.064	118.88	350.443	1.68653e-06	2.42028e-05	2.76159	up
novel_miR_264	2.20944	1.84839	3.54976	80.2192	30.2413	4.55121	0.00109787	0.0056164	3.30306	up
novel_miR_265	3.31417	4.62097	2.36651	149.813	129.308	102.857	7.31878e-16	6.22096e-14	4.70655	up
novel_miR_266	177.308	224.117	209.436	1.06251	1.04281	48.2428	0.00159914	0.00769958	-3.66639	down
novel_miR_270	128.7	130.311	129.369	1136.35	516.189	599.849	2.99092e-05	0.000267291	2.11558	up
novel_miR_272	124.281	109.979	91.1106	9.56256	25.0273	53.7043	0.000860325	0.00459255	-2.25304	down
novel_miR_277	13.809	5.54516	5.91627	75.9692	112.623	18.2048	0.00173175	0.00785867	2.56854	up
novel_miR_28	28.1704	19.4081	18.1432	422.877	319.098	93.7549	4.24952e-06	5.75814e-05	3.20352	up
novel_miR_281	13.809	5.54516	3.94418	96.1568	129.308	90.114	1.49164e-07	2.91728e-06	3.30901	up
novel_miR_282	36.4558	38.8161	32.3423	748.536	1082.43	683.592	6.85761e-21	1.08252e-18	4.09931	up
novel_miR_288	26.5133	22.1806	14.9879	2516.01	2725.89	895.678	1.5685e-21	2.66646e-19	6.04473	up
novel_miR_29	109.367	103.048	70.6008	11.6876	8.34244	17.2946	3.63674e-10	1.21776e-08	-3.26559	down
novel_miR_292	31.4846	24.4911	16.96	3084.46	4027.31	1053.15	1.26093e-20	1.85776e-18	6.23555	up
novel_miR_294	14.3614	14.325	11.0437	158.845	105.323	40.9609	0.000229655	0.00145426	2.49409	up
novel_miR_30	63.5215	76.7081	51.6688	14.3438	7.29964	25.4868	6.25927e-05	0.00047865	-2.38955	down
novel_miR_303	57.4456	25.8774	41.0195	601.378	330.569	158.382	5.42946e-05	0.000433181	2.70532	up
novel_miR_305	162.394	89.6468	101.365	2159.01	1768.6	1115.96	1.38948e-11	5.79388e-10	3.41316	up
novel_miR_307	5.52361	6.00726	4.73302	116.344	95.9381	85.5627	2.30795e-13	1.27514e-11	3.73965	up
novel_miR_312	72.3593	68.8524	18.1432	4.78128	10.4281	7.28194	4.18289e-05	0.000350085	-3.11786	down
novel_miR_325	249.115	130.311	257.161	8169.61	12663.8	1456.39	1.47156e-08	3.58441e-07	4.56795	up
novel_miR_329	0	0.462097	0	173.72	29.1985	11.8331	1.64181e-07	3.15513e-06	6.9473	up
novel_miR_330	23.7515	15.7113	26.0316	3.18752	2.08561	3.64097	3.50886e-06	4.84662e-05	-3.12799	down
novel_miR_335	77.8829	54.9895	53.2464	0.531253	1.04281	4.55121	4.40783e-11	1.77114e-09	-5.17602	down
novel_miR_336	168.47	129.387	158.95	861.693	827.987	1077.73	1.65191e-12	7.60567e-11	2.18981	up
novel_miR_341	68.4928	30.0363	87.9552	1003.54	469.262	12561.3	5.28263e-07	8.91192e-06	5.27786	up
novel_miR_342	13.809	5.54516	5.91627	75.9692	113.666	18.2048	0.00171196	0.00785867	2.575	up
novel_miR_343	15.4661	0.924193	57.1906	0	0	0	4.19786e-05	0.000350085	-6.48271	down
novel_miR_352	32.5893	30.0363	22.8762	0	0	1.82048	4.42515e-08	1.02943e-06	-5.59621	down
novel_miR_354	5.52361	6.00726	4.73302	116.344	95.9381	85.5627	2.30795e-13	1.27514e-11	3.73965	up
novel_miR_360	0	0	0	2.12501	22.9417	9.10242	0.000249453	0.00156173	5.84739	up
novel_miR_361	2.76181	0.462097	2.36651	133.345	67.7823	16.3844	1.64051e-06	2.36962e-05	4.61896	up
novel_miR_369	13.809	5.54516	3.94418	96.1568	129.308	90.114	1.49164e-07	2.91728e-06	3.30901	up
novel_miR_37	40.3224	25.4153	0.788836	0	0	0	4.58135e-05	0.000373608	-6.44368	down
novel_miR_370	54.6837	65.1556	67.8399	5.84378	7.29964	10.0127	5.68901e-11	2.24513e-09	-3.38312	down
novel_miR_373	45.846	30.0363	23.6651	7.9688	13.5565	9.10242	0.000397102	0.00236549	-2.05103	down
novel_miR_375	75.1211	34.6573	24.0595	776.161	1116.84	1902.41	2.72282e-12	1.22805e-10	4.30144	up
novel_miR_377	29.8275	20.3323	25.6372	414.909	274.258	131.075	7.25134e-07	1.16974e-05	3.00282	up
novel_miR_379	93.9014	115.524	140.018	880.286	587.099	475.146	2.0141e-05	0.000195227	2.05995	up
novel_miR_388	13.809	5.54516	5.91627	75.9692	113.666	18.2048	0.00171196	0.00785867	2.575	up
novel_miR_389	5.52361	6.00726	5.12743	116.876	96.9809	88.2935	8.99093e-14	5.37026e-12	3.72711	up
novel_miR_39	13.809	11.5524	6.70511	171.595	135.565	131.985	6.75696e-11	2.57463e-09	3.33307	up
novel_miR_390	27.6181	16.1734	25.2428	339.471	147.036	80.1013	0.000173335	0.0011971	2.60278	up
novel_miR_392	1.65708	1.38629	1.18325	57.9066	29.1985	6.37169	7.69607e-05	0.000572671	3.83395	up
novel_miR_405	9.9425	6.00726	3.15534	75.4379	50.0546	52.794	8.78686e-06	0.000106115	2.78172	up
novel_miR_41	110.472	149.257	146.329	15.4063	18.7705	73.7296	0.00109072	0.0056058	-2.28899	down
novel_miR_411	0	1.38629	0	1.06251	254.444	4.55121	0.000638389	0.00362684	5.33016	up
novel_miR_412	14.3614	14.325	11.0437	158.845	105.323	40.9609	0.000229655	0.00145426	2.49409	up
novel_miR_413	27.6181	19.4081	26.426	0	0	1.82048	1.41746e-07	2.87394e-06	-5.38612	down
novel_miR_418	13.809	5.54516	5.91627	75.9692	113.666	18.2048	0.00171196	0.00785867	2.575	up
novel_miR_429	16.5708	19.8702	18.1432	0	0	2.73073	1.78806e-05	0.000175627	-4.45861	down
novel_miR_43	5.52361	6.00726	4.73302	116.344	95.9381	85.5627	2.30795e-13	1.27514e-11	3.73965	up
novel_miR_430	0	59.6105	70.9952	0	0	0	5.55577e-05	0.000441663	-6.59274	down
novel_miR_431	0	0	0	25.5001	11.4709	0	0.00128244	0.00645604	5.43745	up
novel_miR_433	13.809	13.8629	10.6493	150.345	99.0665	40.0506	0.000235794	0.00148041	2.47166	up
novel_miR_434	50.8172	34.1952	14.9879	546.659	357.682	284.906	8.90763e-07	1.40613e-05	3.10739	up
novel_miR_436	108.263	89.1847	112.409	5032.03	3899.05	651.733	1.45095e-08	3.58441e-07	4.40224	up
novel_miR_442	0	6.46935	14.5935	767.129	256.53	93.7549	4.64096e-05	0.000377078	4.7761	up
novel_miR_446	212.659	324.854	197.209	2198.33	1734.18	1945.19	1.41682e-08	3.58441e-07	2.54918	up
novel_miR_447	28.1704	10.6282	6.31069	1.59376	2.08561	0.910242	0.000394168	0.00236074	-3.3946	down
novel_miR_453	0.552361	0	0	69.5942	56.3115	12.7434	7.53453e-08	1.61804e-06	6.644	up
novel_miR_459	0	0	0.394418	63.7504	47.969	5.46145	1.14207e-06	1.72874e-05	6.39316	up
novel_miR_468	294.408	276.334	372.725	2434.2	2407.84	1003.09	4.66503e-05	0.000377645	2.2204	up
novel_miR_469	40.8747	24.9532	33.92	0	1.04281	5.46145	2.14832e-05	0.00020491	-4.12531	down
novel_miR_47	5.52361	1.38629	10.2549	226.314	127.222	397.776	3.29056e-10	1.11879e-08	4.83429	up
novel_miR_470	554.571	307.294	430.704	48.8753	67.7823	88.2935	3.93845e-12	1.74079e-10	-3.01192	down
novel_miR_472	27.6181	10.1661	21.693	549.316	534.959	86.473	2.7327e-06	3.82232e-05	3.78521	up
novel_miR_480	16.5708	14.7871	11.8325	354.346	1567.34	237.573	7.51442e-10	2.40679e-08	5.01706	up
novel_miR_482	8.83778	4.62097	7.49394	53.1253	89.6812	24.5765	0.000262111	0.00163173	2.55375	up
novel_miR_484	0	0	0.394418	13.8126	9.38525	5.46145	0.000285104	0.00176	4.7415	up
novel_miR_490	5.52361	6.00726	5.12743	116.876	96.9809	88.2935	8.99093e-14	5.37026e-12	3.72711	up
novel_miR_493	18.7803	28.1879	20.5097	159.907	149.121	105.588	9.5499e-06	0.000114703	2.18435	up
novel_miR_496	49.7125	11.5524	29.1869	412.252	34.4126	2186.4	0.000264111	0.00163498	4.00943	up
novel_miR_501	14.3614	14.325	11.0437	158.845	105.323	40.9609	0.000229655	0.00145426	2.49409	up
novel_miR_507	44.1889	21.7185	61.1348	427.127	199.176	5889.27	8.62147e-06	0.000104689	4.75374	up
novel_miR_509	12.1519	19.8702	14.5935	0	1.04281	0	5.69323e-06	7.31514e-05	-5.40229	down
novel_miR_516	28.1704	10.6282	6.31069	1.59376	2.08561	0.910242	0.000394168	0.00236074	-3.3946	down
novel_miR_517	13.809	5.54516	5.91627	75.9692	113.666	18.2048	0.00171196	0.00785867	2.575	up
novel_miR_521	6.62833	2.77258	2.76093	73.8442	43.7978	45.5121	3.11036e-07	5.63434e-06	3.30389	up
novel_miR_524	25.4086	18.4839	16.96	1.06251	3.12842	0	4.5659e-06	6.00633e-05	-4.04984	down
novel_miR_525	10.4949	8.31774	10.2549	153.001	59.4399	76.4603	1.62952e-06	2.36923e-05	2.8703	up
novel_miR_526	2.20944	0.462097	1.18325	26.5627	7.29964	13.6536	0.000904294	0.00478108	3.09236	up
novel_miR_529	0	0.924193	0.394418	13.8126	15.6421	2.73073	0.00190971	0.00843179	3.68944	up
novel_miR_532	13.809	11.5524	11.8325	153.532	39.6266	101.037	9.69609e-05	0.000700273	2.52326	up
novel_miR_541	13.809	5.54516	5.91627	75.9692	113.666	18.2048	0.00171196	0.00785867	2.575	up
novel_miR_546	11.0472	8.31774	15.7767	289.533	139.736	53.7043	1.17779e-05	0.000139194	3.29639	up
novel_miR_547	13.809	5.54516	5.91627	75.9692	112.623	18.2048	0.00173175	0.00785867	2.56854	up
novel_miR_550	13.809	5.54516	3.94418	96.1568	129.308	90.114	1.49164e-07	2.91728e-06	3.30901	up
novel_miR_554	4.97125	5.08306	3.54976	0	0	0	0.00178483	0.00803355	-5.07089	down
novel_miR_559	4.97125	11.5524	5.12743	13.2813	95.9381	214.817	0.000691984	0.00386634	3.18581	up
novel_miR_560	28.1704	10.6282	6.31069	1.59376	2.08561	0.910242	0.000394168	0.00236074	-3.3946	down
novel_miR_565	53.0267	79.9427	15.3823	1.06251	4.17122	2.73073	9.50436e-07	1.46886e-05	-4.42454	down
novel_miR_566	13.809	5.54516	5.91627	75.9692	112.623	18.2048	0.00173175	0.00785867	2.56854	up
novel_miR_567	1.10472	0.924193	3.15534	18.0626	22.9417	18.2048	0.000118132	0.000842164	2.95822	up
novel_miR_572	13.809	5.54516	5.91627	75.9692	113.666	18.2048	0.00171196	0.00785867	2.575	up
novel_miR_578	177.308	226.89	212.197	1.06251	1.04281	48.2428	0.00154676	0.00751285	-3.6781	down
novel_miR_579	5024.28	4745.73	6189.6	216.751	189.791	251.227	5.33367e-52	1.17874e-48	-4.95802	down
novel_miR_58	11.0472	5.54516	9.46603	91.9068	141.821	36.4097	2.91991e-05	0.000263388	2.92154	up
novel_miR_59	97.7679	39.2782	95.0547	673.629	262.787	314.944	0.00117466	0.00592695	2.02586	up
novel_miR_591	13.809	5.54516	5.91627	75.9692	112.623	18.2048	0.00173175	0.00785867	2.56854	up
novel_miR_592	480.554	374.298	444.904	7.43754	5.21403	17.2946	3.73355e-26	7.50103e-24	-5.73419	down
novel_miR_593	14.3614	14.325	11.0437	158.845	105.323	40.9609	0.000229655	0.00145426	2.49409	up
novel_miR_604	9.39014	18.4839	8.28278	637.504	91.7668	26.397	0.000464648	0.0026952	3.67248	up
novel_miR_608	2450.27	2419.54	2799.58	66694.6	50335.2	4191.66	0.000124285	0.000879292	3.42187	up
novel_miR_609	1.10472	0	1.97209	35.594	26.0701	5.46145	0.000642734	0.00364194	3.72831	up
novel_miR_613	17.6756	42.5129	17.7488	1007.79	1061.58	367.738	4.72646e-10	1.5361e-08	4.39587	up
novel_miR_618	9.9425	5.54516	16.96	0.531253	0	0	9.6617e-05	0.000700077	-4.95842	down
novel_miR_62	43.6365	22.6427	23.6651	629.004	429.636	147.459	2.28141e-06	3.25285e-05	3.28546	up
novel_miR_620	14.9137	6.46935	13.8046	125.907	120.965	34.5892	0.000319062	0.00196414	2.5673	up
novel_miR_625	17.1232	18.0218	5.52185	130.688	216.903	213.907	1.75332e-07	3.34037e-06	3.27634	up
novel_miR_632	94.4537	109.517	96.6324	1143.79	1159.6	980.331	1.81871e-16	1.67473e-14	3.02516	up
novel_miR_635	11.0472	5.54516	9.46603	91.9068	141.821	36.4097	2.91991e-05	0.000263388	2.92154	up
novel_miR_639	198.85	212.102	107.282	39.3127	29.1985	45.5121	6.69625e-07	1.10438e-05	-2.54694	down
novel_miR_646	0	0	0.394418	70.1254	57.3543	6.37169	4.78445e-07	8.13357e-06	6.5674	up
novel_miR_647	13.809	13.8629	10.6493	150.345	99.0665	40.0506	0.000235794	0.00148041	2.47166	up
novel_miR_649	14.3614	14.325	11.0437	158.845	105.323	40.9609	0.000229655	0.00145426	2.49409	up
novel_miR_651	123.729	686.676	22.4818	0	0	0	8.44733e-11	3.16417e-09	-9.35123	down
novel_miR_652	14.3614	4.15887	5.12743	173.72	271.129	98.3061	1.47593e-08	3.58441e-07	4.03481	up
novel_miR_653	2.76181	0.462097	0.788836	125.376	18.7705	11.8331	4.04117e-05	0.000344825	4.51982	up
novel_miR_660	7.73305	2.31048	5.12743	0	0	0	0.00164526	0.00785867	-5.11786	down
novel_miR_668	12.7043	7.39355	13.4102	0	0	0.910242	4.70643e-05	0.000379606	-4.96847	down
novel_miR_67	12.7043	5.08306	3.94418	77.563	99.0665	79.191	3.25996e-07	5.8101e-06	3.11624	up
novel_miR_675	0	0	0	18.0626	32.327	1.82048	5.84808e-05	0.000463235	6.31689	up
novel_miR_676	6.07597	4.62097	7.49394	415.971	272.172	111.05	7.8821e-13	3.87099e-11	4.92793	up
novel_miR_685	7.18069	9.70403	1.97209	104.126	61.5255	59.1657	3.3877e-05	0.000294757	3.05292	up
novel_miR_688	13.809	5.54516	5.91627	75.9692	113.666	18.2048	0.00171196	0.00785867	2.575	up
novel_miR_69	3.31417	0	5.91627	200.814	64.6539	36.4097	6.55334e-05	0.000489286	4.29399	up
novel_miR_694	11.0472	5.54516	9.46603	91.9068	141.821	36.4097	2.91991e-05	0.000263388	2.92154	up
novel_miR_715	7.18069	9.70403	1.97209	104.126	61.5255	59.1657	3.3877e-05	0.000294757	3.05292	up
novel_miR_716	0	0	0.394418	19.1251	7.29964	3.64097	0.000524354	0.00300213	4.73005	up
novel_miR_717	234.201	108.593	9.46603	2077.2	1774.85	4238.09	5.42513e-05	0.000433181	3.82745	up
novel_miR_718	9.39014	18.4839	8.28278	637.504	91.7668	26.397	0.000464648	0.0026952	3.67248	up
novel_miR_719	280.047	194.543	238.623	2202.58	1471.4	1429.99	4.4577e-09	1.2362e-07	2.43672	up
novel_miR_72	194.983	100.737	296.602	75.4379	59.4399	38.2302	0.000487842	0.00281496	-2.06501	down
novel_miR_725	106.053	108.131	68.2343	170.001	255.487	4150.7	0.00219942	0.00931172	3.21794	up
novel_miR_727	14.9137	6.93145	7.09952	727.285	494.29	128.344	1.3296e-10	4.59126e-09	4.98118	up
novel_miR_733	0	0	0.394418	70.1254	57.3543	6.37169	4.78445e-07	8.13357e-06	6.5674	up
novel_miR_737	3.31417	0	5.91627	200.814	64.6539	36.4097	6.55334e-05	0.000489286	4.29399	up
novel_miR_738	27.0657	44.3613	39.0474	8.50005	17.7277	6.37169	0.00103395	0.00538923	-2.11048	down
novel_miR_742	5.52361	14.7871	0	122.188	86.5528	197.523	0.00201486	0.00873108	3.45914	up
novel_miR_746	27.0657	19.4081	8.6772	1032.22	1572.55	2126.33	2.66512e-23	4.90827e-21	5.86251	up
novel_miR_768	4.97125	2.31048	4.3386	21.7814	20.8561	20.0253	0.00110333	0.0056313	2.00698	up
novel_miR_775	53.0267	60.0726	91.1106	2.12501	0	0	2.14394e-11	8.77426e-10	-6.15123	down
novel_miR_778	6.07597	2.77258	6.70511	54.7191	155.378	112.87	3.13312e-09	9.11079e-08	3.86788	up
novel_miR_782	0	0.462097	0	173.72	29.1985	11.8331	1.64181e-07	3.15513e-06	6.9473	up
novel_miR_785	0	0	0.394418	10.0938	9.38525	10.9229	0.000112989	0.000808111	4.84904	up
novel_miR_786	1.65708	0.462097	0	283.158	53.1831	26.397	5.89354e-08	1.34276e-06	6.32993	up
novel_miR_787	29.2751	18.946	24.4539	377.19	245.059	114.69	2.50921e-06	3.53208e-05	2.91059	up
novel_miR_788	27.0657	32.3468	37.0753	216.751	94.8953	407.788	0.000129859	0.000911078	2.39541	up
novel_miR_79	10.4949	4.15887	5.91627	74.3754	113.666	10.9229	0.00191055	0.00843179	2.77286	up
novel_miR_796	1.10472	1.84839	1.18325	19.6564	34.4126	3.64097	0.00154144	0.00750348	3.16108	up
novel_miR_8	206.583	185.763	156.978	1474.76	2453.72	370.468	0.000745629	0.0041196	2.50457	up
novel_miR_802	25.4086	18.4839	16.96	1.06251	3.12842	0	4.5659e-06	6.00633e-05	-4.04984	down
novel_miR_803	9.39014	18.4839	8.28278	637.504	91.7668	26.397	0.000464648	0.0026952	3.67248	up
novel_miR_804	4.97125	51.2927	66.6566	0.531253	5.21403	3.64097	0.000353738	0.00216554	-3.81707	down
novel_miR_805	98.8726	42.5129	70.2064	8.50005	21.8989	16.3844	2.59424e-05	0.000243969	-2.50844	down
novel_miR_806	0	0	0	3.18752	3.12842	26.397	0.00042981	0.00253979	5.6893	up
novel_miR_810	62.9692	72.0871	70.6008	7.43754	8.34244	12.7434	6.72917e-11	2.57463e-09	-3.21857	down
novel_miR_818	44.1889	30.0363	37.8641	1891.79	2602.84	2042.58	2.07131e-45	8.7415e-43	5.42893	up
novel_miR_823	3.86653	4.15887	2.36651	650.785	188.748	550.696	2.68309e-20	3.70601e-18	6.42531	up
novel_miR_826	8.28542	1.84839	6.31069	37.719	43.7978	23.6663	0.00136898	0.00678353	2.25492	up
novel_miR_827	15.4661	0.924193	57.1906	0	0	0	4.19786e-05	0.000350085	-6.48271	down
novel_miR_831	236.963	233.821	177.488	1478.48	1156.47	1164.2	5.42026e-08	1.24779e-06	2.13437	up
novel_miR_835	481.106	375.223	443.326	7.43754	5.21403	17.2946	3.70572e-26	7.50103e-24	-5.73421	down
novel_miR_841	17.1232	26.8016	19.3265	338.408	364.982	71.9091	3.02365e-05	0.000267291	3.10921	up
novel_miR_843	17.1232	26.8016	19.3265	338.408	364.982	71.9091	3.02365e-05	0.000267291	3.10921	up
novel_miR_844	151.347	41.1266	56.4018	1394.01	1654.93	747.309	1.98916e-07	3.72545e-06	3.47747	up
novel_miR_845	13.809	5.54516	5.91627	75.9692	113.666	18.2048	0.00171196	0.00785867	2.575	up
novel_miR_847	9.39014	0	23.2707	0	0	0	0.00222252	0.00932025	-5.21116	down
novel_miR_853	28.1704	10.6282	6.31069	1.59376	2.08561	0.910242	0.000394168	0.00236074	-3.3946	down
novel_miR_854	9.39014	18.4839	8.28278	637.504	91.7668	26.397	0.000464648	0.0026952	3.67248	up
novel_miR_855	17.1232	26.8016	19.3265	338.408	364.982	71.9091	3.02365e-05	0.000267291	3.10921	up
novel_miR_857	198.85	212.102	107.282	39.3127	29.1985	45.5121	6.69625e-07	1.10438e-05	-2.54694	down
novel_miR_859	12.1519	6.93145	5.91627	77.0317	28.1557	264.88	0.000106651	0.000765258	3.266	up
novel_miR_864	3.31417	3.23468	1.18325	28.6877	22.9417	30.038	1.77901e-05	0.000175627	2.92116	up
novel_miR_865	14.9137	6.93145	7.09952	727.285	494.29	128.344	1.3296e-10	4.59126e-09	4.98118	up
novel_miR_867	119.862	144.174	114.776	915.88	1160.64	735.475	1.22447e-08	3.22151e-07	2.46571	up
novel_miR_869	198.85	212.102	107.282	39.3127	29.1985	45.5121	6.69625e-07	1.10438e-05	-2.54694	down
novel_miR_870	17.1232	26.8016	19.3265	338.408	364.982	71.9091	3.02365e-05	0.000267291	3.10921	up
novel_miR_877	5.52361	6.00726	5.12743	116.876	96.9809	88.2935	8.99093e-14	5.37026e-12	3.72711	up
novel_miR_878	13.809	5.54516	5.91627	75.9692	112.623	18.2048	0.00173175	0.00785867	2.56854	up
novel_miR_882	32.5893	30.0363	22.8762	0	0	1.82048	4.42515e-08	1.02943e-06	-5.59621	down
novel_miR_89	4.41889	0	3.94418	100.407	53.1831	25.4868	0.00015872	0.00110653	3.79723	up
novel_miR_893	29.8275	20.3323	25.6372	414.909	274.258	131.075	7.25134e-07	1.16974e-05	3.00282	up
novel_miR_904	121.519	98.8887	113.592	2708.33	2334.84	182.959	0.000122772	0.000872431	3.41321	up
novel_miR_905	13.809	5.54516	5.91627	75.9692	113.666	18.2048	0.00171196	0.00785867	2.575	up
novel_miR_906	104.396	88.7226	74.1506	738.442	992.75	409.609	1.36085e-06	2.03209e-05	2.57649	up
novel_miR_907	268.447	240.29	194.448	2271.64	1839.51	2109.03	4.42797e-14	2.87818e-12	2.72475	up
novel_miR_91	17.6756	42.5129	17.7488	1007.79	1061.58	367.738	4.72646e-10	1.5361e-08	4.39587	up
novel_miR_911	13.809	5.54516	3.94418	96.1568	129.308	90.114	1.49164e-07	2.91728e-06	3.30901	up
novel_miR_914	38.6653	31.4226	92.2938	1.06251	0	3.64097	1.34778e-08	3.46349e-07	-5.16385	down
novel_miR_919	16.5708	19.4081	17.7488	352.752	413.994	22.756	0.000408917	0.00242281	3.29271	up
novel_miR_920	28.1704	10.6282	6.31069	1.59376	2.08561	0.910242	0.000394168	0.00236074	-3.3946	down
novel_miR_922	11.0472	17.0976	14.199	44.094	192.919	263.06	4.0224e-05	0.000344555	2.99391	up
novel_miR_926	44.1889	30.0363	37.8641	1891.79	2602.84	2042.58	2.07131e-45	8.7415e-43	5.42893	up
novel_miR_934	18.2279	3.23468	10.6493	921.193	298.242	212.997	3.88999e-09	1.10216e-07	4.90013	up
novel_miR_936	14.3614	14.325	11.0437	158.845	105.323	40.9609	0.000229655	0.00145426	2.49409	up
novel_miR_940	102.187	93.3435	92.6882	451.565	837.372	282.175	0.000395958	0.00236505	2.02632	up
novel_miR_942	38.1129	9.24193	26.426	4.78128	4.17122	4.55121	0.000348667	0.00214043	-2.67792	down
novel_miR_945	177.308	224.117	209.436	1.06251	1.04281	48.2428	0.00159914	0.00769958	-3.66639	down
novel_miR_948	28.1704	10.6282	6.31069	1.59376	2.08561	0.910242	0.000394168	0.00236074	-3.3946	down
novel_miR_953	34.2464	27.7258	20.1153	251.814	237.76	157.472	1.82106e-07	3.43978e-06	2.55876	up
novel_miR_961	20.9897	8.77984	5.52185	0.531253	1.04281	0	0.000171384	0.00118733	-4.32048	down
novel_miR_966	0	0	0.394418	70.1254	57.3543	6.37169	4.78445e-07	8.13357e-06	6.5674	up
novel_miR_969	217.078	125.69	177.488	2050.11	1236.77	298.559	0.00191259	0.00843179	2.34765	up
novel_miR_970	0	0	0	6.90629	12.5137	26.397	2.85657e-05	0.000263043	6.38188	up
novel_miR_972	0	0	0	25.5001	6.25683	0	0.00228256	0.00951783	5.21439	up
novel_miR_974	4.97125	1.84839	4.73302	92.438	106.366	10.9229	8.45559e-05	0.000622895	3.61344	up
novel_miR_977	123.729	80.4048	78.4892	1030.1	907.24	588.927	6.87033e-09	1.82933e-07	2.74893	up
novel_miR_978	13.809	5.54516	5.91627	75.9692	113.666	18.2048	0.00171196	0.00785867	2.575	up
novel_miR_988	14.3614	17.0976	22.0874	0.531253	0	0.910242	1.00227e-06	1.5276e-05	-5.04404	down
novel_miR_99	0.552361	1.84839	0.788836	22.3126	40.6694	2.73073	0.00105192	0.00544438	3.59032	up
