# Supplementary material for: Integrated Analysis of Differential Expression Profiles of miRNA and mRNA in Gonads of Scatophagus argus Provides New Insights into Sexually Biased Gene Expression
Source: Animals (Basel). 2025 May 27;15(11):1564. doi: 10.3390/ani15111564 (PMC12153687; doi:10.3390/ani15111564)
Supplement: Supplementary file 1 [file animals-15-01564-s001.zip › Table S3.xlsx]

## Sheet: Sheet1
miRNA	High miRNA XX/XY expression	MiRNA targeting of XX highly expressed genes	Number of miRNA-targeted XX highly expressed genes	MiRNA targeting of XY highly expressed genes	Number of miRNA-targeted XY highly expressed genes
sar-miR-489-3p	xy	EVM0000385;EVM0005626;EVM0009790;EVM0014056	4	EVM0002389;EVM0004537;EVM0005498;EVM0005661;EVM0006616;EVM0006783;EVM0007051;EVM0007385;EVM0008383;EVM0011162;EVM0013762;EVM0014767;EVM0017314;EVM0019791;EVM0020082;EVM0020986;EVM0022468	17
sar-miR-727-3p	xy		0	EVM0013041	1
sar-miR-133a	xy	EVM0003054;EVM0004038;EVM0014136;EVM0014160;EVM0022689	5	EVM0000939;EVM0000998;EVM0001477;EVM0003194;EVM0008534;EVM0013804;EVM0013837;EVM0014808;EVM0016277;EVM0016438;EVM0020492;EVM0021129;EVM0021937	13
sar-miR-133a-1	xy	EVM0003054;EVM0004038;EVM0006112;EVM0013148;EVM0014136;EVM0022689	6	EVM0003341;EVM0008534;EVM0011213;EVM0013804;EVM0016277;EVM0016438;EVM0016736;EVM0021937	8
sar-miR-133a-3p	xy	EVM0003054;EVM0004038;EVM0014136;EVM0014160;EVM0022689	5	EVM0000939;EVM0000998;EVM0001477;EVM0003194;EVM0008534;EVM0013804;EVM0013837;EVM0014808;EVM0016277;EVM0016438;EVM0020492;EVM0021129;EVM0021937	13
sar-miR-214	xx	EVM0007579;EVM0008656;EVM0010070;EVM0014213;EVM0014276;EVM0018688;EVM0022119	7	EVM0000026;EVM0000332;EVM0000716;EVM0001510;EVM0001757;EVM0001969;EVM0002143;EVM0002154;EVM0002475;EVM0005077;EVM0005097;EVM0005802;EVM0006343;EVM0006617;EVM0007297;EVM0007742;EVM0008198;EVM0008577;EVM0008748;EVM0009083;EVM0009797;EVM0009838;EVM0010621;EVM0010650;EVM0012682;EVM0013057;EVM0013067;EVM0013396;EVM0013703;EVM0013967;EVM0015007;EVM0015314;EVM0016547;EVM0016693;EVM0017245;EVM0017471;EVM…	52
sar-miR-429	xx	EVM0006031	1	EVM0005292;EVM0007070;EVM0012970;EVM0014184	4
sar-miR-489	xy	EVM0000096;EVM0000385;EVM0005626;EVM0014056	4	EVM0001007;EVM0001297;EVM0003218;EVM0004537;EVM0004870;EVM0005661;EVM0006119;EVM0006783;EVM0007051;EVM0007385;EVM0008383;EVM0010190;EVM0011162;EVM0012392;EVM0013762;EVM0014767;EVM0014939;EVM0017314;EVM0019326;EVM0019791;EVM0020986;EVM0021306;EVM0021664	23
sar-miR-133a-2	xy	EVM0003054;EVM0004038;EVM0014136;EVM0014160;EVM0022689	5	EVM0000939;EVM0000998;EVM0001477;EVM0003194;EVM0008534;EVM0013804;EVM0013837;EVM0014808;EVM0016277;EVM0016438;EVM0020492;EVM0021129;EVM0021937	13
sar-miR-133c	xy	EVM0003054;EVM0004038;EVM0014136;EVM0022689	4	EVM0000939;EVM0001477;EVM0003194;EVM0008534;EVM0013804;EVM0013837;EVM0016277;EVM0016438;EVM0020492;EVM0021129;EVM0021937	11
sar-miR-140	xy	EVM0002455;EVM0016436;EVM0017898;EVM0021810	4	EVM0001346;EVM0005885;EVM0007218;EVM0007713;EVM0007923;EVM0008121;EVM0008979;EVM0009567;EVM0009838;EVM0014003;EVM0014392;EVM0014486;EVM0015916;EVM0017252;EVM0017310;EVM0017688;EVM0018292;EVM0019255;EVM0020106;EVM0020722;EVM0021359;EVM0021369;EVM0023354;EVM0023822	24
sar-miR-143	xy	EVM0015995	1	EVM0000653;EVM0004748;EVM0004764;EVM0004770;EVM0005248;EVM0013477;EVM0014442;EVM0014641;EVM0017419;EVM0023328;EVM0024130	11
sar-miR-7	xy	EVM0010830;EVM0013616	2	EVM0001105;EVM0008979;EVM0020429	3
sar-miR-133a-3p-1	xy	EVM0003054;EVM0004038;EVM0006112;EVM0013148;EVM0014136;EVM0022689	6	EVM0003341;EVM0008534;EVM0011213;EVM0013804;EVM0016277;EVM0016438;EVM0016736;EVM0021937	8
sar-miR-202-3p	xx	EVM0003044;EVM0007256;EVM0010871;EVM0013763;EVM0021315	5	EVM0000755;EVM0000949;EVM0001105;EVM0001851;EVM0004383;EVM0005031;EVM0006045;EVM0006398;EVM0006724;EVM0007471;EVM0007600;EVM0008735;EVM0009051;EVM0009083;EVM0009096;EVM0009448;EVM0009874;EVM0010206;EVM0012997;EVM0015467;EVM0016654;EVM0016731;EVM0017547;EVM0021184;EVM0022183	25
sar-miR-2187-3p	xy		0	EVM0014339	1
sar-miR-429a	xx	EVM0006031	1	EVM0005292;EVM0007070;EVM0012970;EVM0014184	4
sar-miR-489-1	xy	EVM0000385;EVM0005626;EVM0009248;EVM0016640	4	EVM0002953;EVM0003218;EVM0005498;EVM0005661;EVM0006521;EVM0006616;EVM0006783;EVM0007051;EVM0015825;EVM0016916;EVM0017314;EVM0019791;EVM0020082;EVM0020986;EVM0022468;EVM0023382;EVM0024222	17
sar-miR-133a-3	xy	EVM0003054;EVM0004038;EVM0006112;EVM0013148;EVM0014136;EVM0022689	6	EVM0003341;EVM0008534;EVM0011213;EVM0013804;EVM0016277;EVM0016438;EVM0016736;EVM0021937	8
sar-miR-140-3p-2	xy	EVM0021810	1	EVM0002956;EVM0004422;EVM0004423;EVM0004541;EVM0004562;EVM0004952;EVM0005561;EVM0007218;EVM0007713;EVM0008231;EVM0008949;EVM0009567;EVM0009797;EVM0009838;EVM0010405;EVM0011014;EVM0011138;EVM0011678;EVM0012470;EVM0013484;EVM0013608;EVM0014003;EVM0014074;EVM0014486;EVM0017252;EVM0017258;EVM0017310;EVM0017688;EVM0018292;EVM0020106;EVM0021359;EVM0021369;EVM0021827;EVM0023200;EVM0023341;EVM0023354;EVM…	38
sar-miR-143-1	xy	EVM0015995	1	EVM0000653;EVM0004748;EVM0004764;EVM0004770;EVM0005248;EVM0013477;EVM0014442;EVM0014641;EVM0017419;EVM0023328;EVM0024130	11
sar-miR-214-1	xx	EVM0002212;EVM0003044;EVM0003648;EVM0003724;EVM0004684;EVM0005181;EVM0006821;EVM0009445;EVM0009713;EVM0010070;EVM0010813;EVM0013065;EVM0014004;EVM0014026;EVM0015545;EVM0015896;EVM0016091;EVM0016578;EVM0016645;EVM0017511;EVM0018688;EVM0018963;EVM0021190;EVM0021810;EVM0022119;EVM0022141	26	EVM0000026;EVM0000278;EVM0000332;EVM0000588;EVM0000716;EVM0000890;EVM0001317;EVM0001510;EVM0001757;EVM0001929;EVM0001969;EVM0002084;EVM0002132;EVM0002143;EVM0002327;EVM0002475;EVM0002495;EVM0002591;EVM0002805;EVM0002975;EVM0003433;EVM0003529;EVM0003574;EVM0003842;EVM0003901;EVM0004399;EVM0004535;EVM0004735;EVM0005047;EVM0005097;EVM0005119;EVM0005183;EVM0005802;EVM0006220;EVM0006617;EVM0006662;EVM…	136
sar-miR-133-3p	xy	EVM0003054;EVM0004038;EVM0006112;EVM0013148;EVM0013283;EVM0014136;EVM0019639;EVM0021315;EVM0022689	9	EVM0001298;EVM0003341;EVM0008534;EVM0009053;EVM0011213;EVM0013804;EVM0016277;EVM0016423;EVM0016438;EVM0016736;EVM0018375;EVM0018998;EVM0019124;EVM0019589;EVM0020091;EVM0020822;EVM0021759;EVM0021937	18
sar-miR-10b	xy	EVM0016855	1	EVM0004579;EVM0006378;EVM0006828;EVM0010723	4
sar-miR-10c	xy	EVM0016855	1	EVM0000040;EVM0001926;EVM0002664;EVM0006378;EVM0006828;EVM0009414;EVM0010616;EVM0013057;EVM0016089;EVM0017532;EVM0023003	11
sar-miR-133	xy	EVM0003054;EVM0004038;EVM0006112;EVM0013148;EVM0014136;EVM0022689	6	EVM0003341;EVM0008534;EVM0011213;EVM0013804;EVM0016277;EVM0016438;EVM0016736;EVM0021937	8
sar-miR-196b	xy		0	EVM0004101;EVM0021937;EVM0024075	3
sar-miR-200b	xx	EVM0005048	1	EVM0004333	1
sar-miR-202	xx	EVM0003044;EVM0007256;EVM0010871;EVM0013763;EVM0021315	5	EVM0000755;EVM0000949;EVM0001105;EVM0001851;EVM0004383;EVM0005031;EVM0006045;EVM0006398;EVM0006724;EVM0007471;EVM0007600;EVM0008735;EVM0009051;EVM0009083;EVM0009096;EVM0009448;EVM0009874;EVM0010206;EVM0012997;EVM0015467;EVM0016654;EVM0016731;EVM0017547;EVM0021184;EVM0022183	25
sar-miR-214-2	xx	EVM0002212;EVM0003044;EVM0003648;EVM0003724;EVM0004684;EVM0006821;EVM0009445;EVM0009713;EVM0010070;EVM0010813;EVM0014026;EVM0015545;EVM0015896;EVM0016578;EVM0017511;EVM0018688;EVM0018963;EVM0021190;EVM0022119;EVM0022141	20	EVM0000026;EVM0000278;EVM0000332;EVM0000588;EVM0000716;EVM0001510;EVM0001757;EVM0001969;EVM0002132;EVM0002327;EVM0002475;EVM0002495;EVM0002805;EVM0003529;EVM0003574;EVM0003901;EVM0005047;EVM0005097;EVM0005183;EVM0005802;EVM0006220;EVM0006617;EVM0006662;EVM0006946;EVM0007297;EVM0007826;EVM0008042;EVM0008104;EVM0008517;EVM0008562;EVM0008593;EVM0008748;EVM0009083;EVM0009326;EVM0009372;EVM0009406;EVM…	97
sar-miR-429-1	xx	EVM0006031	1	EVM0005292;EVM0007070;EVM0012970;EVM0014184	4
sar-miR-489-2	xy	EVM0000385;EVM0005626;EVM0009248;EVM0016640	4	EVM0002953;EVM0003218;EVM0005498;EVM0005661;EVM0006521;EVM0006616;EVM0006783;EVM0007051;EVM0015825;EVM0016916;EVM0017314;EVM0019791;EVM0020082;EVM0020986;EVM0022468;EVM0023382;EVM0024222	17
sar-miR-7-1	xy	EVM0010830	1	EVM0008979	1
sar-miR-133a-3p-2	xy	EVM0003054;EVM0004038;EVM0014136;EVM0014160;EVM0022689	5	EVM0000939;EVM0000998;EVM0001477;EVM0003194;EVM0008534;EVM0013804;EVM0013837;EVM0014808;EVM0016277;EVM0016438;EVM0020492;EVM0021129;EVM0021937	13
sar-miR-489-3p-1	xy	EVM0000385;EVM0005626;EVM0009248;EVM0016640	4	EVM0002953;EVM0003218;EVM0005498;EVM0005661;EVM0006521;EVM0006616;EVM0006783;EVM0007051;EVM0015825;EVM0016916;EVM0017314;EVM0019791;EVM0020082;EVM0020986;EVM0022468;EVM0023382;EVM0024222	17
sar-miR-133a-4	xy	EVM0003054;EVM0004038;EVM0014136;EVM0014160;EVM0022689	5	EVM0000939;EVM0000998;EVM0001477;EVM0003194;EVM0008534;EVM0013804;EVM0013837;EVM0014808;EVM0016277;EVM0016438;EVM0020492;EVM0021129;EVM0021937	13
sar-miR-10d	xy	EVM0002018;EVM0005635;EVM0012766;EVM0016855	4	EVM0000036;EVM0000929;EVM0001528;EVM0001926;EVM0002752;EVM0003929;EVM0004358;EVM0004579;EVM0006828;EVM0008856;EVM0009040;EVM0010005;EVM0010723;EVM0011872;EVM0013057;EVM0013791;EVM0015531;EVM0016605;EVM0019424;EVM0021152;EVM0021827;EVM0023138	22
sar-miR-15a-1	xy	EVM0000209;EVM0001063;EVM0013799;EVM0014268;EVM0015773;EVM0016425;EVM0016636;EVM0017521;EVM0017898;EVM0019064;EVM0020013;EVM0021523	12	EVM0000322;EVM0003227;EVM0004265;EVM0004371;EVM0004959;EVM0008747;EVM0009426;EVM0010011;EVM0010165;EVM0010705;EVM0011048;EVM0011571;EVM0011854;EVM0012392;EVM0012393;EVM0012484;EVM0014896;EVM0015223;EVM0016277;EVM0016551;EVM0018016;EVM0018421;EVM0018481;EVM0019317;EVM0020986;EVM0021983;EVM0022150;EVM0023080;EVM0023370;EVM0024130	30
sar-miR-196	xy		0	EVM0000889;EVM0002805;EVM0002836;EVM0016149;EVM0016597;EVM0023632;EVM0024075	7
sar-miR-133a-3p-3	xy	EVM0003054;EVM0004038;EVM0006112;EVM0013148;EVM0014136;EVM0022689	6	EVM0003341;EVM0008534;EVM0011213;EVM0013804;EVM0016277;EVM0016438;EVM0016736;EVM0021937	8
sar-miR-133a-5	xy	EVM0003054;EVM0004038;EVM0014136;EVM0014160;EVM0022689	5	EVM0000939;EVM0000998;EVM0001477;EVM0003194;EVM0008534;EVM0013804;EVM0013837;EVM0014808;EVM0016277;EVM0016438;EVM0020492;EVM0021129;EVM0021937	13
sar-miR-143-2	xy	EVM0015995	1	EVM0000653;EVM0004748;EVM0004764;EVM0004770;EVM0005248;EVM0013477;EVM0014442;EVM0014641;EVM0017419;EVM0023328;EVM0024130	11
sar-miR-145	xy	EVM0002769;EVM0007352;EVM0009973;EVM0021244;EVM0022728	5	EVM0001070;EVM0001770;EVM0001941;EVM0002279;EVM0003245;EVM0003613;EVM0003712;EVM0004152;EVM0006810;EVM0006946;EVM0007249;EVM0008504;EVM0009268;EVM0011014;EVM0011089;EVM0011799;EVM0011919;EVM0012188;EVM0012424;EVM0013608;EVM0015688;EVM0016192;EVM0016305;EVM0020245;EVM0021854;EVM0023057;EVM0023793	27
sar-miR-200b-1	xx	EVM0005048	1	EVM0004333;EVM0005292	2
sar-miR-214-3	xx	EVM0002212;EVM0002586;EVM0003044;EVM0003648;EVM0003724;EVM0004684;EVM0005181;EVM0006821;EVM0009445;EVM0009713;EVM0010070;EVM0010813;EVM0013065;EVM0014004;EVM0014026;EVM0015545;EVM0015896;EVM0016091;EVM0016578;EVM0016645;EVM0017511;EVM0018688;EVM0018963;EVM0021190;EVM0022119;EVM0022141	26	EVM0000026;EVM0000278;EVM0000332;EVM0000588;EVM0000716;EVM0000890;EVM0000939;EVM0001317;EVM0001510;EVM0001757;EVM0001929;EVM0001969;EVM0002084;EVM0002132;EVM0002143;EVM0002327;EVM0002475;EVM0002495;EVM0002591;EVM0002805;EVM0002975;EVM0003433;EVM0003529;EVM0003574;EVM0003842;EVM0003901;EVM0004012;EVM0004399;EVM0004535;EVM0004735;EVM0005047;EVM0005097;EVM0005119;EVM0005183;EVM0005802;EVM0006220;EVM…	138
sar-miR-489-3	xy	EVM0000096;EVM0000385;EVM0005626;EVM0014056	4	EVM0001007;EVM0001297;EVM0003218;EVM0004537;EVM0004870;EVM0005661;EVM0006119;EVM0006783;EVM0007051;EVM0007385;EVM0008383;EVM0010190;EVM0011162;EVM0012392;EVM0013762;EVM0014767;EVM0014939;EVM0017314;EVM0019326;EVM0019791;EVM0020986;EVM0021306;EVM0021664	23
sar-miR-133a-6	xy	EVM0003054;EVM0004038;EVM0014136;EVM0014160;EVM0022689	5	EVM0000939;EVM0000998;EVM0001477;EVM0003194;EVM0008534;EVM0013804;EVM0013837;EVM0014808;EVM0016277;EVM0016438;EVM0020492;EVM0021129;EVM0021937	13
sar-miR-133a-3p-4	xy	EVM0003054;EVM0004038;EVM0014136;EVM0014160;EVM0022689	5	EVM0000939;EVM0000998;EVM0001477;EVM0003194;EVM0008534;EVM0013804;EVM0013837;EVM0014808;EVM0016277;EVM0016438;EVM0020492;EVM0021129;EVM0021937	13
sar-miR-143-3p	xy	EVM0009248;EVM0015995;EVM0021315	3	EVM0000168;EVM0000653;EVM0004748;EVM0004764;EVM0004770;EVM0005248;EVM0007360;EVM0007592;EVM0007600;EVM0008095;EVM0011014;EVM0013477;EVM0013548;EVM0014077;EVM0014414;EVM0014442;EVM0014641;EVM0014742;EVM0017419;EVM0020797;EVM0021134;EVM0023200;EVM0023328;EVM0024130	24
sar-miR-143-5p	xy	EVM0007273;EVM0010569;EVM0016383	3	EVM0001284;EVM0002132;EVM0003903;EVM0005218;EVM0006597;EVM0010912;EVM0012392;EVM0012888;EVM0015293;EVM0016302;EVM0017302;EVM0018288;EVM0018345;EVM0019236;EVM0019293;EVM0019685;EVM0022116;EVM0022561;EVM0023200;EVM0023609	20
sar-miR-133a-7	xy	EVM0003054;EVM0004038;EVM0014136;EVM0022689	4	EVM0000939;EVM0001477;EVM0003194;EVM0008534;EVM0013804;EVM0013837;EVM0016277;EVM0016438;EVM0020492;EVM0021129;EVM0021937	11
sar-miR-133a-3p-5	xy	EVM0003054;EVM0004038;EVM0006112;EVM0013148;EVM0014136;EVM0022689	6	EVM0003341;EVM0008534;EVM0011213;EVM0013804;EVM0016277;EVM0016438;EVM0016736;EVM0021937	8
sar-miR-143-3p-1	xy	EVM0015995	1	EVM0000653;EVM0004748;EVM0004764;EVM0004770;EVM0005248;EVM0013477;EVM0014442;EVM0014641;EVM0017419;EVM0023328;EVM0024130	11
sar-miR-143-5p-1	xy	EVM0006112;EVM0007273;EVM0009763;EVM0013926;EVM0016383;EVM0016520;EVM0021290;EVM0022969	8	EVM0000908;EVM0000967;EVM0001284;EVM0002752;EVM0005218;EVM0005292;EVM0005566;EVM0006047;EVM0006597;EVM0006743;EVM0007630;EVM0009142;EVM0010550;EVM0011661;EVM0012392;EVM0012888;EVM0013256;EVM0014747;EVM0015293;EVM0015756;EVM0016302;EVM0016592;EVM0018288;EVM0018331;EVM0018345;EVM0018481;EVM0019236;EVM0020675;EVM0021359;EVM0021364;EVM0022116;EVM0022561;EVM0023200;EVM0023748	34
sar-miR-133a-8	xy	EVM0003054;EVM0004038;EVM0014136;EVM0014160;EVM0022689	5	EVM0000939;EVM0000998;EVM0001477;EVM0003194;EVM0008534;EVM0013804;EVM0013837;EVM0014808;EVM0016277;EVM0016438;EVM0020492;EVM0021129;EVM0021937	13
sar-miR-133a-3p-6	xy	EVM0003054;EVM0004038;EVM0014136;EVM0014160;EVM0022689	5	EVM0000939;EVM0000998;EVM0001477;EVM0003194;EVM0008534;EVM0013804;EVM0013837;EVM0014808;EVM0016277;EVM0016438;EVM0020492;EVM0021129;EVM0021937	13
sar-miR-133a-3p-7	xy	EVM0003054;EVM0004038;EVM0006112;EVM0013148;EVM0014136;EVM0022689	6	EVM0003341;EVM0008534;EVM0011213;EVM0013804;EVM0016277;EVM0016438;EVM0016736;EVM0019124;EVM0019589;EVM0020091;EVM0021937	11
sar-miR-143-3p-2	xy	EVM0015995	1	EVM0000653;EVM0004748;EVM0004764;EVM0004770;EVM0005248;EVM0013477;EVM0014442;EVM0014641;EVM0017419;EVM0023328;EVM0024130	11
sar-miR-143-5p-2	xy	EVM0006112;EVM0007273;EVM0009763;EVM0013926;EVM0016383;EVM0016520;EVM0021290;EVM0022969	8	EVM0000908;EVM0000967;EVM0001284;EVM0002752;EVM0005218;EVM0005292;EVM0005566;EVM0006047;EVM0006597;EVM0006743;EVM0007630;EVM0009142;EVM0010550;EVM0011661;EVM0012392;EVM0012888;EVM0013256;EVM0014747;EVM0015293;EVM0015756;EVM0016302;EVM0016592;EVM0018288;EVM0018331;EVM0018345;EVM0018481;EVM0019236;EVM0020675;EVM0021359;EVM0021364;EVM0022116;EVM0022561;EVM0023200;EVM0023748	34
sar-miR-214-3p	xx	EVM0002212;EVM0003044;EVM0003648;EVM0003724;EVM0004684;EVM0005181;EVM0006821;EVM0009445;EVM0009713;EVM0010070;EVM0010813;EVM0013065;EVM0014004;EVM0014026;EVM0015545;EVM0015896;EVM0016091;EVM0016578;EVM0016645;EVM0017511;EVM0018688;EVM0018963;EVM0021190;EVM0021810;EVM0022119;EVM0022141	26	EVM0000026;EVM0000278;EVM0000332;EVM0000588;EVM0000716;EVM0000890;EVM0001317;EVM0001510;EVM0001757;EVM0001929;EVM0001969;EVM0002084;EVM0002132;EVM0002143;EVM0002327;EVM0002475;EVM0002495;EVM0002591;EVM0002805;EVM0002975;EVM0003433;EVM0003529;EVM0003574;EVM0003842;EVM0003901;EVM0004399;EVM0004535;EVM0004735;EVM0005047;EVM0005097;EVM0005119;EVM0005183;EVM0005802;EVM0006220;EVM0006617;EVM0006662;EVM…	136
sar-miR-7a-5p	xy	EVM0010830;EVM0013616	2	EVM0001105;EVM0008979;EVM0020429	3
sar-miR-133a-3p-8	xy	EVM0003054;EVM0004038;EVM0006112;EVM0013148;EVM0014136;EVM0022689	6	EVM0003341;EVM0008534;EVM0011213;EVM0013804;EVM0016277;EVM0016438;EVM0016736;EVM0021937	8
sar-miR-143-3p-3	xy	EVM0009248;EVM0015995;EVM0021315	3	EVM0000168;EVM0000653;EVM0004748;EVM0004764;EVM0004770;EVM0005248;EVM0007360;EVM0007592;EVM0008095;EVM0011014;EVM0013477;EVM0013548;EVM0014414;EVM0014442;EVM0014641;EVM0017419;EVM0020797;EVM0021134;EVM0023200;EVM0023328;EVM0024130	21
sar-miR-143-5p-3	xy	EVM0001228;EVM0006021;EVM0006112;EVM0008385;EVM0010830;EVM0012428;EVM0012732;EVM0013919;EVM0016427;EVM0016520;EVM0021290;EVM0022969	12	EVM0000293;EVM0000389;EVM0000716;EVM0000908;EVM0001818;EVM0001831;EVM0001886;EVM0002569;EVM0002752;EVM0003643;EVM0004110;EVM0004634;EVM0005218;EVM0005292;EVM0005566;EVM0006047;EVM0006597;EVM0006743;EVM0006819;EVM0007233;EVM0007238;EVM0007630;EVM0010249;EVM0010550;EVM0011661;EVM0011782;EVM0012502;EVM0012522;EVM0013256;EVM0013477;EVM0013491;EVM0013564;EVM0013801;EVM0014112;EVM0015223;EVM0015293;EVM…	56
sar-miR-10d-1	xy	EVM0016855	1	EVM0000036;EVM0004579;EVM0006828;EVM0010723;EVM0021152	5
sar-miR-145-1	xy	EVM0017728	1	EVM0006810;EVM0011089;EVM0013608;EVM0016464;EVM0017439;EVM0020245;EVM0021854	7
sar-let-7a-3p	xx	EVM0014763	1	EVM0007981	1
sar-miR-133a-9	xy	EVM0003054;EVM0004038;EVM0014136;EVM0014160;EVM0022689	5	EVM0000939;EVM0000998;EVM0001477;EVM0003194;EVM0008534;EVM0013804;EVM0013837;EVM0014808;EVM0016277;EVM0016438;EVM0020492;EVM0021129;EVM0021937	13
sar-miR-133a-10	xy	EVM0003054;EVM0004038;EVM0014136;EVM0022689	4	EVM0000939;EVM0001477;EVM0003194;EVM0008534;EVM0013804;EVM0013837;EVM0016277;EVM0016438;EVM0020492;EVM0021129;EVM0021937	11
sar-miR-133a-11	xy	EVM0003054;EVM0004038;EVM0006112;EVM0013148;EVM0014136;EVM0022689	6	EVM0003341;EVM0008534;EVM0011213;EVM0013804;EVM0016277;EVM0016438;EVM0016736;EVM0021937	8
sar-miR-133a-3p-9	xy	EVM0003054;EVM0004038;EVM0006112;EVM0013148;EVM0014136;EVM0022689	6	EVM0003341;EVM0008534;EVM0011213;EVM0013804;EVM0016277;EVM0016438;EVM0016736;EVM0021937	8
sar-miR-133a-12	xy	EVM0003054;EVM0004038;EVM0014136;EVM0014160;EVM0022689	5	EVM0000939;EVM0000998;EVM0001477;EVM0003194;EVM0008534;EVM0013804;EVM0013837;EVM0014808;EVM0016277;EVM0016438;EVM0020492;EVM0021129;EVM0021937	13
sar-let-7a-4-3p	xx	EVM0010830	1	EVM0000383;EVM0021189	2
sar-let-7h-3p	xx	EVM0014763	1	EVM0007981	1
sar-miR-133a-3p-10	xy	EVM0003054;EVM0004038;EVM0014136;EVM0014160;EVM0022689	5	EVM0000939;EVM0000998;EVM0001477;EVM0003194;EVM0008534;EVM0013804;EVM0013837;EVM0014808;EVM0016277;EVM0016438;EVM0020492;EVM0021129;EVM0021937	13
sar-miR-135a-5p	xy		0	EVM0007070;EVM0012885;EVM0016693;EVM0019755;EVM0022158	5
sar-miR-140-3p-9	xy	EVM0014136;EVM0019475;EVM0021810;EVM0022159;EVM0022796	5	EVM0000273;EVM0002956;EVM0004336;EVM0004399;EVM0004422;EVM0004423;EVM0004541;EVM0004562;EVM0004952;EVM0005561;EVM0007218;EVM0007713;EVM0008231;EVM0008949;EVM0008979;EVM0009567;EVM0009797;EVM0009838;EVM0010405;EVM0011014;EVM0011138;EVM0011678;EVM0012470;EVM0013096;EVM0013484;EVM0013608;EVM0014003;EVM0014074;EVM0014392;EVM0014486;EVM0017252;EVM0017258;EVM0017310;EVM0017688;EVM0018292;EVM0019487;EVM…	47
sar-miR-143-3p-4	xy	EVM0015995	1	EVM0000653;EVM0004748;EVM0004764;EVM0004770;EVM0005248;EVM0013477;EVM0014442;EVM0014641;EVM0017419;EVM0023328;EVM0024130	11
sar-miR-143-5p-4	xy	EVM0005006;EVM0006112;EVM0007273;EVM0009763;EVM0012428;EVM0013926;EVM0016383;EVM0016520;EVM0020248;EVM0021290;EVM0022969;EVM0023970	12	EVM0000362;EVM0000908;EVM0000967;EVM0001284;EVM0001886;EVM0002025;EVM0002475;EVM0002752;EVM0005218;EVM0005220;EVM0005292;EVM0005566;EVM0006047;EVM0006597;EVM0006711;EVM0006743;EVM0007630;EVM0007990;EVM0009142;EVM0009198;EVM0010550;EVM0011536;EVM0011661;EVM0012355;EVM0012392;EVM0012888;EVM0013256;EVM0014747;EVM0014844;EVM0015223;EVM0015293;EVM0015756;EVM0016302;EVM0016592;EVM0018288;EVM0018331;EVM…	49
sar-miR-145-5p	xy	EVM0002769;EVM0007352;EVM0009973;EVM0021244;EVM0022728	5	EVM0001070;EVM0001770;EVM0001941;EVM0002279;EVM0003245;EVM0003613;EVM0003712;EVM0004152;EVM0006810;EVM0006946;EVM0007249;EVM0008504;EVM0009268;EVM0011014;EVM0011089;EVM0011799;EVM0011919;EVM0012188;EVM0012424;EVM0013608;EVM0015688;EVM0016192;EVM0016305;EVM0020245;EVM0021854;EVM0023057;EVM0023793	27
sar-miR-181a-5p	xx	EVM0006300	1	EVM0008615;EVM0009276;EVM0011475;EVM0012857;EVM0014777;EVM0016547;EVM0016920;EVM0020236;EVM0020247;EVM0022718	10
sar-miR-196b-5p	xy		0	EVM0004101;EVM0021937;EVM0024075	3
sar-miR-200a-3p	xx	EVM0005048	1	EVM0004333;EVM0005292	2
sar-miR-200b-5p	xx		0	EVM0001941;EVM0011044;EVM0012918;EVM0014420;EVM0016714;EVM0019435	6
sar-miR-202-5p-1	xx	EVM0003044;EVM0003725;EVM0006928;EVM0010871	4	EVM0000949;EVM0002499;EVM0004183;EVM0004634;EVM0005455;EVM0005541;EVM0006398;EVM0006484;EVM0007710;EVM0008735;EVM0008816;EVM0009448;EVM0009874;EVM0011212;EVM0011830;EVM0012229;EVM0013443;EVM0013967;EVM0014671;EVM0014982;EVM0015209;EVM0015467;EVM0016395;EVM0016731;EVM0017547;EVM0017827;EVM0018331;EVM0018806;EVM0020657;EVM0022936	30
sar-miR-214-3p-1	xx	EVM0002212;EVM0002769;EVM0003044;EVM0003571;EVM0003648;EVM0003673;EVM0003724;EVM0004248;EVM0004417;EVM0004728;EVM0004806;EVM0005181;EVM0005313;EVM0007573;EVM0007579;EVM0008656;EVM0009713;EVM0009716;EVM0009973;EVM0010070;EVM0010557;EVM0012800;EVM0014026;EVM0014213;EVM0014276;EVM0015545;EVM0016878;EVM0017287;EVM0017794;EVM0017836;EVM0018688;EVM0018963;EVM0019434;EVM0019555;EVM0020226;EVM0021190;EVM…	38	EVM0000026;EVM0000332;EVM0000554;EVM0000604;EVM0000681;EVM0000716;EVM0000908;EVM0000969;EVM0001169;EVM0001231;EVM0001436;EVM0001488;EVM0001510;EVM0001607;EVM0001671;EVM0001727;EVM0001757;EVM0001903;EVM0001929;EVM0001969;EVM0001988;EVM0002084;EVM0002132;EVM0002143;EVM0002154;EVM0002475;EVM0002495;EVM0002709;EVM0002805;EVM0003086;EVM0003105;EVM0003433;EVM0003574;EVM0003590;EVM0003901;EVM0004371;EVM…	213
sar-miR-2187-3p-1	xy		0	EVM0003843;EVM0009432;EVM0014339	3
sar-miR-489-3p-2	xy	EVM0000096;EVM0000385;EVM0005626;EVM0014056	4	EVM0001007;EVM0001297;EVM0003218;EVM0004537;EVM0004870;EVM0005661;EVM0006119;EVM0006783;EVM0007051;EVM0007385;EVM0008383;EVM0010190;EVM0011162;EVM0012392;EVM0013762;EVM0014767;EVM0014939;EVM0017314;EVM0019326;EVM0019791;EVM0020986;EVM0021306;EVM0021664	23
sar-miR-7a-5p-1	xy	EVM0010830;EVM0013616	2	EVM0001105;EVM0008979;EVM0020429	3
sar-miR-133a-3p-11	xy	EVM0003054;EVM0004038;EVM0014136;EVM0022689	4	EVM0000939;EVM0001477;EVM0003194;EVM0008534;EVM0013804;EVM0013837;EVM0016277;EVM0016438;EVM0020492;EVM0021129;EVM0021937	11
sar-miR-143-3p-5	xy	EVM0009248;EVM0015995;EVM0021315	3	EVM0000168;EVM0000653;EVM0004748;EVM0004764;EVM0004770;EVM0005248;EVM0007360;EVM0007592;EVM0007600;EVM0008095;EVM0011014;EVM0013477;EVM0013548;EVM0014077;EVM0014414;EVM0014442;EVM0014641;EVM0014742;EVM0017419;EVM0020797;EVM0021134;EVM0023200;EVM0023328;EVM0024130	24
sar-miR-181a-5p-1	xx	EVM0006300	1	EVM0008615;EVM0009276;EVM0011475;EVM0012857;EVM0014777;EVM0016547;EVM0016920;EVM0020236;EVM0020247;EVM0022718	10
sar-miR-7-5p	xy	EVM0010830;EVM0013616	2	EVM0001105;EVM0008979;EVM0020429	3
sar-miR-133-3p-3	xy	EVM0003054;EVM0004038;EVM0006112;EVM0013148;EVM0014136;EVM0022689	6	EVM0003341;EVM0008534;EVM0013804;EVM0016277;EVM0016736;EVM0021937	6
sar-miR-10b-1	xy	EVM0016855	1	EVM0004579;EVM0006378;EVM0006828;EVM0010723	4
sar-miR-10c-1	xy	EVM0016855	1	EVM0000040;EVM0001926;EVM0002664;EVM0006378;EVM0006828;EVM0009414;EVM0010616;EVM0013057;EVM0016089;EVM0017532;EVM0023003	11
sar-miR-133-1	xy	EVM0003054;EVM0004038;EVM0006112;EVM0013148;EVM0014136;EVM0022689	6	EVM0003341;EVM0008534;EVM0011213;EVM0013804;EVM0016277;EVM0016438;EVM0016736;EVM0021937	8
sar-miR-15a-2	xy	EVM0000209;EVM0001063;EVM0013799;EVM0014268;EVM0015773;EVM0016425;EVM0016636;EVM0017521;EVM0017898;EVM0019064;EVM0020013;EVM0021523	12	EVM0000322;EVM0003227;EVM0004265;EVM0004371;EVM0004959;EVM0008747;EVM0009426;EVM0010011;EVM0010165;EVM0010705;EVM0011048;EVM0011571;EVM0011854;EVM0012392;EVM0012393;EVM0012484;EVM0014896;EVM0015223;EVM0016277;EVM0016551;EVM0018016;EVM0018421;EVM0018481;EVM0019317;EVM0020986;EVM0021983;EVM0022150;EVM0023080;EVM0023370;EVM0024130	30
sar-miR-202-1	xx	EVM0003044;EVM0007256;EVM0010871;EVM0013763;EVM0021315	5	EVM0000755;EVM0000949;EVM0001105;EVM0001851;EVM0004383;EVM0005031;EVM0006045;EVM0006398;EVM0006724;EVM0007471;EVM0007600;EVM0008735;EVM0009051;EVM0009083;EVM0009096;EVM0009448;EVM0009874;EVM0010206;EVM0012997;EVM0015467;EVM0016654;EVM0016731;EVM0017547;EVM0021184;EVM0022183	25
sar-miR-214-4	xx	EVM0002212;EVM0003044;EVM0003648;EVM0003724;EVM0004684;EVM0006821;EVM0009445;EVM0009713;EVM0010070;EVM0010813;EVM0014026;EVM0015545;EVM0015896;EVM0016578;EVM0017511;EVM0018688;EVM0018963;EVM0021190;EVM0022119;EVM0022141	20	EVM0000026;EVM0000278;EVM0000332;EVM0000588;EVM0000716;EVM0001510;EVM0001757;EVM0001969;EVM0002132;EVM0002327;EVM0002475;EVM0002495;EVM0002805;EVM0003529;EVM0003574;EVM0003901;EVM0005047;EVM0005097;EVM0005183;EVM0005802;EVM0006220;EVM0006617;EVM0006662;EVM0006946;EVM0007297;EVM0007826;EVM0008042;EVM0008104;EVM0008517;EVM0008562;EVM0008593;EVM0008748;EVM0009083;EVM0009326;EVM0009372;EVM0009406;EVM…	97
sar-miR-429-2	xx	EVM0006031	1	EVM0005292;EVM0007070;EVM0012970;EVM0014184	4
sar-miR-489-4	xy	EVM0000385;EVM0005626;EVM0009248;EVM0016640	4	EVM0002953;EVM0003218;EVM0005498;EVM0005661;EVM0006521;EVM0006616;EVM0006783;EVM0007051;EVM0015825;EVM0016916;EVM0017314;EVM0019791;EVM0020082;EVM0020986;EVM0022468;EVM0023382;EVM0024222	17
sar-miR-133a-13	xy	EVM0003054;EVM0004038;EVM0014136;EVM0014160;EVM0022689	5	EVM0000939;EVM0000998;EVM0001477;EVM0003194;EVM0008534;EVM0013804;EVM0013837;EVM0014808;EVM0016277;EVM0016438;EVM0020492;EVM0021129;EVM0021937	13
sar-miR-143-3p-6	xy	EVM0015995	1	EVM0000653;EVM0004748;EVM0004764;EVM0004770;EVM0005248;EVM0013477;EVM0014442;EVM0014641;EVM0017419;EVM0023328;EVM0024130	11
sar-miR-143-5p-5	xy	EVM0005006;EVM0006112;EVM0007273;EVM0009763;EVM0012428;EVM0013926;EVM0016383;EVM0016520;EVM0020248;EVM0021290;EVM0022969;EVM0023970	12	EVM0000362;EVM0000908;EVM0000967;EVM0001284;EVM0001886;EVM0002025;EVM0002475;EVM0002752;EVM0005218;EVM0005220;EVM0005292;EVM0005566;EVM0006047;EVM0006597;EVM0006711;EVM0006743;EVM0007630;EVM0007990;EVM0009142;EVM0009198;EVM0010550;EVM0011536;EVM0011661;EVM0012355;EVM0012392;EVM0012888;EVM0013256;EVM0014747;EVM0014844;EVM0015223;EVM0015293;EVM0015756;EVM0016302;EVM0016592;EVM0018288;EVM0018331;EVM…	49
sar-miR-214-3p-2	xx	EVM0002212;EVM0003044;EVM0003648;EVM0003724;EVM0004684;EVM0006821;EVM0009445;EVM0009713;EVM0010070;EVM0010813;EVM0014026;EVM0015545;EVM0015896;EVM0016578;EVM0017511;EVM0018688;EVM0018963;EVM0021190;EVM0022119;EVM0022141	20	EVM0000026;EVM0000278;EVM0000332;EVM0000588;EVM0000716;EVM0001510;EVM0001757;EVM0001969;EVM0002132;EVM0002327;EVM0002475;EVM0002495;EVM0002805;EVM0003529;EVM0003574;EVM0003901;EVM0005047;EVM0005097;EVM0005183;EVM0005802;EVM0006220;EVM0006617;EVM0006662;EVM0006946;EVM0007297;EVM0007826;EVM0008042;EVM0008104;EVM0008517;EVM0008562;EVM0008593;EVM0008748;EVM0009083;EVM0009326;EVM0009372;EVM0009406;EVM…	97
sar-miR-133a-14	xy	EVM0003054;EVM0004038;EVM0014136;EVM0014160;EVM0022689	5	EVM0000939;EVM0000998;EVM0001477;EVM0003194;EVM0008534;EVM0013804;EVM0013837;EVM0014808;EVM0016277;EVM0016438;EVM0020492;EVM0021129;EVM0021937	13
sar-miR-133c-1	xy	EVM0003054;EVM0004038;EVM0014136;EVM0014160;EVM0022689	5	EVM0000158;EVM0000939;EVM0000998;EVM0001477;EVM0003194;EVM0008534;EVM0013804;EVM0013837;EVM0014808;EVM0016277;EVM0016438;EVM0017510;EVM0020492;EVM0021129;EVM0021937	15
sar-miR-489-5	xy	EVM0000385;EVM0005626;EVM0009248;EVM0016640	4	EVM0002953;EVM0003218;EVM0005498;EVM0005661;EVM0006521;EVM0006616;EVM0006783;EVM0007051;EVM0015825;EVM0016916;EVM0017314;EVM0019791;EVM0020082;EVM0020986;EVM0022468;EVM0023382;EVM0024222	17
novel_miR_1	xx	EVM0003028;EVM0005225;EVM0005557;EVM0006120;EVM0013125;EVM0016814	6	EVM0000633;EVM0001282;EVM0001387;EVM0003513;EVM0004732;EVM0006783;EVM0008273;EVM0009085;EVM0009580;EVM0010390;EVM0010603;EVM0010721;EVM0013058;EVM0013406;EVM0013468;EVM0014668;EVM0016693;EVM0017188;EVM0018016;EVM0018634;EVM0020427;EVM0020782;EVM0021081;EVM0021556;EVM0021979;EVM0022564;EVM0022761;EVM0023382;EVM0024032	29
novel_miR_10	xx	EVM0019913	1	EVM0001783;EVM0007003;EVM0009198;EVM0011443;EVM0016920;EVM0021025;EVM0021614	7
novel_miR_100	xx	EVM0004248;EVM0008451;EVM0012951;EVM0015686;EVM0015903;EVM0017695;EVM0021190;EVM0021976;EVM0022119;EVM0022797	10	EVM0000273;EVM0000969;EVM0002056;EVM0002466;EVM0002971;EVM0003025;EVM0003886;EVM0003901;EVM0003990;EVM0005120;EVM0005248;EVM0006781;EVM0007051;EVM0007455;EVM0007600;EVM0008042;EVM0008053;EVM0008344;EVM0009340;EVM0010165;EVM0010211;EVM0010764;EVM0011329;EVM0011457;EVM0011784;EVM0011892;EVM0012643;EVM0013234;EVM0013762;EVM0013807;EVM0014240;EVM0015330;EVM0015472;EVM0016912;EVM0016941;EVM0017034;EVM…	54
novel_miR_1000	xy		0	EVM0001541;EVM0001938;EVM0002151;EVM0004042;EVM0004308;EVM0006047;EVM0006997;EVM0007339;EVM0008735;EVM0008740;EVM0009141;EVM0009783;EVM0010650;EVM0012419;EVM0014215;EVM0014370;EVM0014420;EVM0015881;EVM0016693;EVM0019324;EVM0021404;EVM0023397	22
novel_miR_1005	xx	EVM0002368;EVM0003054;EVM0003658;EVM0005172;EVM0006330;EVM0007954;EVM0009445;EVM0010562;EVM0010830;EVM0016868;EVM0017521;EVM0019913	12	EVM0000223;EVM0000718;EVM0000825;EVM0001064;EVM0001106;EVM0001931;EVM0002160;EVM0002714;EVM0002905;EVM0003449;EVM0003522;EVM0004032;EVM0004101;EVM0004485;EVM0005484;EVM0005966;EVM0007467;EVM0009680;EVM0009830;EVM0009886;EVM0009889;EVM0009981;EVM0010169;EVM0010550;EVM0012186;EVM0012246;EVM0013592;EVM0013737;EVM0015192;EVM0015301;EVM0015467;EVM0016195;EVM0016240;EVM0016547;EVM0016936;EVM0016946;EVM…	50
novel_miR_1006	xx	EVM0000677;EVM0001888;EVM0002769;EVM0008440;EVM0008996;EVM0013985;EVM0017196;EVM0022067;EVM0022866;EVM0023970	10	EVM0000168;EVM0000530;EVM0000908;EVM0001046;EVM0001411;EVM0001528;EVM0002337;EVM0002407;EVM0002709;EVM0002752;EVM0002873;EVM0003098;EVM0003120;EVM0003166;EVM0003437;EVM0003543;EVM0003901;EVM0004641;EVM0005155;EVM0005345;EVM0005389;EVM0005512;EVM0005530;EVM0006600;EVM0007878;EVM0008168;EVM0008534;EVM0008764;EVM0008954;EVM0009252;EVM0009386;EVM0009414;EVM0009567;EVM0009579;EVM0009922;EVM0010252;EVM…	72
novel_miR_1007	xx	EVM0005423;EVM0012732;EVM0017695;EVM0018255	4	EVM0000352;EVM0001173;EVM0002664;EVM0003543;EVM0004338;EVM0004688;EVM0005579;EVM0005658;EVM0005926;EVM0006766;EVM0008343;EVM0008531;EVM0009114;EVM0010341;EVM0010612;EVM0010739;EVM0010793;EVM0011892;EVM0012885;EVM0013700;EVM0019193;EVM0020218;EVM0022189;EVM0024104	24
novel_miR_1013	xy	EVM0004417	1	EVM0000475;EVM0003285;EVM0005248;EVM0005523;EVM0016219;EVM0016769	6
novel_miR_1017	xx	EVM0002451;EVM0006914;EVM0007764;EVM0010865;EVM0017755;EVM0023042;EVM0023812	7	EVM0000523;EVM0000546;EVM0000707;EVM0001358;EVM0001468;EVM0001675;EVM0002132;EVM0002229;EVM0002466;EVM0002541;EVM0002805;EVM0003141;EVM0003332;EVM0003442;EVM0003543;EVM0004246;EVM0004308;EVM0004427;EVM0004624;EVM0004798;EVM0005292;EVM0005498;EVM0005649;EVM0006367;EVM0006398;EVM0006595;EVM0006605;EVM0006743;EVM0006972;EVM0007338;EVM0007947;EVM0008501;EVM0008894;EVM0008977;EVM0010016;EVM0011353;EVM…	70
novel_miR_1024	xx	EVM0003347;EVM0003673;EVM0003805;EVM0004223;EVM0009786;EVM0016963	6	EVM0000764;EVM0000908;EVM0001297;EVM0001421;EVM0001630;EVM0001671;EVM0001695;EVM0001727;EVM0002151;EVM0002334;EVM0002591;EVM0002599;EVM0002792;EVM0002974;EVM0003872;EVM0003886;EVM0004044;EVM0004671;EVM0004688;EVM0004729;EVM0004892;EVM0005010;EVM0005255;EVM0005475;EVM0005681;EVM0006045;EVM0006194;EVM0006597;EVM0007245;EVM0007385;EVM0007489;EVM0007805;EVM0007998;EVM0008751;EVM0009922;EVM0010286;EVM…	67
novel_miR_1030	xx	EVM0002368;EVM0003054;EVM0003658;EVM0005172;EVM0006330;EVM0007954;EVM0009445;EVM0010562;EVM0010830;EVM0016868;EVM0017521;EVM0019913	12	EVM0000223;EVM0000718;EVM0000825;EVM0001064;EVM0001106;EVM0001931;EVM0002160;EVM0002714;EVM0002905;EVM0003449;EVM0003522;EVM0004032;EVM0004101;EVM0004485;EVM0005484;EVM0005966;EVM0007467;EVM0009680;EVM0009830;EVM0009886;EVM0009889;EVM0009981;EVM0010169;EVM0010550;EVM0012186;EVM0012246;EVM0013592;EVM0013737;EVM0015192;EVM0015301;EVM0015467;EVM0016195;EVM0016240;EVM0016547;EVM0016936;EVM0016946;EVM…	50
novel_miR_1034	xx	EVM0009388;EVM0013868;EVM0016425	3	EVM0000297;EVM0007920;EVM0008762;EVM0013058;EVM0015655;EVM0018070;EVM0018436	7
novel_miR_1037	xx	EVM0000487;EVM0016986	2	EVM0000530;EVM0000588;EVM0001695;EVM0002378;EVM0002971;EVM0006306;EVM0007607;EVM0008517;EVM0009020;EVM0009607;EVM0009995;EVM0011464;EVM0012423;EVM0014092;EVM0015292;EVM0016305;EVM0017321;EVM0019194;EVM0021382;EVM0022359;EVM0022534;EVM0022968	22
novel_miR_104	xx	EVM0000854;EVM0004568;EVM0006541;EVM0007523;EVM0009250;EVM0010224;EVM0010882;EVM0013729;EVM0015517;EVM0017412;EVM0018760;EVM0022719;EVM0022866	13	EVM0001105;EVM0001799;EVM0001810;EVM0001969;EVM0002132;EVM0002151;EVM0002591;EVM0003166;EVM0003522;EVM0003581;EVM0003723;EVM0004265;EVM0004731;EVM0004795;EVM0004919;EVM0005706;EVM0007049;EVM0007325;EVM0007471;EVM0007834;EVM0008087;EVM0008266;EVM0008562;EVM0009949;EVM0010211;EVM0010576;EVM0011205;EVM0011571;EVM0011617;EVM0012731;EVM0013268;EVM0013563;EVM0013626;EVM0014656;EVM0015143;EVM0015356;EVM…	52
novel_miR_1041	xx	EVM0006552;EVM0014004;EVM0014268;EVM0018786;EVM0022809	5	EVM0000219;EVM0001009;EVM0006302;EVM0006405;EVM0008534;EVM0009401;EVM0009483;EVM0011072;EVM0012260;EVM0012474;EVM0012731;EVM0013174;EVM0015511;EVM0016003;EVM0018682;EVM0021576;EVM0022305;EVM0022562;EVM0022756;EVM0024093;EVM0024130	21
novel_miR_1049	xx	EVM0019367	1	EVM0000813;EVM0001347;EVM0008014;EVM0011789	4
novel_miR_1052	xx	EVM0015634	1	EVM0001929;EVM0003472;EVM0005564;EVM0007471;EVM0008604;EVM0014003;EVM0014682;EVM0015890;EVM0019791;EVM0022161;EVM0022561;EVM0023354	12
novel_miR_1055	xx	EVM0001919;EVM0004138;EVM0007553;EVM0014268;EVM0014316;EVM0016520	6	EVM0000334;EVM0001609;EVM0001845;EVM0002541;EVM0002551;EVM0002569;EVM0002891;EVM0003412;EVM0003723;EVM0003984;EVM0004265;EVM0004328;EVM0004480;EVM0004535;EVM0005067;EVM0005349;EVM0005548;EVM0006158;EVM0006197;EVM0007792;EVM0008528;EVM0008534;EVM0008569;EVM0009226;EVM0009715;EVM0010704;EVM0011678;EVM0012008;EVM0012137;EVM0012417;EVM0015140;EVM0015504;EVM0015550;EVM0016248;EVM0017194;EVM0017364;EVM…	51
novel_miR_1059	xx		0	EVM0002767;EVM0014484;EVM0018118	3
novel_miR_1062	xx	EVM0003668;EVM0006031;EVM0006491;EVM0009119;EVM0016000	5	EVM0000332;EVM0001240;EVM0001602;EVM0001799;EVM0002229;EVM0002267;EVM0002545;EVM0002631;EVM0002785;EVM0002932;EVM0003166;EVM0003380;EVM0004383;EVM0004444;EVM0004875;EVM0005204;EVM0005268;EVM0005512;EVM0005547;EVM0005729;EVM0006757;EVM0007115;EVM0007647;EVM0007742;EVM0007980;EVM0008053;EVM0008304;EVM0008405;EVM0008577;EVM0008631;EVM0008762;EVM0009114;EVM0009156;EVM0009467;EVM0009797;EVM0010164;EVM…	67
novel_miR_1063	xx	EVM0003668;EVM0015896;EVM0016878;EVM0021285;EVM0021315	5	EVM0000908;EVM0001298;EVM0003433;EVM0003876;EVM0006228;EVM0006443;EVM0006943;EVM0007249;EVM0008636;EVM0008680;EVM0009680;EVM0010610;EVM0011952;EVM0012502;EVM0012530;EVM0013667;EVM0014982;EVM0016125;EVM0017331;EVM0017442;EVM0018843;EVM0021207;EVM0021541;EVM0023735;EVM0023859	25
novel_miR_1067	xx	EVM0006911;EVM0007952;EVM0008451;EVM0012556	4	EVM0000734;EVM0000908;EVM0002956;EVM0005389;EVM0006577;EVM0007249;EVM0009012;EVM0010863;EVM0011848;EVM0012393;EVM0012817;EVM0013243;EVM0014157;EVM0014972;EVM0017760;EVM0018113;EVM0018610;EVM0018657;EVM0021195;EVM0021541;EVM0023296;EVM0024149	22
novel_miR_1070	xy	EVM0000711;EVM0001097;EVM0001680;EVM0006657;EVM0007553;EVM0008440;EVM0010882;EVM0011537;EVM0011805;EVM0013528;EVM0014004;EVM0015686;EVM0019555;EVM0022934	14	EVM0000117;EVM0000244;EVM0000633;EVM0001077;EVM0001138;EVM0001240;EVM0001468;EVM0001695;EVM0002079;EVM0002475;EVM0002692;EVM0003230;EVM0003581;EVM0004152;EVM0004333;EVM0004480;EVM0004562;EVM0004740;EVM0006230;EVM0008534;EVM0008748;EVM0009083;EVM0009148;EVM0009745;EVM0010092;EVM0010390;EVM0010555;EVM0010601;EVM0010919;EVM0010939;EVM0010957;EVM0011760;EVM0013971;EVM0014115;EVM0014948;EVM0015223;EVM…	54
novel_miR_108	xx	EVM0001137;EVM0001979;EVM0009248;EVM0009364;EVM0009471;EVM0012326;EVM0012556;EVM0012951;EVM0016380;EVM0019963;EVM0021366;EVM0024010	12	EVM0000223;EVM0000297;EVM0000890;EVM0001277;EVM0001372;EVM0001852;EVM0002530;EVM0002752;EVM0003529;EVM0003565;EVM0003574;EVM0003783;EVM0004044;EVM0005074;EVM0006180;EVM0006325;EVM0006405;EVM0006965;EVM0007834;EVM0009678;EVM0009715;EVM0009838;EVM0009949;EVM0010045;EVM0010615;EVM0010985;EVM0011536;EVM0012966;EVM0014274;EVM0015203;EVM0016395;EVM0016438;EVM0016693;EVM0016749;EVM0016884;EVM0016901;EVM…	55
novel_miR_1081	xx	EVM0000677;EVM0001888;EVM0002769;EVM0008440;EVM0008996;EVM0013985;EVM0017196;EVM0022067;EVM0022866;EVM0023970	10	EVM0000168;EVM0000530;EVM0000908;EVM0001046;EVM0001411;EVM0001528;EVM0002337;EVM0002407;EVM0002709;EVM0002752;EVM0002873;EVM0003098;EVM0003120;EVM0003166;EVM0003437;EVM0003543;EVM0003901;EVM0004641;EVM0005155;EVM0005345;EVM0005389;EVM0005512;EVM0005530;EVM0006600;EVM0007878;EVM0008168;EVM0008534;EVM0008764;EVM0008954;EVM0009252;EVM0009386;EVM0009414;EVM0009567;EVM0009579;EVM0009922;EVM0010252;EVM…	72
novel_miR_1094	xx	EVM0008996;EVM0010813	2	EVM0000949;EVM0005512;EVM0005985;EVM0006405;EVM0007947;EVM0007974;EVM0010739;EVM0014767;EVM0016749;EVM0019655;EVM0020494;EVM0022438;EVM0022902	13
novel_miR_1096	xx	EVM0001993;EVM0004350;EVM0006010;EVM0006361;EVM0012428;EVM0012951;EVM0017634;EVM0021899;EVM0024026	9	EVM0000133;EVM0000195;EVM0000721;EVM0001070;EVM0001476;EVM0001488;EVM0001938;EVM0002466;EVM0002569;EVM0002692;EVM0003041;EVM0003320;EVM0003366;EVM0003373;EVM0003439;EVM0003843;EVM0004051;EVM0004158;EVM0004544;EVM0004688;EVM0005137;EVM0005400;EVM0005856;EVM0006345;EVM0006484;EVM0006597;EVM0007132;EVM0007600;EVM0007915;EVM0007947;EVM0008046;EVM0008069;EVM0008375;EVM0008409;EVM0008577;EVM0008762;EVM…	94
novel_miR_1097	xy		0	EVM0002660	1
novel_miR_11	xx	EVM0001433;EVM0009248;EVM0010830;EVM0021180	4	EVM0000293;EVM0001687;EVM0003513;EVM0005822;EVM0008437;EVM0008692;EVM0009269;EVM0014742;EVM0019759;EVM0020616;EVM0021764;EVM0023310	12
novel_miR_110	xy	EVM0000524;EVM0000699;EVM0006898;EVM0011805;EVM0016036;EVM0024010	6	EVM0000223;EVM0000825;EVM0000863;EVM0001027;EVM0002241;EVM0003482;EVM0004270;EVM0007412;EVM0007471;EVM0008261;EVM0008909;EVM0009737;EVM0009771;EVM0009832;EVM0013402;EVM0013408;EVM0014077;EVM0017822;EVM0018599;EVM0022984	20
novel_miR_1105	xx	EVM0016879	1	EVM0001277;EVM0003961;EVM0006722;EVM0010272;EVM0012115;EVM0012490;EVM0012502;EVM0013572;EVM0014613;EVM0014668;EVM0014674;EVM0015974;EVM0019324;EVM0020797;EVM0022411	15
novel_miR_1110	xx	EVM0000495;EVM0006402;EVM0007068;EVM0008158;EVM0010984;EVM0013763;EVM0015018;EVM0016578;EVM0016864;EVM0018337;EVM0018867;EVM0022796	12	EVM0000134;EVM0000530;EVM0000800;EVM0001070;EVM0001114;EVM0001138;EVM0001401;EVM0001656;EVM0001783;EVM0001969;EVM0001988;EVM0002156;EVM0002279;EVM0002880;EVM0003013;EVM0003449;EVM0004082;EVM0004334;EVM0004537;EVM0005077;EVM0005210;EVM0005292;EVM0005583;EVM0005822;EVM0006124;EVM0006562;EVM0007098;EVM0007116;EVM0007612;EVM0007834;EVM0008193;EVM0008569;EVM0008660;EVM0008680;EVM0008762;EVM0008933;EVM…	73
novel_miR_1113	xx	EVM0003044;EVM0003054;EVM0003667;EVM0004184;EVM0005538;EVM0005755;EVM0006116;EVM0006552;EVM0010485;EVM0010830;EVM0013161;EVM0013504;EVM0014004;EVM0014908;EVM0016735;EVM0017614;EVM0018751;EVM0023812;EVM0023962	19	EVM0000195;EVM0000389;EVM0000476;EVM0000591;EVM0001024;EVM0001460;EVM0001727;EVM0001845;EVM0002031;EVM0002084;EVM0002156;EVM0002270;EVM0002338;EVM0002752;EVM0002805;EVM0002974;EVM0003166;EVM0003513;EVM0003581;EVM0003701;EVM0004536;EVM0004787;EVM0005075;EVM0005150;EVM0005383;EVM0005475;EVM0005729;EVM0005754;EVM0005822;EVM0006045;EVM0006203;EVM0006396;EVM0006484;EVM0006581;EVM0006708;EVM0007122;EVM…	111
novel_miR_1118	xx	EVM0001919;EVM0004138;EVM0007553;EVM0014268;EVM0014316;EVM0016520	6	EVM0000334;EVM0001609;EVM0001845;EVM0002541;EVM0002551;EVM0002569;EVM0002891;EVM0003412;EVM0003723;EVM0003984;EVM0004265;EVM0004328;EVM0004480;EVM0004535;EVM0005067;EVM0005349;EVM0005548;EVM0006158;EVM0006197;EVM0007792;EVM0008528;EVM0008534;EVM0008569;EVM0009226;EVM0009715;EVM0010704;EVM0011678;EVM0012008;EVM0012137;EVM0012417;EVM0015140;EVM0015504;EVM0015550;EVM0016248;EVM0017194;EVM0017364;EVM…	51
novel_miR_1123	xy		0	EVM0003660;EVM0010166;EVM0015072;EVM0018447;EVM0020528	5
novel_miR_1125	xx	EVM0011636;EVM0014712;EVM0015300;EVM0017807;EVM0020783;EVM0021285;EVM0022797;EVM0022907	8	EVM0000549;EVM0000752;EVM0000825;EVM0000908;EVM0001298;EVM0001754;EVM0001831;EVM0001935;EVM0002631;EVM0002709;EVM0003442;EVM0004787;EVM0004981;EVM0004991;EVM0005664;EVM0006230;EVM0006766;EVM0007438;EVM0007505;EVM0008437;EVM0009254;EVM0009426;EVM0010005;EVM0010341;EVM0011571;EVM0012098;EVM0013113;EVM0015068;EVM0015223;EVM0016920;EVM0017387;EVM0018462;EVM0019598;EVM0019741;EVM0019806;EVM0020417;EVM…	46
novel_miR_1127	xx	EVM0001888;EVM0003089;EVM0003991;EVM0009471;EVM0012142;EVM0013899;EVM0014562;EVM0014904;EVM0020013;EVM0021580;EVM0022067	11	EVM0000297;EVM0000324;EVM0000523;EVM0000530;EVM0000620;EVM0001173;EVM0001695;EVM0002780;EVM0005121;EVM0005409;EVM0005822;EVM0005926;EVM0007098;EVM0007610;EVM0008327;EVM0008631;EVM0008979;EVM0009758;EVM0010387;EVM0010751;EVM0010869;EVM0011048;EVM0011533;EVM0011848;EVM0012008;EVM0012356;EVM0013109;EVM0013665;EVM0013762;EVM0013774;EVM0013822;EVM0014112;EVM0014187;EVM0014248;EVM0016167;EVM0016382;EVM…	55
novel_miR_1135	xy	EVM0017082	1	EVM0002598;EVM0018292	2
novel_miR_114	xx	EVM0000333;EVM0001063;EVM0002184;EVM0003418;EVM0006402;EVM0006491;EVM0006897;EVM0022529;EVM0022861;EVM0022866;EVM0023840	11	EVM0000120;EVM0000195;EVM0000293;EVM0001106;EVM0001298;EVM0002187;EVM0003295;EVM0003586;EVM0004663;EVM0004671;EVM0006708;EVM0006946;EVM0007442;EVM0007505;EVM0008410;EVM0009340;EVM0010444;EVM0012188;EVM0012890;EVM0012918;EVM0013243;EVM0013305;EVM0013406;EVM0013611;EVM0013940;EVM0014003;EVM0015550;EVM0020429;EVM0021663;EVM0022321;EVM0022658;EVM0023220;EVM0023895;EVM0024196	34
novel_miR_1145	xx		0	EVM0009885;EVM0013435;EVM0017245;EVM0022323	4
novel_miR_1148	xx	EVM0002432;EVM0009248;EVM0015433;EVM0018077;EVM0019030;EVM0021287	6	EVM0000808;EVM0001106;EVM0001436;EVM0001856;EVM0002475;EVM0003078;EVM0004140;EVM0005077;EVM0006722;EVM0010886;EVM0011812;EVM0013762;EVM0014006;EVM0014603;EVM0015209;EVM0015832;EVM0016849;EVM0017616;EVM0017683;EVM0019121;EVM0019721;EVM0020469;EVM0020642;EVM0022930	24
novel_miR_1149	xy	EVM0001836;EVM0016645;EVM0017909;EVM0018482	4	EVM0000169;EVM0000352;EVM0000718;EVM0005204;EVM0007533;EVM0007630;EVM0008235;EVM0009386;EVM0009526;EVM0012129;EVM0012163;EVM0013178;EVM0014844;EVM0016382;EVM0016530;EVM0017321;EVM0017647;EVM0017780;EVM0022658	19
novel_miR_1150	xx	EVM0000206;EVM0006021;EVM0007068;EVM0008586;EVM0009369;EVM0012920;EVM0013763;EVM0016578;EVM0022073;EVM0022969	10	EVM0000134;EVM0000868;EVM0001277;EVM0001831;EVM0002304;EVM0002631;EVM0002692;EVM0005400;EVM0006521;EVM0007132;EVM0007339;EVM0007987;EVM0008198;EVM0008748;EVM0009359;EVM0009765;EVM0010169;EVM0012008;EVM0012522;EVM0012534;EVM0012573;EVM0014012;EVM0015209;EVM0015379;EVM0016362;EVM0016901;EVM0017066;EVM0017127;EVM0017636;EVM0018496;EVM0020657;EVM0020993;EVM0021289;EVM0021306;EVM0021387;EVM0022346;EVM…	38
novel_miR_1158	xx	EVM0008195;EVM0010689	2	EVM0002933;EVM0003707;EVM0006909;EVM0009867;EVM0010307;EVM0011162;EVM0012895;EVM0016115;EVM0016916;EVM0019193;EVM0020425;EVM0020929;EVM0023057	13
novel_miR_1159	xx	EVM0007461;EVM0014647;EVM0023411	3	EVM0000383;EVM0004480;EVM0009612;EVM0014215;EVM0018470;EVM0018695;EVM0022259;EVM0023988	8
novel_miR_1164	xx	EVM0004417;EVM0006898;EVM0006922;EVM0009973;EVM0012628;EVM0014928;EVM0018943;EVM0019677;EVM0023767	9	EVM0002475;EVM0003449;EVM0004122;EVM0004895;EVM0005218;EVM0006368;EVM0006662;EVM0007070;EVM0008562;EVM0009867;EVM0010005;EVM0010218;EVM0010461;EVM0010755;EVM0010889;EVM0011432;EVM0012573;EVM0012970;EVM0013408;EVM0013804;EVM0013854;EVM0017992;EVM0019651;EVM0020900;EVM0021576;EVM0022468;EVM0023057;EVM0023551	28
novel_miR_1168	xy		0	EVM0000392;EVM0007834;EVM0018016	3
novel_miR_1176	xx	EVM0000206;EVM0006021;EVM0007068;EVM0008586;EVM0009369;EVM0012920;EVM0013763;EVM0016578;EVM0022969	9	EVM0000134;EVM0000868;EVM0001277;EVM0002631;EVM0005400;EVM0007132;EVM0007339;EVM0009359;EVM0009765;EVM0010169;EVM0012008;EVM0012573;EVM0014012;EVM0015209;EVM0016362;EVM0016901;EVM0017066;EVM0017127;EVM0017636;EVM0018496;EVM0020657;EVM0020993;EVM0021289;EVM0021387;EVM0022346;EVM0023859;EVM0024130	27
novel_miR_1178	xy	EVM0004202;EVM0018707	2	EVM0003574;EVM0005989;EVM0008778;EVM0012733;EVM0014215;EVM0015330	6
novel_miR_1179	xy	EVM0004202;EVM0011206;EVM0012709;EVM0019367	4	EVM0000324;EVM0000485;EVM0000588;EVM0000704;EVM0001630;EVM0001694;EVM0002752;EVM0005087;EVM0006399;EVM0008150;EVM0009372;EVM0010919;EVM0011423;EVM0011432;EVM0011608;EVM0012875;EVM0014437;EVM0014972;EVM0016183;EVM0016360;EVM0016547;EVM0016693;EVM0016736;EVM0016795;EVM0018447;EVM0019424;EVM0019916;EVM0020245;EVM0020247;EVM0020387;EVM0021038;EVM0021525;EVM0022005;EVM0023083;EVM0023460;EVM0023748;EVM…	37
novel_miR_1185	xy	EVM0003465;EVM0014904	2	EVM0000546;EVM0002089;EVM0002143;EVM0003886;EVM0004067;EVM0004754;EVM0004995;EVM0005995;EVM0007013;EVM0007792;EVM0008121;EVM0010555;EVM0012702;EVM0012827;EVM0013468;EVM0013515;EVM0014951;EVM0015314;EVM0015350;EVM0016714;EVM0017619;EVM0018016;EVM0021175;EVM0022183;EVM0022187;EVM0023145;EVM0023344	27
novel_miR_1188	xx	EVM0003668;EVM0015896;EVM0016878;EVM0021285;EVM0021315	5	EVM0000908;EVM0001298;EVM0003433;EVM0003876;EVM0006228;EVM0006443;EVM0006943;EVM0007249;EVM0008636;EVM0008680;EVM0009680;EVM0010610;EVM0011952;EVM0012502;EVM0012530;EVM0013667;EVM0014982;EVM0016125;EVM0017331;EVM0017442;EVM0018843;EVM0021207;EVM0021541;EVM0023735;EVM0023859	25
novel_miR_1192	xx	EVM0002368;EVM0003054;EVM0003658;EVM0005172;EVM0006330;EVM0007954;EVM0009445;EVM0010562;EVM0010830;EVM0016868;EVM0017521;EVM0019913	12	EVM0000223;EVM0000718;EVM0000825;EVM0001064;EVM0001106;EVM0001931;EVM0002160;EVM0002714;EVM0002905;EVM0003449;EVM0003522;EVM0004032;EVM0004101;EVM0004485;EVM0005484;EVM0005966;EVM0007467;EVM0009680;EVM0009830;EVM0009886;EVM0009889;EVM0009981;EVM0010169;EVM0010550;EVM0012186;EVM0012246;EVM0013592;EVM0013737;EVM0015192;EVM0015301;EVM0015467;EVM0016195;EVM0016240;EVM0016547;EVM0016936;EVM0016946;EVM…	50
novel_miR_12	xx	EVM0001273;EVM0004264;EVM0004294;EVM0005181;EVM0005635;EVM0006426;EVM0006491;EVM0006541;EVM0008271;EVM0008499;EVM0009800;EVM0010224;EVM0010528;EVM0010604;EVM0012979;EVM0014004;EVM0014079;EVM0015598;EVM0016351;EVM0019913;EVM0023076;EVM0023812	22	EVM0000546;EVM0000633;EVM0000908;EVM0000928;EVM0001078;EVM0001105;EVM0001173;EVM0001421;EVM0002265;EVM0002279;EVM0002318;EVM0002600;EVM0002773;EVM0003316;EVM0003389;EVM0003497;EVM0003542;EVM0003812;EVM0004158;EVM0004399;EVM0004427;EVM0004671;EVM0004741;EVM0004845;EVM0005115;EVM0005153;EVM0005558;EVM0005583;EVM0005966;EVM0005984;EVM0006449;EVM0006617;EVM0006678;EVM0006711;EVM0006913;EVM0007098;EVM…	137
novel_miR_1203	xx		0	EVM0000235;EVM0001064;EVM0001727;EVM0001852;EVM0003732;EVM0004415;EVM0004754;EVM0005077;EVM0006045;EVM0006837;EVM0007219;EVM0007587;EVM0008415;EVM0008904;EVM0008949;EVM0009453;EVM0009888;EVM0011363;EVM0012918;EVM0014767;EVM0015301;EVM0019690;EVM0019886;EVM0022438;EVM0022858;EVM0023504;EVM0023895;EVM0024130	28
novel_miR_1211	xx	EVM0001097;EVM0007995;EVM0020850	3	EVM0001475;EVM0001488;EVM0002692;EVM0002954;EVM0003285;EVM0006766;EVM0007339;EVM0010612;EVM0010706;EVM0011413;EVM0011459;EVM0019227;EVM0020116;EVM0021218;EVM0023739	15
novel_miR_1215	xy	EVM0002621;EVM0007368;EVM0008440;EVM0009811;EVM0014494;EVM0014904;EVM0015030;EVM0018046	8	EVM0000588;EVM0003643;EVM0004480;EVM0005210;EVM0005790;EVM0006662;EVM0008073;EVM0009310;EVM0009430;EVM0009779;EVM0011912;EVM0014395;EVM0015990;EVM0016127;EVM0016183;EVM0018029;EVM0019121;EVM0019546;EVM0019982;EVM0020545;EVM0021298;EVM0021424;EVM0021541;EVM0023613	24
novel_miR_1216	xx	EVM0001137;EVM0001979;EVM0009248;EVM0009364;EVM0009471;EVM0012326;EVM0012556;EVM0012951;EVM0016380;EVM0019963;EVM0021366;EVM0024010	12	EVM0000223;EVM0000297;EVM0000890;EVM0001277;EVM0001372;EVM0001852;EVM0002530;EVM0002752;EVM0003529;EVM0003565;EVM0003574;EVM0003783;EVM0004044;EVM0005074;EVM0006180;EVM0006325;EVM0006405;EVM0006965;EVM0007834;EVM0009678;EVM0009715;EVM0009838;EVM0009949;EVM0010045;EVM0010615;EVM0010985;EVM0011536;EVM0012966;EVM0014274;EVM0015203;EVM0016395;EVM0016438;EVM0016693;EVM0016749;EVM0016884;EVM0016901;EVM…	55
novel_miR_122	xy	EVM0004739;EVM0005022;EVM0005423;EVM0010813;EVM0011006;EVM0011537;EVM0014904;EVM0015896;EVM0018148;EVM0018595	10	EVM0000344;EVM0000808;EVM0000904;EVM0001969;EVM0002272;EVM0002612;EVM0003515;EVM0004535;EVM0005021;EVM0005389;EVM0005409;EVM0007034;EVM0007408;EVM0008211;EVM0008949;EVM0010550;EVM0010993;EVM0012403;EVM0012502;EVM0013379;EVM0013611;EVM0013667;EVM0013855;EVM0013967;EVM0014198;EVM0014512;EVM0015191;EVM0015223;EVM0016061;EVM0016331;EVM0016779;EVM0016884;EVM0017683;EVM0017827;EVM0018103;EVM0018292;EVM…	49
novel_miR_1221	xx	EVM0005423;EVM0012732;EVM0017695;EVM0018255	4	EVM0000352;EVM0001173;EVM0002664;EVM0003543;EVM0004338;EVM0004688;EVM0005579;EVM0005658;EVM0005926;EVM0006766;EVM0008343;EVM0008531;EVM0009114;EVM0010341;EVM0010612;EVM0010739;EVM0010793;EVM0011892;EVM0012885;EVM0013700;EVM0019193;EVM0020218;EVM0022189;EVM0024104	24
novel_miR_1223	xx	EVM0001097;EVM0007995;EVM0020850	3	EVM0001475;EVM0001488;EVM0002692;EVM0002954;EVM0003285;EVM0006766;EVM0007339;EVM0010612;EVM0010706;EVM0011413;EVM0011459;EVM0019227;EVM0020116;EVM0021218;EVM0023739	15
novel_miR_1228	xx	EVM0016878;EVM0021810;EVM0023731	3	EVM0001077;EVM0006693;EVM0007600;EVM0007713;EVM0007987;EVM0008315;EVM0011921;EVM0013854;EVM0014290;EVM0015566;EVM0018879;EVM0020905;EVM0021289;EVM0021323;EVM0023904	15
novel_miR_1230	xx	EVM0003942;EVM0011184;EVM0014330;EVM0018283;EVM0018867;EVM0018949;EVM0021523;EVM0022013;EVM0022999	9	EVM0000641;EVM0000908;EVM0000925;EVM0001547;EVM0001842;EVM0003144;EVM0008118;EVM0008528;EVM0008660;EVM0012918;EVM0017819;EVM0021134;EVM0021451;EVM0021924;EVM0022323;EVM0024158;EVM0024205	17
novel_miR_1231	xx	EVM0002109;EVM0022861	2		0
novel_miR_1232	xy	EVM0004202;EVM0011206;EVM0012709;EVM0019367	4	EVM0000324;EVM0000485;EVM0000588;EVM0000704;EVM0001630;EVM0001694;EVM0002752;EVM0005087;EVM0006399;EVM0008150;EVM0009372;EVM0010919;EVM0011423;EVM0011432;EVM0011608;EVM0012875;EVM0014437;EVM0014972;EVM0016183;EVM0016360;EVM0016547;EVM0016693;EVM0016736;EVM0016795;EVM0018447;EVM0019424;EVM0019916;EVM0020245;EVM0020247;EVM0020387;EVM0021038;EVM0021525;EVM0022005;EVM0023083;EVM0023460;EVM0023748;EVM…	37
novel_miR_1242	xx		0	EVM0014302;EVM0014691	2
novel_miR_1247	xx	EVM0006499	1	EVM0001886;EVM0011099;EVM0013703;EVM0014948;EVM0019473;EVM0022903	6
novel_miR_1250	xx	EVM0002202;EVM0003810;EVM0003942;EVM0005126;EVM0005755;EVM0006310;EVM0006911;EVM0008363;EVM0008988;EVM0009713;EVM0009811;EVM0010882;EVM0011358;EVM0013868;EVM0014004;EVM0014268;EVM0016501;EVM0022809;EVM0023411;EVM0023501	20	EVM0000358;EVM0000641;EVM0001264;EVM0001284;EVM0002393;EVM0002503;EVM0002532;EVM0002660;EVM0002752;EVM0002773;EVM0002974;EVM0003708;EVM0004140;EVM0004338;EVM0004562;EVM0004656;EVM0004845;EVM0005014;EVM0005021;EVM0005066;EVM0005119;EVM0005389;EVM0005605;EVM0005812;EVM0005985;EVM0005991;EVM0006203;EVM0006249;EVM0006301;EVM0006332;EVM0006562;EVM0006783;EVM0007947;EVM0008121;EVM0008150;EVM0008380;EVM…	92
novel_miR_1252	xx	EVM0000487;EVM0003115;EVM0003434;EVM0004039;EVM0004219;EVM0004417;EVM0005274;EVM0005423;EVM0006112;EVM0006316;EVM0007284;EVM0007764;EVM0008085;EVM0008731;EVM0009248;EVM0009369;EVM0009445;EVM0010091;EVM0010562;EVM0010771;EVM0011206;EVM0012628;EVM0013343;EVM0013763;EVM0015517;EVM0016380;EVM0017196;EVM0017730;EVM0018308;EVM0018382;EVM0019165;EVM0019202;EVM0020105;EVM0020228;EVM0020878;EVM0021315;EVM…	38	EVM0000026;EVM0000056;EVM0000297;EVM0000332;EVM0000461;EVM0000808;EVM0001106;EVM0001695;EVM0001821;EVM0001921;EVM0002000;EVM0002274;EVM0002591;EVM0002692;EVM0002752;EVM0002780;EVM0002836;EVM0003078;EVM0003230;EVM0003368;EVM0003525;EVM0003586;EVM0003639;EVM0003783;EVM0004034;EVM0004122;EVM0004358;EVM0004383;EVM0004466;EVM0004748;EVM0004787;EVM0004788;EVM0004897;EVM0004945;EVM0005077;EVM0005248;EVM…	168
novel_miR_1253	xx		0	EVM0001687;EVM0017532;EVM0017859;EVM0020158;EVM0023542	5
novel_miR_1256	xx	EVM0012732;EVM0017695;EVM0018255	3	EVM0000297;EVM0000352;EVM0002084;EVM0003117;EVM0003851;EVM0004338;EVM0004454;EVM0004688;EVM0005579;EVM0005724;EVM0005926;EVM0006766;EVM0008343;EVM0008531;EVM0009114;EVM0010341;EVM0010612;EVM0010739;EVM0011760;EVM0011892;EVM0012885;EVM0013406;EVM0013700;EVM0019193;EVM0020218;EVM0021218;EVM0022189;EVM0022519;EVM0023890;EVM0024104	30
novel_miR_126	xx	EVM0006402;EVM0010070;EVM0019434	3	EVM0000332;EVM0001091;EVM0001468;EVM0004139;EVM0005112;EVM0005742;EVM0006422;EVM0006830;EVM0006901;EVM0007257;EVM0007868;EVM0008528;EVM0009718;EVM0010822;EVM0011575;EVM0012314;EVM0013129;EVM0013859;EVM0015346;EVM0015722;EVM0015842;EVM0016721;EVM0016831;EVM0017310;EVM0021643;EVM0021854	26
novel_miR_1263	xy	EVM0006133;EVM0013729;EVM0013985;EVM0020443	4	EVM0000332;EVM0000530;EVM0001004;EVM0002664;EVM0003120;EVM0003586;EVM0003643;EVM0005218;EVM0005377;EVM0005475;EVM0008040;EVM0008095;EVM0009855;EVM0010165;EVM0011229;EVM0011695;EVM0011878;EVM0012584;EVM0013491;EVM0013822;EVM0014416;EVM0014671;EVM0015240;EVM0016302;EVM0016530;EVM0017567;EVM0017926;EVM0018682;EVM0020528;EVM0020675;EVM0020760;EVM0022265	32
novel_miR_1266	xx	EVM0002649;EVM0003485;EVM0005225;EVM0006821;EVM0007375;EVM0009790;EVM0010224;EVM0013142;EVM0019739;EVM0019913;EVM0020811;EVM0022067	12	EVM0000235;EVM0000867;EVM0002133;EVM0002752;EVM0003368;EVM0003574;EVM0005349;EVM0006219;EVM0006397;EVM0007070;EVM0007700;EVM0007998;EVM0008367;EVM0008437;EVM0008528;EVM0008672;EVM0008809;EVM0009361;EVM0009372;EVM0009678;EVM0009783;EVM0010725;EVM0011229;EVM0011708;EVM0011927;EVM0012462;EVM0012817;EVM0012956;EVM0014040;EVM0014083;EVM0014112;EVM0014310;EVM0014329;EVM0014765;EVM0015538;EVM0015756;EVM…	52
novel_miR_1267	xx	EVM0002368;EVM0003054;EVM0003658;EVM0005172;EVM0006330;EVM0007954;EVM0009445;EVM0010562;EVM0010830;EVM0016868;EVM0017521;EVM0019913	12	EVM0000223;EVM0000718;EVM0000825;EVM0001064;EVM0001106;EVM0001931;EVM0002160;EVM0002714;EVM0002905;EVM0003449;EVM0003522;EVM0004032;EVM0004101;EVM0004485;EVM0005484;EVM0005966;EVM0007467;EVM0009680;EVM0009830;EVM0009886;EVM0009889;EVM0009981;EVM0010169;EVM0010550;EVM0012186;EVM0012246;EVM0013592;EVM0013737;EVM0015192;EVM0015301;EVM0015467;EVM0016195;EVM0016240;EVM0016547;EVM0016936;EVM0016946;EVM…	50
novel_miR_1269	xy		0	EVM0009453	1
novel_miR_1271	xx		0	EVM0000098;EVM0005754	2
novel_miR_1280	xx	EVM0001888;EVM0003902;EVM0006402;EVM0007573;EVM0009871;EVM0014712;EVM0018198;EVM0021315	8	EVM0000358;EVM0001203;EVM0002038;EVM0002475;EVM0003513;EVM0004634;EVM0004754;EVM0005438;EVM0008139;EVM0009401;EVM0010307;EVM0010993;EVM0011139;EVM0013178;EVM0013822;EVM0015322;EVM0016177;EVM0016667;EVM0017688;EVM0018331;EVM0018734;EVM0019005;EVM0019076;EVM0019600;EVM0021185;EVM0021334;EVM0021602;EVM0021663;EVM0022533;EVM0022924;EVM0023083	31
novel_miR_1282	xx	EVM0001097;EVM0007995;EVM0020850	3	EVM0001475;EVM0001488;EVM0002692;EVM0002954;EVM0003285;EVM0006766;EVM0007339;EVM0010612;EVM0010706;EVM0011413;EVM0011459;EVM0019227;EVM0020116;EVM0021218;EVM0023739	15
novel_miR_1287	xx	EVM0005423;EVM0012732;EVM0017695;EVM0018255	4	EVM0000352;EVM0001173;EVM0002664;EVM0003543;EVM0004338;EVM0004688;EVM0005579;EVM0005658;EVM0005926;EVM0006766;EVM0008343;EVM0008531;EVM0009114;EVM0010341;EVM0010612;EVM0010739;EVM0010793;EVM0011892;EVM0012885;EVM0013700;EVM0019193;EVM0020218;EVM0022189;EVM0024104	24
novel_miR_1290	xx	EVM0022719	1	EVM0013756;EVM0014575;EVM0017179;EVM0018880;EVM0019916;EVM0022094	6
novel_miR_1295	xx	EVM0003292;EVM0004932;EVM0010830	3	EVM0002662;EVM0003380;EVM0005356;EVM0005389;EVM0005412;EVM0008764;EVM0013305;EVM0013515;EVM0014157;EVM0015836;EVM0015990;EVM0016358;EVM0017034;EVM0019236	14
novel_miR_1296	xy	EVM0021894;EVM0023865	2	EVM0000297;EVM0000546;EVM0001401;EVM0001472;EVM0002079;EVM0003472;EVM0004265;EVM0004358;EVM0007533;EVM0008562;EVM0012250;EVM0012956;EVM0013700;EVM0013713;EVM0013981;EVM0014512;EVM0014671;EVM0015691;EVM0016652;EVM0016693;EVM0016901;EVM0017127;EVM0018316;EVM0018554;EVM0019008;EVM0019443;EVM0022893;EVM0022911;EVM0023810;EVM0024234	30
novel_miR_1305	xx	EVM0009369;EVM0009811;EVM0020097	3	EVM0000761;EVM0005924;EVM0008375;EVM0011960;EVM0015029;EVM0022045;EVM0022312;EVM0023378	8
novel_miR_1306	xy		0	EVM0007249	1
novel_miR_1312	xx	EVM0000450;EVM0000677;EVM0002769;EVM0005006;EVM0009713;EVM0010871;EVM0013024;EVM0014004;EVM0014907;EVM0015517;EVM0017264;EVM0019504;EVM0021810;EVM0021899;EVM0021985	15	EVM0000223;EVM0000235;EVM0000297;EVM0000523;EVM0001106;EVM0001317;EVM0001589;EVM0001844;EVM0002327;EVM0002585;EVM0002971;EVM0003316;EVM0003565;EVM0003586;EVM0004101;EVM0004140;EVM0004453;EVM0004663;EVM0004952;EVM0005097;EVM0005218;EVM0005268;EVM0005475;EVM0005667;EVM0005790;EVM0005802;EVM0005834;EVM0006047;EVM0006175;EVM0006678;EVM0006909;EVM0008689;EVM0008930;EVM0009148;EVM0009326;EVM0009430;EVM…	92
novel_miR_1318	xx	EVM0001242	1	EVM0004229;EVM0004751;EVM0012895;EVM0014684;EVM0019655	5
novel_miR_132	xx	EVM0001097;EVM0007995;EVM0020850	3	EVM0001475;EVM0001488;EVM0002692;EVM0002954;EVM0003285;EVM0006766;EVM0007339;EVM0010612;EVM0010706;EVM0011413;EVM0011459;EVM0019227;EVM0020116;EVM0021218;EVM0023739	15
novel_miR_1320	xx	EVM0001097;EVM0007995;EVM0020850	3	EVM0001475;EVM0001488;EVM0002692;EVM0002954;EVM0003285;EVM0006766;EVM0007339;EVM0010612;EVM0010706;EVM0011413;EVM0011459;EVM0019227;EVM0020116;EVM0021218;EVM0023739	15
novel_miR_1321	xy	EVM0015963;EVM0022349	2	EVM0014075;EVM0014882;EVM0016395;EVM0023200	4
novel_miR_1324	xx	EVM0000684;EVM0002110;EVM0003703;EVM0010830;EVM0022327	5	EVM0001330;EVM0003166;EVM0003449;EVM0004371;EVM0010169;EVM0010330;EVM0011571;EVM0013491;EVM0014009;EVM0015486;EVM0017637;EVM0018447	12
novel_miR_1329	xx	EVM0005423;EVM0012732;EVM0017695;EVM0018255	4	EVM0000352;EVM0001173;EVM0002664;EVM0003543;EVM0004338;EVM0004688;EVM0005579;EVM0005658;EVM0005926;EVM0006766;EVM0008343;EVM0008531;EVM0009114;EVM0010341;EVM0010612;EVM0010739;EVM0010793;EVM0011892;EVM0012885;EVM0013700;EVM0019193;EVM0020218;EVM0022189;EVM0024104	24
novel_miR_1339	xy	EVM0003703;EVM0009381	2	EVM0002337;EVM0004067;EVM0007297;EVM0016329;EVM0023313	5
novel_miR_1343	xx	EVM0000088;EVM0000547;EVM0003418;EVM0007074;EVM0007995;EVM0010660;EVM0011537;EVM0013687;EVM0014678;EVM0015995;EVM0022141;EVM0023330;EVM0023812	13	EVM0000332;EVM0000549;EVM0000908;EVM0000986;EVM0001046;EVM0001240;EVM0001472;EVM0001493;EVM0001589;EVM0001694;EVM0001695;EVM0001818;EVM0002284;EVM0002475;EVM0003583;EVM0003586;EVM0003880;EVM0004383;EVM0004399;EVM0004634;EVM0005119;EVM0005218;EVM0005400;EVM0005729;EVM0006175;EVM0006778;EVM0006822;EVM0007114;EVM0007659;EVM0007801;EVM0007834;EVM0008050;EVM0008236;EVM0009821;EVM0009855;EVM0011331;EVM…	72
novel_miR_1350	xx	EVM0008385;EVM0008780;EVM0012950;EVM0014036;EVM0017582;EVM0018943;EVM0023473	7	EVM0002132;EVM0002304;EVM0002503;EVM0002692;EVM0003543;EVM0003953;EVM0005183;EVM0005218;EVM0005255;EVM0005995;EVM0006045;EVM0006597;EVM0006609;EVM0006926;EVM0007489;EVM0008851;EVM0009722;EVM0010708;EVM0012755;EVM0013854;EVM0014637;EVM0014982;EVM0015350;EVM0016293;EVM0016795;EVM0016973;EVM0017532;EVM0018627;EVM0018998;EVM0019232;EVM0019236;EVM0020174;EVM0020247;EVM0021945;EVM0022346;EVM0022738;EVM…	37
novel_miR_1351	xx	EVM0006133;EVM0007995;EVM0009272;EVM0009301;EVM0010858;EVM0012842	6	EVM0001472;EVM0002089;EVM0002099;EVM0004152;EVM0004270;EVM0004440;EVM0005547;EVM0009851;EVM0010499;EVM0010621;EVM0010661;EVM0014490;EVM0014982;EVM0015476;EVM0016102;EVM0016177;EVM0016272;EVM0016458;EVM0016804;EVM0017688;EVM0019683;EVM0020642;EVM0021404;EVM0022078;EVM0022131	25
novel_miR_1352	xx	EVM0003292;EVM0004932;EVM0010830	3	EVM0002662;EVM0003380;EVM0005356;EVM0005389;EVM0005412;EVM0008764;EVM0013305;EVM0013515;EVM0014157;EVM0015836;EVM0015990;EVM0016358;EVM0017034;EVM0019236	14
novel_miR_1354	xy	EVM0008546;EVM0013161;EVM0014678;EVM0016066;EVM0018987;EVM0023260	6	EVM0000332;EVM0000591;EVM0001235;EVM0001317;EVM0002403;EVM0003990;EVM0004101;EVM0004265;EVM0004336;EVM0004383;EVM0004729;EVM0004751;EVM0005113;EVM0006168;EVM0006399;EVM0006422;EVM0006604;EVM0006783;EVM0007122;EVM0007923;EVM0008930;EVM0009338;EVM0010191;EVM0012393;EVM0013397;EVM0013453;EVM0013468;EVM0014130;EVM0014269;EVM0014708;EVM0016183;EVM0016418;EVM0016530;EVM0017683;EVM0017843;EVM0017926;EVM…	53
novel_miR_1357	xx	EVM0001097;EVM0007995;EVM0020850	3	EVM0001475;EVM0001488;EVM0002692;EVM0002954;EVM0003285;EVM0006766;EVM0007339;EVM0010612;EVM0010706;EVM0011413;EVM0011459;EVM0019227;EVM0020116;EVM0021218;EVM0023739	15
novel_miR_1362	xy	EVM0007671	1		0
novel_miR_1366	xy		0	EVM0001460;EVM0006399;EVM0010249;EVM0019451;EVM0019900	5
novel_miR_137	xx	EVM0000251;EVM0012628	2	EVM0001630;EVM0003332;EVM0003449;EVM0004754;EVM0005564;EVM0007196;EVM0007870;EVM0009432;EVM0009448;EVM0012341;EVM0012490;EVM0013608;EVM0013756;EVM0015330;EVM0015449;EVM0015868;EVM0016395;EVM0016650;EVM0017306;EVM0017568;EVM0018165;EVM0018554;EVM0020000;EVM0020813;EVM0020827;EVM0021541;EVM0022212;EVM0023272;EVM0023709;EVM0024066	30
novel_miR_1373	xy	EVM0009368	1	EVM0002336;EVM0004688;EVM0005547;EVM0008816;EVM0023083	5
novel_miR_1374	xx	EVM0005423;EVM0012732;EVM0017695;EVM0018255	4	EVM0000352;EVM0001173;EVM0002664;EVM0003543;EVM0004338;EVM0004688;EVM0005579;EVM0005658;EVM0005926;EVM0006766;EVM0008343;EVM0008531;EVM0009114;EVM0010341;EVM0010612;EVM0010739;EVM0010793;EVM0011892;EVM0012885;EVM0013700;EVM0019193;EVM0020218;EVM0022189;EVM0024104	24
novel_miR_1380	xx	EVM0004417;EVM0006491;EVM0011622;EVM0014160;EVM0016865;EVM0021439;EVM0023865	7	EVM0000289;EVM0000297;EVM0000382;EVM0000706;EVM0001625;EVM0002692;EVM0004467;EVM0004729;EVM0004756;EVM0006399;EVM0006449;EVM0007467;EVM0007597;EVM0007881;EVM0008282;EVM0009266;EVM0009326;EVM0010499;EVM0011331;EVM0011571;EVM0011952;EVM0012872;EVM0014130;EVM0014266;EVM0014531;EVM0014808;EVM0015330;EVM0016693;EVM0016725;EVM0018507;EVM0018657;EVM0020613;EVM0023836	33
novel_miR_1383	xx	EVM0012842	1	EVM0004032;EVM0012276;EVM0014392;EVM0014484;EVM0016423;EVM0021359;EVM0022533	7
novel_miR_1386	xx	EVM0002451;EVM0006914;EVM0007764;EVM0010865;EVM0017755;EVM0023042;EVM0023812	7	EVM0000523;EVM0000546;EVM0000707;EVM0001358;EVM0001468;EVM0001675;EVM0002132;EVM0002229;EVM0002466;EVM0002541;EVM0002805;EVM0003141;EVM0003332;EVM0003442;EVM0003543;EVM0004246;EVM0004308;EVM0004427;EVM0004624;EVM0004798;EVM0005292;EVM0005498;EVM0005649;EVM0006367;EVM0006398;EVM0006595;EVM0006605;EVM0006743;EVM0006972;EVM0007338;EVM0007947;EVM0008501;EVM0008894;EVM0008977;EVM0010016;EVM0011353;EVM…	70
novel_miR_1388	xy	EVM0004202;EVM0011206;EVM0012709;EVM0019367	4	EVM0000324;EVM0000485;EVM0000588;EVM0000704;EVM0001630;EVM0001694;EVM0002752;EVM0005087;EVM0006399;EVM0008150;EVM0009372;EVM0010919;EVM0011423;EVM0011432;EVM0011608;EVM0012875;EVM0014437;EVM0014972;EVM0016183;EVM0016360;EVM0016547;EVM0016693;EVM0016736;EVM0016795;EVM0018447;EVM0019424;EVM0019916;EVM0020245;EVM0020247;EVM0020387;EVM0021038;EVM0021525;EVM0022005;EVM0023083;EVM0023460;EVM0023748;EVM…	37
novel_miR_1394	xx	EVM0011715	1		0
novel_miR_1395	xx	EVM0012766	1	EVM0002267;EVM0002933;EVM0005218;EVM0007872;EVM0008631;EVM0009141;EVM0009326;EVM0009922;EVM0011331;EVM0012094;EVM0012573;EVM0013476;EVM0015248;EVM0015688;EVM0019916;EVM0020000;EVM0020078;EVM0021643;EVM0021874;EVM0022161;EVM0023011;EVM0023344;EVM0023712;EVM0024109	24
novel_miR_1398	xx	EVM0001097;EVM0007995;EVM0020850	3	EVM0001475;EVM0001488;EVM0002692;EVM0002954;EVM0003285;EVM0006766;EVM0007339;EVM0010612;EVM0010706;EVM0011413;EVM0011459;EVM0019227;EVM0020116;EVM0021218;EVM0023739	15
novel_miR_1406	xx	EVM0003668;EVM0015896;EVM0016878;EVM0021285;EVM0021315	5	EVM0000908;EVM0001298;EVM0003433;EVM0003876;EVM0006228;EVM0006443;EVM0006943;EVM0007249;EVM0008636;EVM0008680;EVM0009680;EVM0010610;EVM0011952;EVM0012502;EVM0012530;EVM0013667;EVM0014982;EVM0016125;EVM0017331;EVM0017442;EVM0018843;EVM0021207;EVM0021541;EVM0023735;EVM0023859	25
novel_miR_1407	xx	EVM0006402;EVM0010070;EVM0019434	3	EVM0000332;EVM0001091;EVM0001468;EVM0004139;EVM0005112;EVM0005742;EVM0006422;EVM0006830;EVM0006901;EVM0007257;EVM0007868;EVM0008528;EVM0009718;EVM0010822;EVM0011575;EVM0012314;EVM0013129;EVM0013859;EVM0015346;EVM0015722;EVM0015842;EVM0016721;EVM0016831;EVM0017310;EVM0021643;EVM0021854	26
novel_miR_1421	xx	EVM0002649;EVM0005225;EVM0012842;EVM0013142;EVM0019913;EVM0020811;EVM0022067	7	EVM0000074;EVM0000867;EVM0002133;EVM0002752;EVM0003442;EVM0003574;EVM0004959;EVM0006397;EVM0007070;EVM0007420;EVM0007700;EVM0007998;EVM0008367;EVM0008437;EVM0008528;EVM0008809;EVM0009299;EVM0009372;EVM0009678;EVM0010387;EVM0010725;EVM0011229;EVM0011927;EVM0012462;EVM0012565;EVM0014006;EVM0014040;EVM0014083;EVM0014112;EVM0014310;EVM0015538;EVM0015756;EVM0016061;EVM0016329;EVM0016404;EVM0016438;EVM…	46
novel_miR_1422	xx	EVM0008469;EVM0010882;EVM0013127;EVM0013802;EVM0014908	5	EVM0000808;EVM0000812;EVM0000908;EVM0001687;EVM0002160;EVM0002378;EVM0002785;EVM0003380;EVM0003433;EVM0004729;EVM0005067;EVM0005204;EVM0005260;EVM0006306;EVM0006405;EVM0006454;EVM0006722;EVM0008097;EVM0008198;EVM0009797;EVM0011982;EVM0013801;EVM0013837;EVM0014296;EVM0015559;EVM0016722;EVM0019843;EVM0020827;EVM0021319;EVM0021664;EVM0022893	31
novel_miR_1430	xx	EVM0002451;EVM0002621;EVM0008656;EVM0008988;EVM0013190;EVM0015018;EVM0016735;EVM0017574	8	EVM0000629;EVM0000949;EVM0001235;EVM0001770;EVM0002025;EVM0002143;EVM0002284;EVM0002329;EVM0002337;EVM0002545;EVM0002634;EVM0002696;EVM0002889;EVM0003025;EVM0003316;EVM0003692;EVM0004239;EVM0004265;EVM0004338;EVM0004358;EVM0004658;EVM0004687;EVM0005121;EVM0005400;EVM0005717;EVM0006025;EVM0007603;EVM0008344;EVM0009276;EVM0009541;EVM0009718;EVM0009797;EVM0009906;EVM0010307;EVM0010526;EVM0011162;EVM…	66
novel_miR_1431	xx	EVM0010938;EVM0012628;EVM0020903;EVM0020934;EVM0022656	5	EVM0000117;EVM0000324;EVM0000681;EVM0001421;EVM0001727;EVM0002634;EVM0002780;EVM0003574;EVM0005899;EVM0006045;EVM0006566;EVM0006600;EVM0008196;EVM0008569;EVM0010249;EVM0013107;EVM0014292;EVM0015059;EVM0016741;EVM0018583;EVM0020174;EVM0021854;EVM0023310;EVM0023952	24
novel_miR_1437	xx	EVM0007074;EVM0008373;EVM0011615;EVM0016963;EVM0020084;EVM0021290	6	EVM0000998;EVM0001692;EVM0002187;EVM0002336;EVM0002662;EVM0002718;EVM0003078;EVM0003581;EVM0005248;EVM0008053;EVM0008664;EVM0009722;EVM0009737;EVM0012134;EVM0013146;EVM0014083;EVM0017447;EVM0020247;EVM0022158;EVM0022924	20
novel_miR_1439	xx	EVM0005423;EVM0012732;EVM0017695;EVM0018255	4	EVM0000352;EVM0001173;EVM0002664;EVM0003543;EVM0004338;EVM0004688;EVM0005579;EVM0005658;EVM0005926;EVM0006766;EVM0008343;EVM0008531;EVM0009114;EVM0010341;EVM0010612;EVM0010739;EVM0010793;EVM0011892;EVM0012885;EVM0013700;EVM0019193;EVM0020218;EVM0022189;EVM0024104	24
novel_miR_144	xy	EVM0003703;EVM0009381	2	EVM0002337;EVM0004067;EVM0007297;EVM0016329;EVM0023313	5
novel_miR_1440	xx	EVM0010224	1	EVM0000076;EVM0000526;EVM0008635;EVM0011363;EVM0012643;EVM0013484;EVM0016395;EVM0020979;EVM0022131;EVM0024250	10
novel_miR_149	xx	EVM0005423;EVM0012732;EVM0017695;EVM0018255	4	EVM0000352;EVM0001173;EVM0002664;EVM0003543;EVM0004338;EVM0004688;EVM0005579;EVM0005658;EVM0005926;EVM0006766;EVM0008343;EVM0008531;EVM0009114;EVM0010341;EVM0010612;EVM0010739;EVM0010793;EVM0011892;EVM0012885;EVM0013700;EVM0019193;EVM0020218;EVM0022189;EVM0024104	24
novel_miR_150	xx	EVM0015634	1	EVM0001929;EVM0003472;EVM0005564;EVM0007471;EVM0008604;EVM0014003;EVM0014682;EVM0015890;EVM0019791;EVM0022161;EVM0022561;EVM0023354	12
novel_miR_151	xy		0	EVM0001004;EVM0018682;EVM0022924	3
novel_miR_153	xx	EVM0011866	1	EVM0000546;EVM0002956;EVM0008531;EVM0008680;EVM0012126;EVM0013058;EVM0013756;EVM0017779;EVM0022088	9
novel_miR_155	xx	EVM0005341	1	EVM0004383;EVM0006913;EVM0008635;EVM0010164;EVM0014137;EVM0020804	6
novel_miR_160	xx	EVM0003485;EVM0010963;EVM0013069	3	EVM0006965;EVM0014825;EVM0016714;EVM0022158	4
novel_miR_162	xx	EVM0001097;EVM0007995;EVM0020850	3	EVM0001475;EVM0001488;EVM0002692;EVM0002954;EVM0003285;EVM0006766;EVM0007339;EVM0010612;EVM0010706;EVM0011413;EVM0011459;EVM0019227;EVM0020116;EVM0021218;EVM0023739	15
novel_miR_168	xy		0	EVM0008040;EVM0016920;EVM0020566;EVM0022903;EVM0023973	5
novel_miR_17	xx	EVM0012732	1	EVM0005089;EVM0006175;EVM0007762;EVM0008071;EVM0015456;EVM0017083;EVM0017581;EVM0023952	8
novel_miR_170	xx		0	EVM0016752;EVM0017992;EVM0020728;EVM0021323	4
novel_miR_172	xx	EVM0018283	1	EVM0001006;EVM0007587;EVM0011363;EVM0011423;EVM0012851;EVM0018575;EVM0019301;EVM0021025;EVM0023305;EVM0023973	10
novel_miR_173	xx	EVM0004932;EVM0005580;EVM0008039	3	EVM0002752;EVM0002932;EVM0004012;EVM0005632;EVM0005681;EVM0006388;EVM0012939;EVM0013491;EVM0014512;EVM0014618;EVM0014694;EVM0016990;EVM0017985;EVM0020753	14
novel_miR_176	xx	EVM0003422;EVM0006534;EVM0006541	3	EVM0001694;EVM0002284;EVM0006249;EVM0017310;EVM0023258	5
novel_miR_177	xx	EVM0006402;EVM0010301;EVM0012251;EVM0014268;EVM0016188	5	EVM0001105;EVM0001488;EVM0002135;EVM0002403;EVM0002475;EVM0002612;EVM0003078;EVM0006343;EVM0006997;EVM0007977;EVM0008273;EVM0009325;EVM0010211;EVM0011892;EVM0013703;EVM0016405;EVM0016542;EVM0017318;EVM0019633;EVM0021406;EVM0022773;EVM0024032	22
novel_miR_18	xx	EVM0000206;EVM0006021;EVM0007068;EVM0008586;EVM0009369;EVM0012920;EVM0013763;EVM0016578;EVM0022073;EVM0022969	10	EVM0000134;EVM0000868;EVM0001277;EVM0001831;EVM0002304;EVM0002631;EVM0002692;EVM0005400;EVM0006521;EVM0007132;EVM0007339;EVM0007987;EVM0008198;EVM0008748;EVM0009359;EVM0009765;EVM0010169;EVM0012008;EVM0012522;EVM0012534;EVM0012573;EVM0014012;EVM0015209;EVM0015379;EVM0016362;EVM0016901;EVM0017066;EVM0017127;EVM0017636;EVM0018496;EVM0020657;EVM0020993;EVM0021289;EVM0021306;EVM0021387;EVM0022346;EVM…	38
novel_miR_181	xx	EVM0001413;EVM0002110;EVM0002368;EVM0012979;EVM0014647;EVM0017614;EVM0023095	7	EVM0000358;EVM0000604;EVM0000808;EVM0001439;EVM0001926;EVM0002692;EVM0002906;EVM0004383;EVM0004899;EVM0005129;EVM0005183;EVM0005383;EVM0005579;EVM0006388;EVM0006627;EVM0007070;EVM0007098;EVM0007201;EVM0007260;EVM0007600;EVM0008095;EVM0008375;EVM0008534;EVM0008660;EVM0009051;EVM0009960;EVM0010005;EVM0010017;EVM0013443;EVM0013638;EVM0013914;EVM0014302;EVM0014395;EVM0014844;EVM0016903;EVM0016961;EVM…	52
novel_miR_183	xx	EVM0008085	1	EVM0003581;EVM0005077;EVM0013015;EVM0014077;EVM0016654;EVM0019575;EVM0021334;EVM0022337;EVM0022657;EVM0023988	10
novel_miR_185	xx	EVM0009973;EVM0014004	2	EVM0000140;EVM0000500;EVM0000681;EVM0003218;EVM0003295;EVM0003843;EVM0004032;EVM0004067;EVM0004101;EVM0005292;EVM0006398;EVM0007002;EVM0008212;EVM0008367;EVM0009567;EVM0009867;EVM0012731;EVM0012817;EVM0012885;EVM0016438;EVM0016547;EVM0018292;EVM0020926;EVM0023352;EVM0023739	25
novel_miR_195	xx	EVM0005423;EVM0012732;EVM0017695;EVM0018255	4	EVM0000352;EVM0001173;EVM0002664;EVM0003543;EVM0004338;EVM0004688;EVM0005579;EVM0005658;EVM0005926;EVM0006766;EVM0008343;EVM0008531;EVM0009114;EVM0010341;EVM0010612;EVM0010739;EVM0010793;EVM0011892;EVM0012885;EVM0013700;EVM0019193;EVM0020218;EVM0022189;EVM0024104	24
novel_miR_205	xx	EVM0011715	1		0
novel_miR_229	xx	EVM0000677;EVM0001888;EVM0002769;EVM0008440;EVM0008996;EVM0013985;EVM0017196;EVM0022067;EVM0022866;EVM0023970	10	EVM0000168;EVM0000530;EVM0000908;EVM0001046;EVM0001411;EVM0001528;EVM0002337;EVM0002407;EVM0002709;EVM0002752;EVM0002873;EVM0003098;EVM0003120;EVM0003166;EVM0003437;EVM0003543;EVM0003901;EVM0004641;EVM0005155;EVM0005345;EVM0005389;EVM0005512;EVM0005530;EVM0006600;EVM0007878;EVM0008168;EVM0008534;EVM0008764;EVM0008954;EVM0009252;EVM0009386;EVM0009414;EVM0009567;EVM0009579;EVM0009922;EVM0010252;EVM…	72
novel_miR_230	xy	EVM0008546;EVM0013161;EVM0014678;EVM0016066;EVM0018987;EVM0023260	6	EVM0000332;EVM0000591;EVM0001235;EVM0001317;EVM0002403;EVM0003990;EVM0004101;EVM0004265;EVM0004336;EVM0004383;EVM0004729;EVM0004751;EVM0005113;EVM0006168;EVM0006399;EVM0006422;EVM0006604;EVM0006783;EVM0007122;EVM0007923;EVM0008930;EVM0009338;EVM0010191;EVM0012393;EVM0013397;EVM0013453;EVM0013468;EVM0014130;EVM0014269;EVM0014708;EVM0016183;EVM0016418;EVM0016530;EVM0017683;EVM0017843;EVM0017926;EVM…	53
novel_miR_237	xx	EVM0003668	1	EVM0004422;EVM0006450;EVM0006787;EVM0007114;EVM0022840	5
novel_miR_238	xx	EVM0001137;EVM0001979;EVM0009248;EVM0009364;EVM0009471;EVM0012326;EVM0012556;EVM0012951;EVM0016380;EVM0019963;EVM0021366;EVM0024010	12	EVM0000223;EVM0000297;EVM0000890;EVM0001277;EVM0001372;EVM0001852;EVM0002530;EVM0002752;EVM0003529;EVM0003565;EVM0003574;EVM0003783;EVM0004044;EVM0005074;EVM0006180;EVM0006325;EVM0006405;EVM0006965;EVM0007834;EVM0009678;EVM0009715;EVM0009838;EVM0009949;EVM0010045;EVM0010615;EVM0010985;EVM0011536;EVM0012966;EVM0014274;EVM0015203;EVM0016395;EVM0016438;EVM0016693;EVM0016749;EVM0016884;EVM0016901;EVM…	55
novel_miR_240	xx	EVM0013161	1	EVM0000681;EVM0006345;EVM0007643;EVM0007870;EVM0020703;EVM0021617	6
novel_miR_242	xx	EVM0001097;EVM0007995;EVM0020850	3	EVM0001475;EVM0001488;EVM0002692;EVM0002954;EVM0003285;EVM0006766;EVM0007339;EVM0010612;EVM0010706;EVM0011413;EVM0011459;EVM0019227;EVM0020116;EVM0021218;EVM0023739	15
novel_miR_243	xx	EVM0000524;EVM0002769;EVM0005225;EVM0011203;EVM0012951;EVM0013729;EVM0013868;EVM0014147;EVM0018046;EVM0018760;EVM0019165;EVM0022797	12	EVM0000053;EVM0000435;EVM0000890;EVM0001138;EVM0001240;EVM0001694;EVM0001831;EVM0001971;EVM0001992;EVM0002187;EVM0002475;EVM0002643;EVM0002656;EVM0002732;EVM0003848;EVM0004034;EVM0004067;EVM0004174;EVM0004422;EVM0004731;EVM0004754;EVM0005119;EVM0005204;EVM0005822;EVM0006398;EVM0006528;EVM0006597;EVM0006697;EVM0006867;EVM0007385;EVM0007486;EVM0007600;EVM0007767;EVM0007878;EVM0008409;EVM0008437;EVM…	97
novel_miR_244	xx	EVM0011866	1	EVM0000546;EVM0002956;EVM0008531;EVM0008680;EVM0012126;EVM0013058;EVM0013756;EVM0017779;EVM0022088	9
novel_miR_251	xx	EVM0001097;EVM0007995;EVM0020850	3	EVM0001475;EVM0001488;EVM0002692;EVM0002954;EVM0003285;EVM0006766;EVM0007339;EVM0010612;EVM0010706;EVM0011413;EVM0011459;EVM0019227;EVM0020116;EVM0021218;EVM0023739	15
novel_miR_254	xy	EVM0004202;EVM0011206;EVM0012709;EVM0019367	4	EVM0000324;EVM0000485;EVM0000588;EVM0000704;EVM0001630;EVM0001694;EVM0002752;EVM0005087;EVM0006399;EVM0008150;EVM0009372;EVM0010919;EVM0011423;EVM0011432;EVM0011608;EVM0012875;EVM0014437;EVM0014972;EVM0016183;EVM0016360;EVM0016547;EVM0016693;EVM0016736;EVM0016795;EVM0018447;EVM0019424;EVM0019916;EVM0020245;EVM0020247;EVM0020387;EVM0021038;EVM0021525;EVM0022005;EVM0023083;EVM0023460;EVM0023748;EVM…	37
novel_miR_261	xx		0	EVM0000283;EVM0013756	2
novel_miR_264	xx	EVM0000206;EVM0006021;EVM0007068;EVM0008586;EVM0009369;EVM0012920;EVM0013763;EVM0016578;EVM0022073;EVM0022969	10	EVM0000134;EVM0000868;EVM0001277;EVM0001831;EVM0002304;EVM0002631;EVM0002692;EVM0005400;EVM0006521;EVM0007132;EVM0007339;EVM0007987;EVM0008198;EVM0008748;EVM0009359;EVM0009765;EVM0010169;EVM0012008;EVM0012522;EVM0012534;EVM0012573;EVM0014012;EVM0015209;EVM0015379;EVM0016362;EVM0016901;EVM0017066;EVM0017127;EVM0017636;EVM0018496;EVM0020657;EVM0020993;EVM0021289;EVM0021306;EVM0021387;EVM0022346;EVM…	38
novel_miR_265	xx	EVM0009369;EVM0020171	2	EVM0000616;EVM0000748;EVM0001417;EVM0003631;EVM0004480;EVM0005194;EVM0007249;EVM0007720;EVM0008367;EVM0008528;EVM0009114;EVM0009532;EVM0009851;EVM0010793;EVM0010885;EVM0011205;EVM0012015;EVM0013477;EVM0018211;EVM0019167;EVM0019500;EVM0022240	22
novel_miR_270	xx	EVM0002019;EVM0007855;EVM0012766;EVM0012951	4	EVM0001630;EVM0004981;EVM0005649;EVM0006454;EVM0006597;EVM0014009;EVM0015688;EVM0017265;EVM0019791;EVM0022686	10
novel_miR_272	xy	EVM0001836;EVM0016645;EVM0017909;EVM0018482	4	EVM0000169;EVM0000352;EVM0000718;EVM0005204;EVM0007533;EVM0007630;EVM0008235;EVM0009386;EVM0009526;EVM0012129;EVM0012163;EVM0013178;EVM0014844;EVM0016382;EVM0016530;EVM0017321;EVM0017647;EVM0017780;EVM0022658	19
novel_miR_277	xx	EVM0005423;EVM0012732;EVM0017695;EVM0018255	4	EVM0000352;EVM0001173;EVM0002664;EVM0003543;EVM0004338;EVM0004688;EVM0005579;EVM0005658;EVM0005926;EVM0006766;EVM0008343;EVM0008531;EVM0009114;EVM0010341;EVM0010612;EVM0010739;EVM0010793;EVM0011892;EVM0012885;EVM0013700;EVM0019193;EVM0020218;EVM0022189;EVM0024104	24
novel_miR_28	xx	EVM0000450;EVM0000677;EVM0002769;EVM0005006;EVM0009713;EVM0010871;EVM0013024;EVM0014004;EVM0014907;EVM0015517;EVM0017264;EVM0019504;EVM0021810;EVM0021899;EVM0021985	15	EVM0000223;EVM0000235;EVM0000297;EVM0000523;EVM0001106;EVM0001317;EVM0001589;EVM0001844;EVM0002327;EVM0002585;EVM0002971;EVM0003316;EVM0003565;EVM0003586;EVM0004101;EVM0004140;EVM0004453;EVM0004663;EVM0004952;EVM0005097;EVM0005218;EVM0005268;EVM0005475;EVM0005667;EVM0005790;EVM0005802;EVM0005834;EVM0006047;EVM0006175;EVM0006678;EVM0006909;EVM0008689;EVM0008930;EVM0009148;EVM0009326;EVM0009430;EVM…	92
novel_miR_281	xx	EVM0005123;EVM0005538;EVM0012251	3	EVM0000908;EVM0003543;EVM0004328;EVM0008617;EVM0009226;EVM0009266;EVM0011432;EVM0012008;EVM0014305;EVM0015209;EVM0016020;EVM0017310;EVM0020517;EVM0020675;EVM0020728;EVM0021323;EVM0021605;EVM0022805;EVM0022880	19
novel_miR_282	xx	EVM0010882;EVM0018283;EVM0022696;EVM0022764;EVM0023042	5	EVM0001046;EVM0002752;EVM0011138;EVM0011348;EVM0018810;EVM0018879;EVM0022627;EVM0022858;EVM0023459	9
novel_miR_288	xx	EVM0001433;EVM0002621;EVM0008152;EVM0009369;EVM0012800;EVM0013127;EVM0016864;EVM0016963;EVM0019913;EVM0020171	10	EVM0000616;EVM0000748;EVM0001105;EVM0001417;EVM0001637;EVM0002187;EVM0002460;EVM0002591;EVM0002805;EVM0003066;EVM0003631;EVM0004480;EVM0005194;EVM0005955;EVM0006867;EVM0007213;EVM0007249;EVM0007290;EVM0007720;EVM0008367;EVM0008528;EVM0008617;EVM0009114;EVM0009532;EVM0009851;EVM0010330;EVM0010793;EVM0010885;EVM0011205;EVM0011933;EVM0011937;EVM0012015;EVM0013096;EVM0013477;EVM0014948;EVM0016346;EVM…	59
novel_miR_29	xy		0	EVM0005349;EVM0014083;EVM0015132;EVM0018658;EVM0018716;EVM0021673;EVM0022251;EVM0022685	8
novel_miR_292	xx	EVM0001433;EVM0002621;EVM0008152;EVM0009369;EVM0012800;EVM0013127;EVM0016864;EVM0016963;EVM0019913;EVM0020171	10	EVM0000616;EVM0000748;EVM0001105;EVM0001417;EVM0001637;EVM0002187;EVM0002460;EVM0002591;EVM0002805;EVM0003066;EVM0003631;EVM0004480;EVM0005194;EVM0005955;EVM0006867;EVM0007213;EVM0007249;EVM0007290;EVM0007720;EVM0008367;EVM0008528;EVM0008617;EVM0009114;EVM0009532;EVM0009851;EVM0010330;EVM0010793;EVM0010885;EVM0011205;EVM0011933;EVM0011937;EVM0012015;EVM0013096;EVM0013477;EVM0014948;EVM0016346;EVM…	59
novel_miR_294	xx	EVM0001097;EVM0007995;EVM0020850	3	EVM0001475;EVM0001488;EVM0002692;EVM0002954;EVM0003285;EVM0006766;EVM0007339;EVM0010612;EVM0010706;EVM0011413;EVM0011459;EVM0019227;EVM0020116;EVM0021218;EVM0023739	15
novel_miR_30	xy	EVM0008125;EVM0014828;EVM0014904;EVM0016843	4	EVM0002528;EVM0002692;EVM0003768;EVM0003891;EVM0005409;EVM0005742;EVM0005822;EVM0007115;EVM0008680;EVM0012188;EVM0013762;EVM0015301;EVM0016358;EVM0016381;EVM0016574;EVM0018657;EVM0018757;EVM0020302;EVM0021099;EVM0022255;EVM0022718;EVM0023129;EVM0024030	23
novel_miR_303	xx	EVM0007553;EVM0008451;EVM0013065	3	EVM0000297;EVM0001106;EVM0001656;EVM0002495;EVM0003472;EVM0006601;EVM0007070;EVM0009851;EVM0012502;EVM0015192;EVM0017668;EVM0019341;EVM0020802	13
novel_miR_305	xx	EVM0000631;EVM0004350;EVM0011184;EVM0015998;EVM0018273;EVM0022416	6	EVM0000549;EVM0000620;EVM0001687;EVM0002407;EVM0002748;EVM0005706;EVM0006398;EVM0007981;EVM0008261;EVM0008847;EVM0010723;EVM0012276;EVM0014715;EVM0015066;EVM0015792;EVM0015956;EVM0016674;EVM0019407;EVM0020287;EVM0022718;EVM0023141;EVM0023184	22
novel_miR_307	xx		0	EVM0000195;EVM0001498;EVM0007132;EVM0013406;EVM0016722;EVM0020417	6
novel_miR_312	xy	EVM0001993;EVM0004601;EVM0005635;EVM0005659;EVM0016879;EVM0023411	6	EVM0000620;EVM0001412;EVM0002393;EVM0002748;EVM0003230;EVM0003341;EVM0003579;EVM0006972;EVM0007257;EVM0007809;EVM0008876;EVM0009678;EVM0009694;EVM0010453;EVM0011336;EVM0012745;EVM0013854;EVM0013914;EVM0014370;EVM0015396;EVM0015473;EVM0016381;EVM0016465;EVM0016654;EVM0016693;EVM0017547;EVM0017576;EVM0017690;EVM0018016;EVM0019175;EVM0019229;EVM0019329;EVM0021025;EVM0021148;EVM0021937;EVM0022438;EVM…	40
novel_miR_325	xx	EVM0002019;EVM0002110;EVM0004350;EVM0020248;EVM0022861	5	EVM0000098;EVM0006781;EVM0011892;EVM0012895;EVM0013700;EVM0016693;EVM0018078;EVM0018456;EVM0018853;EVM0019645;EVM0020396;EVM0020926;EVM0023495	13
novel_miR_329	xx	EVM0000305;EVM0002797;EVM0017800;EVM0018382	4	EVM0001007;EVM0001284;EVM0001298;EVM0003581;EVM0003692;EVM0004142;EVM0005530;EVM0007348;EVM0012390;EVM0012405;EVM0012522;EVM0013756;EVM0014269;EVM0015132;EVM0015354;EVM0015428;EVM0016591;EVM0016614;EVM0017533;EVM0017822;EVM0018462;EVM0022562;EVM0023460;EVM0023988;EVM0024182	25
novel_miR_336	xx	EVM0001919;EVM0004138;EVM0007553;EVM0014268;EVM0014316;EVM0016520	6	EVM0000334;EVM0001609;EVM0001845;EVM0002541;EVM0002551;EVM0002569;EVM0002891;EVM0003412;EVM0003723;EVM0003984;EVM0004265;EVM0004328;EVM0004480;EVM0004535;EVM0005067;EVM0005349;EVM0005548;EVM0006158;EVM0006197;EVM0007792;EVM0008528;EVM0008534;EVM0008569;EVM0009226;EVM0009715;EVM0010704;EVM0011678;EVM0012008;EVM0012137;EVM0012417;EVM0015140;EVM0015504;EVM0015550;EVM0016248;EVM0017194;EVM0017364;EVM…	51
novel_miR_341	xx	EVM0010167	1		0
novel_miR_342	xx	EVM0005423;EVM0012732;EVM0017695;EVM0018255	4	EVM0000352;EVM0001173;EVM0002664;EVM0003543;EVM0004338;EVM0004688;EVM0005579;EVM0005658;EVM0005926;EVM0006766;EVM0008343;EVM0008531;EVM0009114;EVM0010341;EVM0010612;EVM0010739;EVM0010793;EVM0011892;EVM0012885;EVM0013700;EVM0019193;EVM0020218;EVM0022189;EVM0024104	24
novel_miR_343	xy	EVM0008546;EVM0013161;EVM0014678;EVM0016066;EVM0018987;EVM0023260	6	EVM0000332;EVM0000591;EVM0001235;EVM0001317;EVM0002403;EVM0003990;EVM0004101;EVM0004265;EVM0004336;EVM0004383;EVM0004729;EVM0004751;EVM0005113;EVM0006168;EVM0006399;EVM0006422;EVM0006604;EVM0006783;EVM0007122;EVM0007923;EVM0008930;EVM0009338;EVM0010191;EVM0012393;EVM0013397;EVM0013453;EVM0013468;EVM0014130;EVM0014269;EVM0014708;EVM0016183;EVM0016418;EVM0016530;EVM0017683;EVM0017843;EVM0017926;EVM…	53
novel_miR_354	xx		0	EVM0000195;EVM0001498;EVM0007132;EVM0013406;EVM0016722;EVM0020417	6
novel_miR_360	xx	EVM0000010;EVM0000209;EVM0000486;EVM0000699;EVM0001097;EVM0003422;EVM0007281;EVM0007764;EVM0008276;EVM0009332;EVM0014058;EVM0014366;EVM0015896;EVM0016814;EVM0017301;EVM0017574;EVM0021258;EVM0023042;EVM0023501	19	EVM0000250;EVM0000383;EVM0000653;EVM0000908;EVM0001046;EVM0001069;EVM0001317;EVM0001330;EVM0001444;EVM0001727;EVM0001988;EVM0002634;EVM0002643;EVM0002757;EVM0002943;EVM0003066;EVM0003288;EVM0003757;EVM0003876;EVM0004328;EVM0004338;EVM0004634;EVM0004641;EVM0004754;EVM0004981;EVM0004995;EVM0005078;EVM0005204;EVM0005218;EVM0005356;EVM0005955;EVM0006005;EVM0006013;EVM0006180;EVM0006597;EVM0006600;EVM…	116
novel_miR_361	xx	EVM0013672	1	EVM0002133;EVM0007700	2
novel_miR_369	xx	EVM0005123;EVM0005538;EVM0012251	3	EVM0000908;EVM0003543;EVM0004328;EVM0008617;EVM0009226;EVM0009266;EVM0011432;EVM0012008;EVM0014305;EVM0015209;EVM0016020;EVM0017310;EVM0020517;EVM0020675;EVM0020728;EVM0021323;EVM0021605;EVM0022805;EVM0022880	19
novel_miR_37	xy	EVM0006760;EVM0009784;EVM0015616	3	EVM0000352;EVM0001203;EVM0001886;EVM0002187;EVM0002806;EVM0002836;EVM0005292;EVM0005790;EVM0005944;EVM0005982;EVM0006230;EVM0006787;EVM0007051;EVM0008050;EVM0008561;EVM0008619;EVM0008681;EVM0010169;EVM0010891;EVM0011533;EVM0014455;EVM0014531;EVM0014795;EVM0014865;EVM0015037;EVM0016089;EVM0016293;EVM0016654;EVM0016674;EVM0018292;EVM0018462;EVM0019028;EVM0019655;EVM0020218;EVM0020424;EVM0020494;EVM…	41
novel_miR_370	xy		0	EVM0004882;EVM0005579;EVM0010721;EVM0018029	4
novel_miR_373	xy	EVM0003465	1	EVM0002143;EVM0008121;EVM0010555;EVM0012702;EVM0013515;EVM0018016;EVM0021175;EVM0022183;EVM0022187;EVM0023344	10
novel_miR_375	xx	EVM0004350;EVM0005635;EVM0022361	3	EVM0001825;EVM0002304;EVM0002503;EVM0003513;EVM0003891;EVM0004773;EVM0007004;EVM0008288;EVM0008305;EVM0012047;EVM0012188;EVM0014187;EVM0015859;EVM0016321;EVM0016960;EVM0018070;EVM0018396;EVM0019076;EVM0020618;EVM0020726;EVM0022657;EVM0022929;EVM0023286;EVM0023540	24
novel_miR_377	xx	EVM0008195;EVM0010689	2	EVM0002933;EVM0003707;EVM0006909;EVM0009867;EVM0010307;EVM0011162;EVM0012895;EVM0016115;EVM0016916;EVM0019193;EVM0020425;EVM0020929;EVM0023057	13
novel_miR_379	xx	EVM0002513;EVM0005246;EVM0005447;EVM0006911;EVM0008385;EVM0010571;EVM0011805;EVM0014268;EVM0017689;EVM0018337;EVM0020248;EVM0023087	12	EVM0000120;EVM0000344;EVM0000546;EVM0000949;EVM0001818;EVM0001926;EVM0002084;EVM0003065;EVM0003086;EVM0003472;EVM0004034;EVM0004688;EVM0004751;EVM0005289;EVM0006194;EVM0006822;EVM0007412;EVM0007427;EVM0007494;EVM0007600;EVM0007981;EVM0008528;EVM0008976;EVM0009376;EVM0009567;EVM0009678;EVM0009748;EVM0010453;EVM0012300;EVM0012857;EVM0012918;EVM0013243;EVM0013894;EVM0014889;EVM0015055;EVM0015180;EVM…	65
novel_miR_388	xx	EVM0005423;EVM0012732;EVM0017695;EVM0018255	4	EVM0000352;EVM0001173;EVM0002664;EVM0003543;EVM0004338;EVM0004688;EVM0005579;EVM0005658;EVM0005926;EVM0006766;EVM0008343;EVM0008531;EVM0009114;EVM0010341;EVM0010612;EVM0010739;EVM0010793;EVM0011892;EVM0012885;EVM0013700;EVM0019193;EVM0020218;EVM0022189;EVM0024104	24
novel_miR_389	xx		0	EVM0000195;EVM0001498;EVM0007132;EVM0013406;EVM0016722;EVM0020417	6
novel_miR_39	xx		0	EVM0007360;EVM0022161;EVM0024153	3
novel_miR_390	xx	EVM0010445	1	EVM0000134;EVM0001298;EVM0001327;EVM0002499;EVM0002512;EVM0003472;EVM0003935;EVM0004808;EVM0005034;EVM0007371;EVM0007700;EVM0008467;EVM0009467;EVM0009914;EVM0011496;EVM0013700;EVM0014003;EVM0014420;EVM0014603;EVM0017683;EVM0017941;EVM0019293;EVM0019554;EVM0019901;EVM0020247;EVM0021081;EVM0021576;EVM0021789;EVM0021996;EVM0023083;EVM0023492;EVM0024110	32
novel_miR_392	xx	EVM0008195;EVM0008998;EVM0012251;EVM0021350;EVM0023970	5	EVM0000195;EVM0001009;EVM0002950;EVM0003449;EVM0003732;EVM0005302;EVM0006572;EVM0006597;EVM0006973;EVM0007471;EVM0007600;EVM0008088;EVM0009981;EVM0010706;EVM0011571;EVM0013641;EVM0014889;EVM0015093;EVM0016329;EVM0016542;EVM0016547;EVM0016654;EVM0017858;EVM0018347;EVM0023467;EVM0023600;EVM0024039	27
novel_miR_405	xx		0	EVM0002025;EVM0005400;EVM0008664;EVM0012792;EVM0015688;EVM0015859;EVM0017062;EVM0018135;EVM0019076;EVM0019229;EVM0020657;EVM0024252	12
novel_miR_41	xy		0	EVM0000867;EVM0004042;EVM0009142;EVM0010985;EVM0015037;EVM0020174	6
novel_miR_411	xx	EVM0005172;EVM0013142;EVM0018046;EVM0023731	4	EVM0002748;EVM0003574;EVM0004238;EVM0005119;EVM0006175;EVM0006711;EVM0008993;EVM0009429;EVM0009718;EVM0009922;EVM0016667;EVM0017904;EVM0018286;EVM0018553;EVM0023176	15
novel_miR_412	xx	EVM0001097;EVM0007995;EVM0020850	3	EVM0001475;EVM0001488;EVM0002692;EVM0002954;EVM0003285;EVM0006766;EVM0007339;EVM0010612;EVM0010706;EVM0011413;EVM0011459;EVM0019227;EVM0020116;EVM0021218;EVM0023739	15
novel_miR_413	xy		0	EVM0023056	1
novel_miR_418	xx	EVM0005423;EVM0012732;EVM0017695;EVM0018255	4	EVM0000352;EVM0001173;EVM0002664;EVM0003543;EVM0004338;EVM0004688;EVM0005579;EVM0005658;EVM0005926;EVM0006766;EVM0008343;EVM0008531;EVM0009114;EVM0010341;EVM0010612;EVM0010739;EVM0010793;EVM0011892;EVM0012885;EVM0013700;EVM0019193;EVM0020218;EVM0022189;EVM0024104	24
novel_miR_429	xy	EVM0021894;EVM0023865	2	EVM0000297;EVM0000546;EVM0001401;EVM0001472;EVM0002079;EVM0003472;EVM0004265;EVM0004358;EVM0007533;EVM0008562;EVM0012250;EVM0012956;EVM0013700;EVM0013713;EVM0013981;EVM0014512;EVM0014671;EVM0015691;EVM0016652;EVM0016693;EVM0016901;EVM0017127;EVM0018316;EVM0018554;EVM0019008;EVM0019443;EVM0022893;EVM0022911;EVM0023810;EVM0024234	30
novel_miR_43	xx		0	EVM0000195;EVM0001498;EVM0007132;EVM0013406;EVM0016722;EVM0020417	6
novel_miR_430	xy	EVM0012732	1	EVM0000721;EVM0004895;EVM0007013;EVM0010394;EVM0013443;EVM0014681;EVM0016381;EVM0021854;EVM0022793	9
novel_miR_431	xx	EVM0005626	1	EVM0002185;EVM0008631;EVM0009961;EVM0017226;EVM0022150;EVM0022789	6
novel_miR_433	xx	EVM0001097;EVM0007995;EVM0020850	3	EVM0001475;EVM0001488;EVM0002692;EVM0002954;EVM0003285;EVM0006766;EVM0007339;EVM0010612;EVM0010706;EVM0011413;EVM0011459;EVM0019227;EVM0020116;EVM0021218;EVM0023739	15
novel_miR_434	xx	EVM0006402;EVM0010070;EVM0019434	3	EVM0000332;EVM0001091;EVM0001468;EVM0004139;EVM0005112;EVM0005742;EVM0006422;EVM0006830;EVM0006901;EVM0007257;EVM0007868;EVM0008528;EVM0009718;EVM0010822;EVM0011575;EVM0012314;EVM0013129;EVM0013859;EVM0015346;EVM0015722;EVM0015842;EVM0016721;EVM0016831;EVM0017310;EVM0021643;EVM0021854	26
novel_miR_436	xx	EVM0001433;EVM0009248;EVM0009381;EVM0010830;EVM0017794;EVM0021180	6	EVM0000293;EVM0001687;EVM0003412;EVM0003513;EVM0003729;EVM0005389;EVM0005742;EVM0007472;EVM0007505;EVM0008620;EVM0008681;EVM0009867;EVM0013405;EVM0014982;EVM0015301;EVM0015519;EVM0016195;EVM0016347;EVM0019759;EVM0024205	20
novel_miR_442	xx	EVM0003044;EVM0004350;EVM0005659;EVM0007059;EVM0007553;EVM0009790;EVM0013763;EVM0015910;EVM0016188;EVM0021315;EVM0021905	11	EVM0000530;EVM0001476;EVM0002089;EVM0002284;EVM0003513;EVM0003545;EVM0004520;EVM0004671;EVM0005302;EVM0005547;EVM0005564;EVM0005885;EVM0006722;EVM0007923;EVM0009107;EVM0009141;EVM0009359;EVM0009981;EVM0010009;EVM0010191;EVM0010365;EVM0010834;EVM0011623;EVM0012438;EVM0012692;EVM0013453;EVM0014269;EVM0014676;EVM0014844;EVM0015328;EVM0015756;EVM0015792;EVM0015839;EVM0016654;EVM0018399;EVM0018679;EVM…	49
novel_miR_446	xx	EVM0022626	1	EVM0000163;EVM0009949;EVM0012553;EVM0013397;EVM0013756;EVM0014603;EVM0015058;EVM0016358;EVM0016627;EVM0016905;EVM0019489	11
novel_miR_447	xy	EVM0000247;EVM0001819;EVM0007352;EVM0008361;EVM0010604;EVM0016855	6	EVM0000237;EVM0000812;EVM0000846;EVM0000868;EVM0001417;EVM0001768;EVM0001886;EVM0002298;EVM0003041;EVM0005302;EVM0007813;EVM0008315;EVM0008642;EVM0008716;EVM0009851;EVM0010252;EVM0010410;EVM0010615;EVM0010989;EVM0013346;EVM0014618;EVM0016533;EVM0016535;EVM0016592;EVM0016902;EVM0016993;EVM0017576;EVM0018079;EVM0018670;EVM0019071;EVM0019175;EVM0019229;EVM0019270;EVM0019795;EVM0019916;EVM0020733;EVM…	42
novel_miR_453	xx		0	EVM0000235;EVM0001064;EVM0001727;EVM0001852;EVM0003732;EVM0004415;EVM0004754;EVM0005077;EVM0006045;EVM0006837;EVM0007219;EVM0007587;EVM0008415;EVM0008904;EVM0008949;EVM0009453;EVM0009888;EVM0011363;EVM0012918;EVM0014767;EVM0015301;EVM0019690;EVM0019886;EVM0022438;EVM0022858;EVM0023504;EVM0023895;EVM0024130	28
novel_miR_459	xx	EVM0001442;EVM0002184;EVM0002769;EVM0007963;EVM0014904;EVM0017943;EVM0021498;EVM0021967;EVM0022389;EVM0024010	10	EVM0000231;EVM0000706;EVM0001417;EVM0001727;EVM0002151;EVM0002267;EVM0002541;EVM0002953;EVM0002956;EVM0003230;EVM0003412;EVM0003886;EVM0004541;EVM0005010;EVM0005210;EVM0005383;EVM0005475;EVM0006045;EVM0006194;EVM0006572;EVM0006597;EVM0006945;EVM0008212;EVM0008751;EVM0008954;EVM0009083;EVM0009268;EVM0011913;EVM0012008;EVM0012543;EVM0013109;EVM0013113;EVM0013366;EVM0013435;EVM0013638;EVM0014603;EVM…	52
novel_miR_468	xx	EVM0001433;EVM0001442;EVM0007068;EVM0007957;EVM0009248;EVM0009784;EVM0010392;EVM0014268;EVM0016880;EVM0017301;EVM0022361;EVM0024050	12	EVM0000389;EVM0001436;EVM0001439;EVM0001701;EVM0001844;EVM0001926;EVM0001988;EVM0002329;EVM0002600;EVM0002974;EVM0003120;EVM0003513;EVM0003712;EVM0003723;EVM0003852;EVM0003891;EVM0004422;EVM0004480;EVM0004535;EVM0004562;EVM0004990;EVM0005078;EVM0005349;EVM0005400;EVM0005754;EVM0005924;EVM0006449;EVM0006454;EVM0006738;EVM0007219;EVM0007361;EVM0007372;EVM0007471;EVM0007729;EVM0008069;EVM0008515;EVM…	118
novel_miR_469	xy		0	EVM0001460;EVM0006399;EVM0010249;EVM0019451;EVM0019900	5
novel_miR_47	xx	EVM0004932;EVM0005580;EVM0006116;EVM0012326;EVM0016428;EVM0022349	6	EVM0000297;EVM0001014;EVM0002752;EVM0002932;EVM0003218;EVM0003586;EVM0004012;EVM0004751;EVM0004857;EVM0005632;EVM0005681;EVM0006383;EVM0009838;EVM0010446;EVM0012939;EVM0014618;EVM0014694;EVM0014851;EVM0015472;EVM0015550;EVM0016990;EVM0017679;EVM0017985;EVM0018772;EVM0020753	25
novel_miR_470	xy	EVM0003292;EVM0006259;EVM0016091;EVM0016269	4	EVM0001237;EVM0002175;EVM0002279;EVM0002585;EVM0003852;EVM0003935;EVM0004623;EVM0004751;EVM0004883;EVM0005010;EVM0005426;EVM0007070;EVM0009010;EVM0009771;EVM0013057;EVM0014674;EVM0017843;EVM0020307;EVM0021945;EVM0022738;EVM0023305;EVM0023743;EVM0023973;EVM0024182	24
novel_miR_472	xx	EVM0001993;EVM0004350;EVM0006010;EVM0006361;EVM0012428;EVM0012951;EVM0017634;EVM0021899;EVM0024026	9	EVM0000133;EVM0000195;EVM0000721;EVM0001070;EVM0001476;EVM0001488;EVM0001938;EVM0002466;EVM0002569;EVM0002692;EVM0003041;EVM0003320;EVM0003366;EVM0003373;EVM0003439;EVM0003843;EVM0004051;EVM0004158;EVM0004544;EVM0004688;EVM0005137;EVM0005400;EVM0005856;EVM0006345;EVM0006484;EVM0006597;EVM0007132;EVM0007600;EVM0007915;EVM0007947;EVM0008046;EVM0008069;EVM0008375;EVM0008409;EVM0008577;EVM0008762;EVM…	94
novel_miR_480	xx	EVM0002019	1	EVM0002600;EVM0005498;EVM0009158;EVM0009612;EVM0013700;EVM0018078;EVM0018456;EVM0020078;EVM0020753;EVM0020926;EVM0022076	11
novel_miR_482	xx	EVM0001137;EVM0001979;EVM0009248;EVM0009364;EVM0009471;EVM0012326;EVM0012556;EVM0012951;EVM0016380;EVM0019963;EVM0021366;EVM0024010	12	EVM0000223;EVM0000297;EVM0000890;EVM0001277;EVM0001372;EVM0001852;EVM0002530;EVM0002752;EVM0003529;EVM0003565;EVM0003574;EVM0003783;EVM0004044;EVM0005074;EVM0006180;EVM0006325;EVM0006405;EVM0006965;EVM0007834;EVM0009678;EVM0009715;EVM0009838;EVM0009949;EVM0010045;EVM0010615;EVM0010985;EVM0011536;EVM0012966;EVM0014274;EVM0015203;EVM0016395;EVM0016438;EVM0016693;EVM0016749;EVM0016884;EVM0016901;EVM…	55
novel_miR_484	xx		0	EVM0006487;EVM0014112;EVM0022305	3
novel_miR_490	xx		0	EVM0000195;EVM0001498;EVM0007132;EVM0013406;EVM0016722;EVM0020417	6
novel_miR_493	xx	EVM0009388;EVM0014712;EVM0018425;EVM0020084	4	EVM0000383;EVM0000969;EVM0004127;EVM0004821;EVM0005089;EVM0005541;EVM0006180;EVM0006617;EVM0014517;EVM0019916;EVM0020247;EVM0020797;EVM0022747;EVM0022789	14
novel_miR_496	xx	EVM0002109;EVM0022861	2		0
novel_miR_501	xx	EVM0001097;EVM0007995;EVM0020850	3	EVM0001475;EVM0001488;EVM0002692;EVM0002954;EVM0003285;EVM0006766;EVM0007339;EVM0010612;EVM0010706;EVM0011413;EVM0011459;EVM0019227;EVM0020116;EVM0021218;EVM0023739	15
novel_miR_507	xx	EVM0010167	1		0
novel_miR_509	xy	EVM0011622;EVM0013868	2	EVM0000707;EVM0001240;EVM0002692;EVM0002749;EVM0005268;EVM0005475;EVM0009783;EVM0010249;EVM0014083;EVM0019324;EVM0020711	11
novel_miR_516	xy	EVM0000247;EVM0001819;EVM0007352;EVM0008361;EVM0010604;EVM0016855	6	EVM0000237;EVM0000812;EVM0000846;EVM0000868;EVM0001417;EVM0001768;EVM0001886;EVM0002298;EVM0003041;EVM0005302;EVM0007813;EVM0008315;EVM0008642;EVM0008716;EVM0009851;EVM0010252;EVM0010410;EVM0010615;EVM0010989;EVM0013346;EVM0014618;EVM0016533;EVM0016535;EVM0016592;EVM0016902;EVM0016993;EVM0017576;EVM0018079;EVM0018670;EVM0019071;EVM0019175;EVM0019229;EVM0019270;EVM0019795;EVM0019916;EVM0020733;EVM…	42
novel_miR_517	xx	EVM0005423;EVM0012732;EVM0017695;EVM0018255	4	EVM0000352;EVM0001173;EVM0002664;EVM0003543;EVM0004338;EVM0004688;EVM0005579;EVM0005658;EVM0005926;EVM0006766;EVM0008343;EVM0008531;EVM0009114;EVM0010341;EVM0010612;EVM0010739;EVM0010793;EVM0011892;EVM0012885;EVM0013700;EVM0019193;EVM0020218;EVM0022189;EVM0024104	24
novel_miR_521	xx		0	EVM0002025;EVM0005400;EVM0008664;EVM0012792;EVM0015688;EVM0015859;EVM0017062;EVM0018135;EVM0019076;EVM0019229;EVM0020657;EVM0024252	12
novel_miR_524	xy	EVM0005076;EVM0009388;EVM0013985;EVM0015811;EVM0017614;EVM0021905;EVM0024026	7	EVM0000135;EVM0000825;EVM0001476;EVM0003332;EVM0004265;EVM0004399;EVM0004671;EVM0004729;EVM0005183;EVM0005260;EVM0006119;EVM0006304;EVM0006781;EVM0007412;EVM0010350;EVM0010365;EVM0010387;EVM0014713;EVM0015446;EVM0015476;EVM0015491;EVM0016458;EVM0016605;EVM0016704;EVM0016988;EVM0017012;EVM0017969;EVM0018627;EVM0020245;EVM0020728;EVM0021798;EVM0022548	32
novel_miR_525	xx		0	EVM0007486;EVM0009430;EVM0018106;EVM0023093	4
novel_miR_526	xx	EVM0000385;EVM0017263;EVM0022266	3	EVM0000091;EVM0000120;EVM0000326;EVM0000833;EVM0001284;EVM0001887;EVM0002495;EVM0003574;EVM0004782;EVM0005417;EVM0006028;EVM0006048;EVM0007219;EVM0007533;EVM0008660;EVM0009142;EVM0010634;EVM0010793;EVM0012733;EVM0012857;EVM0012966;EVM0013703;EVM0013801;EVM0014137;EVM0014736;EVM0016722;EVM0017194;EVM0017471;EVM0017867;EVM0018734;EVM0018879;EVM0019467;EVM0020469;EVM0021059;EVM0023459;EVM0023852;EVM…	37
novel_miR_529	xx	EVM0003668;EVM0015896;EVM0016878;EVM0021285;EVM0021315	5	EVM0000908;EVM0001298;EVM0003433;EVM0003876;EVM0006228;EVM0006443;EVM0006943;EVM0007249;EVM0008636;EVM0008680;EVM0009680;EVM0010610;EVM0011952;EVM0012502;EVM0012530;EVM0013667;EVM0014982;EVM0016125;EVM0017331;EVM0017442;EVM0018843;EVM0021207;EVM0021541;EVM0023735;EVM0023859	25
novel_miR_532	xx		0	EVM0004888;EVM0007548;EVM0018436;EVM0020728;EVM0021323	5
novel_miR_541	xx	EVM0005423;EVM0012732;EVM0017695;EVM0018255	4	EVM0000352;EVM0001173;EVM0002664;EVM0003543;EVM0004338;EVM0004688;EVM0005579;EVM0005658;EVM0005926;EVM0006766;EVM0008343;EVM0008531;EVM0009114;EVM0010341;EVM0010612;EVM0010739;EVM0010793;EVM0011892;EVM0012885;EVM0013700;EVM0019193;EVM0020218;EVM0022189;EVM0024104	24
novel_miR_546	xx	EVM0016878;EVM0021810;EVM0023731	3	EVM0001077;EVM0006693;EVM0007600;EVM0007713;EVM0007987;EVM0008315;EVM0011921;EVM0013854;EVM0014290;EVM0015566;EVM0018879;EVM0020905;EVM0021289;EVM0021323;EVM0023904	15
novel_miR_547	xx	EVM0005423;EVM0012732;EVM0017695;EVM0018255	4	EVM0000352;EVM0001173;EVM0002664;EVM0003543;EVM0004338;EVM0004688;EVM0005579;EVM0005658;EVM0005926;EVM0006766;EVM0008343;EVM0008531;EVM0009114;EVM0010341;EVM0010612;EVM0010739;EVM0010793;EVM0011892;EVM0012885;EVM0013700;EVM0019193;EVM0020218;EVM0022189;EVM0024104	24
novel_miR_550	xx	EVM0005123;EVM0005538;EVM0012251	3	EVM0000908;EVM0003543;EVM0004328;EVM0008617;EVM0009226;EVM0009266;EVM0011432;EVM0012008;EVM0014305;EVM0015209;EVM0016020;EVM0017310;EVM0020517;EVM0020675;EVM0020728;EVM0021323;EVM0021605;EVM0022805;EVM0022880	19
novel_miR_554	xy		0	EVM0008305	1
novel_miR_559	xx	EVM0006911;EVM0007952;EVM0008451;EVM0012556	4	EVM0000734;EVM0000908;EVM0002956;EVM0005389;EVM0006577;EVM0007249;EVM0009012;EVM0010863;EVM0011848;EVM0012393;EVM0012817;EVM0013243;EVM0014157;EVM0014972;EVM0017760;EVM0018113;EVM0018610;EVM0018657;EVM0021195;EVM0021541;EVM0023296;EVM0024149	22
novel_miR_560	xy	EVM0000247;EVM0001819;EVM0007352;EVM0008361;EVM0010604;EVM0016855	6	EVM0000237;EVM0000812;EVM0000846;EVM0000868;EVM0001417;EVM0001768;EVM0001886;EVM0002298;EVM0003041;EVM0005302;EVM0007813;EVM0008315;EVM0008642;EVM0008716;EVM0009851;EVM0010252;EVM0010410;EVM0010615;EVM0010989;EVM0013346;EVM0014618;EVM0016533;EVM0016535;EVM0016592;EVM0016902;EVM0016993;EVM0017576;EVM0018079;EVM0018670;EVM0019071;EVM0019175;EVM0019229;EVM0019270;EVM0019795;EVM0019916;EVM0020733;EVM…	42
novel_miR_565	xy	EVM0009368	1	EVM0002336;EVM0004688;EVM0005547;EVM0008816;EVM0023083	5
novel_miR_566	xx	EVM0005423;EVM0012732;EVM0017695;EVM0018255	4	EVM0000352;EVM0001173;EVM0002664;EVM0003543;EVM0004338;EVM0004688;EVM0005579;EVM0005658;EVM0005926;EVM0006766;EVM0008343;EVM0008531;EVM0009114;EVM0010341;EVM0010612;EVM0010739;EVM0010793;EVM0011892;EVM0012885;EVM0013700;EVM0019193;EVM0020218;EVM0022189;EVM0024104	24
novel_miR_567	xx		0	EVM0022674	1
novel_miR_572	xx	EVM0005423;EVM0012732;EVM0017695;EVM0018255	4	EVM0000352;EVM0001173;EVM0002664;EVM0003543;EVM0004338;EVM0004688;EVM0005579;EVM0005658;EVM0005926;EVM0006766;EVM0008343;EVM0008531;EVM0009114;EVM0010341;EVM0010612;EVM0010739;EVM0010793;EVM0011892;EVM0012885;EVM0013700;EVM0019193;EVM0020218;EVM0022189;EVM0024104	24
novel_miR_579	xy	EVM0000010;EVM0000385;EVM0011184;EVM0019913;EVM0020105;EVM0022327	6	EVM0000219;EVM0000235;EVM0000324;EVM0002372;EVM0003078;EVM0003230;EVM0003513;EVM0005649;EVM0005834;EVM0006570;EVM0006577;EVM0007070;EVM0008355;EVM0008976;EVM0009797;EVM0012792;EVM0015135;EVM0016098;EVM0018879;EVM0019682;EVM0023247	21
novel_miR_58	xx	EVM0001137;EVM0001979;EVM0009248;EVM0009364;EVM0009471;EVM0012326;EVM0012556;EVM0012951;EVM0016380;EVM0019963;EVM0021366;EVM0024010	12	EVM0000223;EVM0000297;EVM0000890;EVM0001277;EVM0001372;EVM0001852;EVM0002530;EVM0002752;EVM0003529;EVM0003565;EVM0003574;EVM0003783;EVM0004044;EVM0005074;EVM0006180;EVM0006325;EVM0006405;EVM0006965;EVM0007834;EVM0009678;EVM0009715;EVM0009838;EVM0009949;EVM0010045;EVM0010615;EVM0010985;EVM0011536;EVM0012966;EVM0014274;EVM0015203;EVM0016395;EVM0016438;EVM0016693;EVM0016749;EVM0016884;EVM0016901;EVM…	55
novel_miR_59	xx	EVM0003167;EVM0005626;EVM0012678;EVM0016878;EVM0019434;EVM0021498	6	EVM0001886;EVM0002530;EVM0003317;EVM0003854;EVM0004821;EVM0005649;EVM0006582;EVM0006781;EVM0006896;EVM0007947;EVM0008284;EVM0008437;EVM0009432;EVM0010112;EVM0010666;EVM0011260;EVM0011531;EVM0011552;EVM0011745;EVM0012483;EVM0012490;EVM0012918;EVM0013703;EVM0014101;EVM0014443;EVM0014512;EVM0014767;EVM0015009;EVM0015015;EVM0015209;EVM0015559;EVM0015830;EVM0016215;EVM0017474;EVM0017985;EVM0018016;EVM…	44
novel_miR_591	xx	EVM0005423;EVM0012732;EVM0017695;EVM0018255	4	EVM0000352;EVM0001173;EVM0002664;EVM0003543;EVM0004338;EVM0004688;EVM0005579;EVM0005658;EVM0005926;EVM0006766;EVM0008343;EVM0008531;EVM0009114;EVM0010341;EVM0010612;EVM0010739;EVM0010793;EVM0011892;EVM0012885;EVM0013700;EVM0019193;EVM0020218;EVM0022189;EVM0024104	24
novel_miR_593	xx	EVM0001097;EVM0007995;EVM0020850	3	EVM0001475;EVM0001488;EVM0002692;EVM0002954;EVM0003285;EVM0006766;EVM0007339;EVM0010612;EVM0010706;EVM0011413;EVM0011459;EVM0019227;EVM0020116;EVM0021218;EVM0023739	15
novel_miR_604	xx	EVM0015634	1	EVM0001929;EVM0003472;EVM0005564;EVM0007471;EVM0008604;EVM0014003;EVM0014682;EVM0015890;EVM0019791;EVM0022161;EVM0022561;EVM0023354	12
novel_miR_608	xx	EVM0006133;EVM0007995;EVM0009272;EVM0009301;EVM0010858;EVM0012842	6	EVM0001472;EVM0002089;EVM0002099;EVM0004152;EVM0004270;EVM0004440;EVM0005547;EVM0009851;EVM0010499;EVM0010621;EVM0010661;EVM0014490;EVM0014982;EVM0015476;EVM0016102;EVM0016177;EVM0016272;EVM0016458;EVM0016804;EVM0017688;EVM0019683;EVM0020642;EVM0021404;EVM0022078;EVM0022131	25
novel_miR_609	xx	EVM0010882;EVM0023636	2	EVM0000169;EVM0008437;EVM0009438;EVM0010826;EVM0015467;EVM0019071;EVM0022773	7
novel_miR_613	xx	EVM0002586;EVM0007032;EVM0007272;EVM0010687;EVM0015896;EVM0017669;EVM0022797	7	EVM0000352;EVM0001417;EVM0001852;EVM0001875;EVM0002662;EVM0003065;EVM0003901;EVM0004049;EVM0004071;EVM0004152;EVM0004375;EVM0004724;EVM0005021;EVM0005171;EVM0005455;EVM0005523;EVM0005917;EVM0006528;EVM0006566;EVM0007002;EVM0007792;EVM0007808;EVM0008095;EVM0008261;EVM0008281;EVM0008449;EVM0008577;EVM0008949;EVM0008954;EVM0010555;EVM0010705;EVM0011178;EVM0011363;EVM0011720;EVM0011727;EVM0012393;EVM…	74
novel_miR_618	xy	EVM0019574	1	EVM0002156;EVM0007081;EVM0008890;EVM0011952;EVM0020427	5
novel_miR_62	xx	EVM0012979	1	EVM0002752;EVM0009918;EVM0010218;EVM0014844;EVM0022468	5
novel_miR_620	xx	EVM0003607	1	EVM0006690;EVM0010453;EVM0012988;EVM0017439	4
novel_miR_625	xx	EVM0003375;EVM0009248;EVM0023411	3	EVM0002267;EVM0007270;EVM0007808;EVM0009320;EVM0009340;EVM0012816;EVM0013801;EVM0016716;EVM0018366;EVM0018558;EVM0018658;EVM0019341	12
novel_miR_632	xx	EVM0019996	1	EVM0001687;EVM0002880;EVM0005924;EVM0009838;EVM0010658;EVM0015364;EVM0017419;EVM0018292	8
novel_miR_635	xx	EVM0001137;EVM0001979;EVM0009248;EVM0009364;EVM0009471;EVM0012326;EVM0012556;EVM0012951;EVM0016380;EVM0019963;EVM0021366;EVM0024010	12	EVM0000223;EVM0000297;EVM0000890;EVM0001277;EVM0001372;EVM0001852;EVM0002530;EVM0002752;EVM0003529;EVM0003565;EVM0003574;EVM0003783;EVM0004044;EVM0005074;EVM0006180;EVM0006325;EVM0006405;EVM0006965;EVM0007834;EVM0009678;EVM0009715;EVM0009838;EVM0009949;EVM0010045;EVM0010615;EVM0010985;EVM0011536;EVM0012966;EVM0014274;EVM0015203;EVM0016395;EVM0016438;EVM0016693;EVM0016749;EVM0016884;EVM0016901;EVM…	55
novel_miR_639	xy	EVM0004359;EVM0011302;EVM0018187;EVM0022130	4	EVM0000855;EVM0004399;EVM0005547;EVM0008290;EVM0008360;EVM0009386;EVM0012638;EVM0015868;EVM0019071;EVM0020642;EVM0022789;EVM0023141	12
novel_miR_646	xx	EVM0001442;EVM0002184;EVM0002769;EVM0007963;EVM0014904;EVM0017943;EVM0021498;EVM0021967;EVM0022389;EVM0024010	10	EVM0000231;EVM0000706;EVM0001417;EVM0001727;EVM0002151;EVM0002267;EVM0002541;EVM0002953;EVM0002956;EVM0003230;EVM0003412;EVM0003886;EVM0004541;EVM0005010;EVM0005210;EVM0005383;EVM0005475;EVM0006045;EVM0006194;EVM0006572;EVM0006597;EVM0006945;EVM0008212;EVM0008751;EVM0008954;EVM0009083;EVM0009268;EVM0011913;EVM0012008;EVM0012543;EVM0013109;EVM0013113;EVM0013366;EVM0013435;EVM0013638;EVM0014603;EVM…	52
novel_miR_647	xx	EVM0001097;EVM0007995;EVM0020850	3	EVM0001475;EVM0001488;EVM0002692;EVM0002954;EVM0003285;EVM0006766;EVM0007339;EVM0010612;EVM0010706;EVM0011413;EVM0011459;EVM0019227;EVM0020116;EVM0021218;EVM0023739	15
novel_miR_649	xx	EVM0001097;EVM0007995;EVM0020850	3	EVM0001475;EVM0001488;EVM0002692;EVM0002954;EVM0003285;EVM0006766;EVM0007339;EVM0010612;EVM0010706;EVM0011413;EVM0011459;EVM0019227;EVM0020116;EVM0021218;EVM0023739	15
novel_miR_651	xy	EVM0007059	1	EVM0001955;EVM0003631;EVM0003723;EVM0011014;EVM0011582;EVM0013347;EVM0014370;EVM0014512;EVM0017031;EVM0017628;EVM0019545	11
novel_miR_652	xx	EVM0010525;EVM0012422;EVM0017574	3	EVM0000297;EVM0000593;EVM0000659;EVM0001476;EVM0001671;EVM0002805;EVM0003105;EVM0003581;EVM0003842;EVM0004399;EVM0004663;EVM0006617;EVM0006711;EVM0007033;EVM0007339;EVM0007420;EVM0007467;EVM0008534;EVM0009098;EVM0009438;EVM0009981;EVM0010634;EVM0012106;EVM0012188;EVM0012392;EVM0012419;EVM0013234;EVM0014618;EVM0015180;EVM0015406;EVM0016321;EVM0017127;EVM0017666;EVM0017965;EVM0018113;EVM0018713;EVM…	44
novel_miR_653	xx	EVM0001063;EVM0003810;EVM0005883;EVM0007074;EVM0020745	5	EVM0000026;EVM0001200;EVM0002156;EVM0003317;EVM0003460;EVM0003513;EVM0003760;EVM0003901;EVM0004436;EVM0004948;EVM0005066;EVM0005255;EVM0005822;EVM0006627;EVM0006993;EVM0007600;EVM0007608;EVM0008751;EVM0010169;EVM0012137;EVM0012751;EVM0014795;EVM0018647;EVM0019246;EVM0020245;EVM0020247;EVM0020400;EVM0020802;EVM0021278;EVM0021673;EVM0021774;EVM0023296;EVM0023988	33
novel_miR_660	xy	EVM0003250;EVM0010496	2	EVM0000224;EVM0001768;EVM0001783;EVM0003586;EVM0003872;EVM0004444;EVM0006367;EVM0007533;EVM0008672;EVM0009995;EVM0013268;EVM0014012;EVM0020302;EVM0023056;EVM0023551	15
novel_miR_668	xy		0	EVM0000752;EVM0006397;EVM0009372;EVM0012817	4
novel_miR_67	xx	EVM0005123;EVM0005538;EVM0012251	3	EVM0000908;EVM0003543;EVM0004328;EVM0008617;EVM0009226;EVM0009266;EVM0011432;EVM0012008;EVM0014305;EVM0015209;EVM0016020;EVM0017310;EVM0020517;EVM0020675;EVM0020728;EVM0021323;EVM0021605;EVM0022805;EVM0022880	19
novel_miR_675	xx	EVM0000264;EVM0006922;EVM0013899	3	EVM0002719;EVM0003285;EVM0004064;EVM0004671;EVM0005218;EVM0005248;EVM0006913;EVM0007489;EVM0007987;EVM0008144;EVM0008604;EVM0008954;EVM0010612;EVM0010886;EVM0010919;EVM0011682;EVM0011760;EVM0012851;EVM0013056;EVM0013608;EVM0013854;EVM0014329;EVM0014613;EVM0017257;EVM0019496;EVM0020779;EVM0021316;EVM0022616;EVM0023258;EVM0023681;EVM0023969	31
novel_miR_676	xx	EVM0000333;EVM0001063;EVM0002184;EVM0003418;EVM0006402;EVM0006491;EVM0006897;EVM0022529;EVM0022861;EVM0022866;EVM0023840	11	EVM0000120;EVM0000195;EVM0000293;EVM0001106;EVM0001298;EVM0002187;EVM0003295;EVM0003586;EVM0004663;EVM0004671;EVM0006708;EVM0006946;EVM0007442;EVM0007505;EVM0008410;EVM0009340;EVM0010444;EVM0012188;EVM0012890;EVM0012918;EVM0013243;EVM0013305;EVM0013406;EVM0013611;EVM0013940;EVM0014003;EVM0015550;EVM0020429;EVM0021663;EVM0022321;EVM0022658;EVM0023220;EVM0023895;EVM0024196	34
novel_miR_685	xx	EVM0000524;EVM0004378;EVM0008998;EVM0013799	4	EVM0000475;EVM0000546;EVM0001077;EVM0001358;EVM0001851;EVM0008305;EVM0009867;EVM0010145;EVM0010886;EVM0012300;EVM0013756;EVM0014406;EVM0016305;EVM0019243;EVM0020396;EVM0021880;EVM0022462;EVM0023540	18
novel_miR_688	xx	EVM0005423;EVM0012732;EVM0017695;EVM0018255	4	EVM0000352;EVM0001173;EVM0002664;EVM0003543;EVM0004338;EVM0004688;EVM0005579;EVM0005658;EVM0005926;EVM0006766;EVM0008343;EVM0008531;EVM0009114;EVM0010341;EVM0010612;EVM0010739;EVM0010793;EVM0011892;EVM0012885;EVM0013700;EVM0019193;EVM0020218;EVM0022189;EVM0024104	24
novel_miR_69	xx	EVM0005538;EVM0012842	2	EVM0000530;EVM0002289;EVM0004474;EVM0007608;EVM0008793;EVM0008879;EVM0011678;EVM0014833;EVM0015200;EVM0018331;EVM0020087	11
novel_miR_694	xx	EVM0001137;EVM0001979;EVM0009248;EVM0009364;EVM0009471;EVM0012326;EVM0012556;EVM0012951;EVM0016380;EVM0019963;EVM0021366;EVM0024010	12	EVM0000223;EVM0000297;EVM0000890;EVM0001277;EVM0001372;EVM0001852;EVM0002530;EVM0002752;EVM0003529;EVM0003565;EVM0003574;EVM0003783;EVM0004044;EVM0005074;EVM0006180;EVM0006325;EVM0006405;EVM0006965;EVM0007834;EVM0009678;EVM0009715;EVM0009838;EVM0009949;EVM0010045;EVM0010615;EVM0010985;EVM0011536;EVM0012966;EVM0014274;EVM0015203;EVM0016395;EVM0016438;EVM0016693;EVM0016749;EVM0016884;EVM0016901;EVM…	55
novel_miR_715	xx	EVM0000524;EVM0004378;EVM0008998;EVM0013799	4	EVM0000475;EVM0000546;EVM0001077;EVM0001358;EVM0001851;EVM0008305;EVM0009867;EVM0010145;EVM0010886;EVM0012300;EVM0013756;EVM0014406;EVM0016305;EVM0019243;EVM0020396;EVM0021880;EVM0022462;EVM0023540	18
novel_miR_716	xx	EVM0008499	1	EVM0000526;EVM0001401;EVM0002466;EVM0002692;EVM0002709;EVM0004260;EVM0005251;EVM0007238;EVM0007794;EVM0007801;EVM0008890;EVM0010173;EVM0010203;EVM0011762;EVM0013700;EVM0014269;EVM0016628;EVM0017447;EVM0017584;EVM0018179;EVM0020618;EVM0021167;EVM0021306;EVM0022860;EVM0022948;EVM0023608;EVM0023712	27
novel_miR_717	xx	EVM0003055;EVM0020773	2	EVM0018818	1
novel_miR_718	xx	EVM0015634	1	EVM0001929;EVM0003472;EVM0005564;EVM0007471;EVM0008604;EVM0014003;EVM0014682;EVM0015890;EVM0019791;EVM0022161;EVM0022561;EVM0023354	12
novel_miR_719	xx	EVM0001952;EVM0005052;EVM0005635;EVM0007952;EVM0010445;EVM0013868;EVM0015903;EVM0016868;EVM0021290	9	EVM0000293;EVM0000546;EVM0000925;EVM0001886;EVM0002284;EVM0002393;EVM0002749;EVM0002845;EVM0003144;EVM0003389;EVM0003760;EVM0004414;EVM0004821;EVM0005021;EVM0005137;EVM0005649;EVM0005681;EVM0006203;EVM0006405;EVM0006909;EVM0006926;EVM0007729;EVM0008003;EVM0008108;EVM0008449;EVM0008501;EVM0008534;EVM0008567;EVM0009361;EVM0009680;EVM0009838;EVM0009981;EVM0010016;EVM0010164;EVM0010405;EVM0010410;EVM…	83
novel_miR_72	xy	EVM0002513;EVM0013065;EVM0013127;EVM0016188;EVM0024207	5	EVM0000721;EVM0001106;EVM0001173;EVM0003320;EVM0003768;EVM0003990;EVM0005383;EVM0005555;EVM0006122;EVM0006781;EVM0006790;EVM0008528;EVM0008930;EVM0009040;EVM0009098;EVM0009114;EVM0009567;EVM0009783;EVM0013791;EVM0014133;EVM0014157;EVM0014455;EVM0015301;EVM0015449;EVM0016180;EVM0016277;EVM0016654;EVM0017321;EVM0017636;EVM0017688;EVM0017693;EVM0017925;EVM0018879;EVM0019322;EVM0019377;EVM0019676;EVM…	45
novel_miR_727	xx	EVM0001413;EVM0002110;EVM0002368;EVM0012979;EVM0014647;EVM0017614;EVM0023095	7	EVM0000358;EVM0000604;EVM0000808;EVM0001439;EVM0001926;EVM0002692;EVM0002906;EVM0004383;EVM0004899;EVM0005129;EVM0005183;EVM0005383;EVM0005579;EVM0006388;EVM0006627;EVM0007070;EVM0007098;EVM0007201;EVM0007260;EVM0007600;EVM0008095;EVM0008375;EVM0008534;EVM0008660;EVM0009051;EVM0009960;EVM0010005;EVM0010017;EVM0013443;EVM0013638;EVM0013914;EVM0014302;EVM0014395;EVM0014844;EVM0016903;EVM0016961;EVM…	52
novel_miR_733	xx	EVM0001442;EVM0002184;EVM0002769;EVM0007963;EVM0014904;EVM0017943;EVM0021498;EVM0021967;EVM0022389;EVM0024010	10	EVM0000231;EVM0000706;EVM0001417;EVM0001727;EVM0002151;EVM0002267;EVM0002541;EVM0002953;EVM0002956;EVM0003230;EVM0003412;EVM0003886;EVM0004541;EVM0005010;EVM0005210;EVM0005383;EVM0005475;EVM0006045;EVM0006194;EVM0006572;EVM0006597;EVM0006945;EVM0008212;EVM0008751;EVM0008954;EVM0009083;EVM0009268;EVM0011913;EVM0012008;EVM0012543;EVM0013109;EVM0013113;EVM0013366;EVM0013435;EVM0013638;EVM0014603;EVM…	52
novel_miR_737	xx	EVM0005538;EVM0012842	2	EVM0000530;EVM0002289;EVM0004474;EVM0007608;EVM0008793;EVM0008879;EVM0011678;EVM0014833;EVM0015200;EVM0018331;EVM0020087	11
novel_miR_738	xy	EVM0001888;EVM0003673	2	EVM0003472;EVM0008567;EVM0010081;EVM0012885;EVM0014083;EVM0016547;EVM0016909;EVM0017321;EVM0017547;EVM0020711;EVM0022156	11
novel_miR_742	xx	EVM0012766	1	EVM0002267;EVM0002933;EVM0005218;EVM0007872;EVM0008631;EVM0009141;EVM0009326;EVM0009922;EVM0011331;EVM0012094;EVM0012573;EVM0013476;EVM0015248;EVM0015688;EVM0019916;EVM0020000;EVM0020078;EVM0021643;EVM0021874;EVM0022161;EVM0023011;EVM0023344;EVM0023712;EVM0024109	24
novel_miR_746	xx	EVM0001228;EVM0017898;EVM0019913	3	EVM0001184;EVM0004480;EVM0006600;EVM0007197;EVM0007636;EVM0009852;EVM0012246;EVM0012490;EVM0012996;EVM0013366;EVM0015055;EVM0017080;EVM0017083;EVM0018483;EVM0018913;EVM0021019;EVM0021183;EVM0021189;EVM0023066	19
novel_miR_768	xx	EVM0004294	1	EVM0000523;EVM0004243;EVM0004895;EVM0010306;EVM0018103	5
novel_miR_775	xy	EVM0009248;EVM0021393	2	EVM0016693;EVM0023972	2
novel_miR_778	xx	EVM0007074;EVM0008373;EVM0020084;EVM0021290	4	EVM0000998;EVM0002662;EVM0002718;EVM0003581;EVM0008053;EVM0008664;EVM0010543;EVM0013756;EVM0014083;EVM0020247;EVM0022158;EVM0022924	12
novel_miR_782	xx	EVM0000305;EVM0002797;EVM0017800;EVM0018382	4	EVM0001007;EVM0001284;EVM0001298;EVM0003581;EVM0003692;EVM0004142;EVM0005530;EVM0007348;EVM0012390;EVM0012405;EVM0012522;EVM0013756;EVM0014269;EVM0015132;EVM0015354;EVM0015428;EVM0016591;EVM0016614;EVM0017533;EVM0017822;EVM0018462;EVM0022562;EVM0023460;EVM0023988;EVM0024182	25
novel_miR_785	xx	EVM0009713	1	EVM0001006;EVM0002805;EVM0003891;EVM0008743;EVM0011571;EVM0012056;EVM0017314;EVM0019623;EVM0020262	9
novel_miR_786	xx	EVM0000305;EVM0002797;EVM0017800;EVM0018382	4	EVM0001007;EVM0001284;EVM0001298;EVM0003581;EVM0003692;EVM0004142;EVM0005530;EVM0007348;EVM0012390;EVM0012405;EVM0012522;EVM0013756;EVM0014269;EVM0015132;EVM0015354;EVM0015428;EVM0016591;EVM0016614;EVM0017533;EVM0017822;EVM0018462;EVM0022562;EVM0023460;EVM0023988;EVM0024182	25
novel_miR_787	xx	EVM0008195;EVM0010689	2	EVM0002933;EVM0003707;EVM0006909;EVM0009867;EVM0010307;EVM0011162;EVM0012895;EVM0016115;EVM0016916;EVM0019193;EVM0020425;EVM0020929;EVM0023057	13
novel_miR_788	xx		0	EVM0005512;EVM0008053;EVM0009745;EVM0016667;EVM0023419	5
novel_miR_79	xx	EVM0001888;EVM0003902;EVM0006402;EVM0007573;EVM0009871;EVM0014712;EVM0018198;EVM0021315	8	EVM0000358;EVM0001203;EVM0002038;EVM0002475;EVM0003513;EVM0004634;EVM0004754;EVM0005438;EVM0008139;EVM0009401;EVM0010307;EVM0010993;EVM0011139;EVM0013178;EVM0013822;EVM0015322;EVM0016177;EVM0016667;EVM0017688;EVM0018331;EVM0018734;EVM0019005;EVM0019076;EVM0019600;EVM0021185;EVM0021334;EVM0021602;EVM0021663;EVM0022533;EVM0022924;EVM0023083	31
novel_miR_796	xx	EVM0003668;EVM0015896;EVM0016878;EVM0021285;EVM0021315	5	EVM0000908;EVM0001298;EVM0003433;EVM0003876;EVM0006228;EVM0006443;EVM0006943;EVM0007249;EVM0008636;EVM0008680;EVM0009680;EVM0010610;EVM0011952;EVM0012502;EVM0012530;EVM0013667;EVM0014982;EVM0016125;EVM0017331;EVM0017442;EVM0018843;EVM0021207;EVM0021541;EVM0023735;EVM0023859	25
novel_miR_8	xx	EVM0000684;EVM0002110;EVM0003703;EVM0010830;EVM0022327	5	EVM0001330;EVM0003166;EVM0003449;EVM0004371;EVM0005442;EVM0010169;EVM0010330;EVM0011571;EVM0013491;EVM0014009;EVM0015486;EVM0017637;EVM0018447;EVM0019421	14
novel_miR_802	xy	EVM0005076;EVM0009388;EVM0013985;EVM0015811;EVM0017614;EVM0021905;EVM0024026	7	EVM0000135;EVM0000825;EVM0001476;EVM0003332;EVM0004265;EVM0004399;EVM0004671;EVM0004729;EVM0005183;EVM0005260;EVM0006119;EVM0006304;EVM0006781;EVM0007412;EVM0010350;EVM0010365;EVM0010387;EVM0014713;EVM0015446;EVM0015476;EVM0015491;EVM0016458;EVM0016605;EVM0016704;EVM0016988;EVM0017012;EVM0017969;EVM0018627;EVM0020245;EVM0020728;EVM0021798;EVM0022548	32
novel_miR_803	xx	EVM0015634	1	EVM0001929;EVM0003472;EVM0005564;EVM0007471;EVM0008604;EVM0014003;EVM0014682;EVM0015890;EVM0019791;EVM0022161;EVM0022561;EVM0023354	12
novel_miR_804	xy	EVM0004378;EVM0013161;EVM0013623;EVM0018273;EVM0019555;EVM0023970	6	EVM0000440;EVM0000868;EVM0005137;EVM0006711;EVM0007561;EVM0007801;EVM0009142;EVM0010444;EVM0010997;EVM0012008;EVM0013397;EVM0013854;EVM0015866;EVM0016654;EVM0016769;EVM0017171;EVM0018647;EVM0019703;EVM0020174;EVM0020492;EVM0020859;EVM0021617	22
novel_miR_805	xy	EVM0008181;EVM0015018	2	EVM0000009;EVM0000383;EVM0004280;EVM0004729;EVM0008273;EVM0012008;EVM0013626;EVM0018170;EVM0020733	9
novel_miR_806	xx		0	EVM0008304	1
novel_miR_810	xy		0	EVM0004882;EVM0005579;EVM0010721;EVM0018029	4
novel_miR_818	xx	EVM0002368;EVM0003054;EVM0003658;EVM0005172;EVM0006330;EVM0007954;EVM0009445;EVM0010562;EVM0010830;EVM0016868;EVM0017521;EVM0019913	12	EVM0000223;EVM0000718;EVM0000825;EVM0001064;EVM0001106;EVM0001931;EVM0002160;EVM0002714;EVM0002905;EVM0003449;EVM0003522;EVM0004032;EVM0004101;EVM0004485;EVM0005484;EVM0005966;EVM0007467;EVM0009680;EVM0009830;EVM0009886;EVM0009889;EVM0009981;EVM0010169;EVM0010550;EVM0012186;EVM0012246;EVM0013592;EVM0013737;EVM0015192;EVM0015301;EVM0015467;EVM0016195;EVM0016240;EVM0016547;EVM0016936;EVM0016946;EVM…	50
novel_miR_823	xx	EVM0000930;EVM0005172;EVM0007553;EVM0008773;EVM0016520;EVM0017202	6	EVM0000283;EVM0000938;EVM0001046;EVM0001235;EVM0002393;EVM0002551;EVM0003984;EVM0008569;EVM0009715;EVM0011181;EVM0011678;EVM0012918;EVM0013056;EVM0013178;EVM0014531;EVM0014693;EVM0014872;EVM0015203;EVM0016248;EVM0017441;EVM0017599;EVM0017896;EVM0018103;EVM0018144;EVM0018165;EVM0018288;EVM0019317;EVM0020387;EVM0020528;EVM0020831;EVM0020870;EVM0021025;EVM0022110;EVM0022189;EVM0022407;EVM0022526	36
novel_miR_826	xx	EVM0000487;EVM0001888;EVM0005313;EVM0006760;EVM0009973;EVM0012920;EVM0021180;EVM0022067	8	EVM0000363;EVM0000383;EVM0000681;EVM0000704;EVM0001358;EVM0001988;EVM0002160;EVM0002318;EVM0002334;EVM0004724;EVM0004821;EVM0005667;EVM0005751;EVM0007070;EVM0007269;EVM0007600;EVM0008681;EVM0008764;EVM0008949;EVM0009372;EVM0009981;EVM0009995;EVM0010164;EVM0010704;EVM0010993;EVM0011348;EVM0011533;EVM0011794;EVM0012182;EVM0012558;EVM0012677;EVM0013244;EVM0013642;EVM0013655;EVM0013822;EVM0014215;EVM…	70
novel_miR_827	xy	EVM0008546;EVM0013161;EVM0014678;EVM0016066;EVM0018987;EVM0023260	6	EVM0000332;EVM0000591;EVM0001235;EVM0001317;EVM0002403;EVM0003990;EVM0004101;EVM0004265;EVM0004336;EVM0004383;EVM0004729;EVM0004751;EVM0005113;EVM0006168;EVM0006399;EVM0006422;EVM0006604;EVM0006783;EVM0007122;EVM0007923;EVM0008930;EVM0009338;EVM0010191;EVM0012393;EVM0013397;EVM0013453;EVM0013468;EVM0014130;EVM0014269;EVM0014708;EVM0016183;EVM0016418;EVM0016530;EVM0017683;EVM0017843;EVM0017926;EVM…	53
novel_miR_831	xx	EVM0011866	1	EVM0000546;EVM0002956;EVM0008531;EVM0008680;EVM0012126;EVM0013058;EVM0013756;EVM0017779;EVM0022088	9
novel_miR_841	xx	EVM0022067;EVM0022797;EVM0023767	3	EVM0000855;EVM0000939;EVM0001240;EVM0001988;EVM0003332;EVM0003472;EVM0003513;EVM0004110;EVM0005097;EVM0005218;EVM0005416;EVM0007114;EVM0007808;EVM0008504;EVM0011655;EVM0013341;EVM0016542;EVM0018505;EVM0019167;EVM0019227;EVM0019711;EVM0020717;EVM0021114;EVM0021863;EVM0022858	25
novel_miR_843	xx	EVM0022067;EVM0022797;EVM0023767	3	EVM0000855;EVM0000939;EVM0001240;EVM0001988;EVM0003332;EVM0003472;EVM0003513;EVM0004110;EVM0005097;EVM0005218;EVM0005416;EVM0007114;EVM0007808;EVM0008504;EVM0011655;EVM0013341;EVM0016542;EVM0018505;EVM0019167;EVM0019227;EVM0019711;EVM0020717;EVM0021114;EVM0021863;EVM0022858	25
novel_miR_844	xx	EVM0007952;EVM0015995	2	EVM0000352;EVM0002643;EVM0003248;EVM0003689;EVM0008604;EVM0010203;EVM0011919;EVM0018103;EVM0018633;EVM0019467;EVM0020078;EVM0020268;EVM0022234	13
novel_miR_845	xx	EVM0005423;EVM0012732;EVM0017695;EVM0018255	4	EVM0000352;EVM0001173;EVM0002664;EVM0003543;EVM0004338;EVM0004688;EVM0005579;EVM0005658;EVM0005926;EVM0006766;EVM0008343;EVM0008531;EVM0009114;EVM0010341;EVM0010612;EVM0010739;EVM0010793;EVM0011892;EVM0012885;EVM0013700;EVM0019193;EVM0020218;EVM0022189;EVM0024104	24
novel_miR_847	xy	EVM0004202;EVM0011206;EVM0012709;EVM0019367	4	EVM0000324;EVM0000485;EVM0000588;EVM0000704;EVM0001630;EVM0001694;EVM0002752;EVM0005087;EVM0006399;EVM0008150;EVM0009372;EVM0010919;EVM0011423;EVM0011432;EVM0011608;EVM0012875;EVM0014437;EVM0014972;EVM0016183;EVM0016360;EVM0016547;EVM0016693;EVM0016736;EVM0016795;EVM0018447;EVM0019424;EVM0019916;EVM0020245;EVM0020247;EVM0020387;EVM0021038;EVM0021525;EVM0022005;EVM0023083;EVM0023460;EVM0023748;EVM…	37
novel_miR_853	xy	EVM0000247;EVM0001819;EVM0007352;EVM0008361;EVM0010604;EVM0016855	6	EVM0000237;EVM0000812;EVM0000846;EVM0000868;EVM0001417;EVM0001768;EVM0001886;EVM0002298;EVM0003041;EVM0005302;EVM0007813;EVM0008315;EVM0008642;EVM0008716;EVM0009851;EVM0010252;EVM0010410;EVM0010615;EVM0010989;EVM0013346;EVM0014618;EVM0016533;EVM0016535;EVM0016592;EVM0016902;EVM0016993;EVM0017576;EVM0018079;EVM0018670;EVM0019071;EVM0019175;EVM0019229;EVM0019270;EVM0019795;EVM0019916;EVM0020733;EVM…	42
novel_miR_854	xx	EVM0015634	1	EVM0001929;EVM0003472;EVM0005564;EVM0007471;EVM0008604;EVM0014003;EVM0014682;EVM0015890;EVM0019791;EVM0022161;EVM0022561;EVM0023354	12
novel_miR_855	xx	EVM0022067;EVM0022797;EVM0023767	3	EVM0000855;EVM0000939;EVM0001240;EVM0001988;EVM0003332;EVM0003472;EVM0003513;EVM0004110;EVM0005097;EVM0005218;EVM0005416;EVM0007114;EVM0007808;EVM0008504;EVM0011655;EVM0013341;EVM0016542;EVM0018505;EVM0019167;EVM0019227;EVM0019711;EVM0020717;EVM0021114;EVM0021863;EVM0022858	25
novel_miR_857	xy	EVM0004359;EVM0011302;EVM0018187;EVM0022130	4	EVM0000855;EVM0004399;EVM0005547;EVM0008290;EVM0008360;EVM0009386;EVM0012638;EVM0015868;EVM0019071;EVM0020642;EVM0022789;EVM0023141	12
novel_miR_859	xx	EVM0012038	1	EVM0001298;EVM0010499;EVM0013756;EVM0015431;EVM0020616	5
novel_miR_864	xx	EVM0003228;EVM0007074;EVM0015883	3	EVM0000438;EVM0002151;EVM0002749;EVM0004152;EVM0004687;EVM0005383;EVM0006711;EVM0006783;EVM0007668;EVM0009040;EVM0009148;EVM0009678;EVM0009765;EVM0012392;EVM0012419;EVM0016748;EVM0017547;EVM0017560;EVM0017598;EVM0019047;EVM0019982;EVM0020307;EVM0020429;EVM0021525;EVM0021854;EVM0022015;EVM0024130	27
novel_miR_865	xx	EVM0001413;EVM0002110;EVM0002368;EVM0012979;EVM0014647;EVM0017614;EVM0023095	7	EVM0000358;EVM0000604;EVM0000808;EVM0001439;EVM0001926;EVM0002692;EVM0002906;EVM0004383;EVM0004899;EVM0005129;EVM0005183;EVM0005383;EVM0005579;EVM0006388;EVM0006627;EVM0007070;EVM0007098;EVM0007201;EVM0007260;EVM0007600;EVM0008095;EVM0008375;EVM0008534;EVM0008660;EVM0009051;EVM0009960;EVM0010005;EVM0010017;EVM0013443;EVM0013638;EVM0013914;EVM0014302;EVM0014395;EVM0014844;EVM0016903;EVM0016961;EVM…	52
novel_miR_867	xx	EVM0005626;EVM0006928	2	EVM0000201;EVM0000593;EVM0002933;EVM0007031;EVM0008501;EVM0009762;EVM0009766;EVM0012341;EVM0013622;EVM0014972;EVM0017310;EVM0020703	12
novel_miR_869	xy	EVM0004359;EVM0011302;EVM0018187;EVM0022130	4	EVM0000855;EVM0004399;EVM0005547;EVM0008290;EVM0008360;EVM0009386;EVM0012638;EVM0015868;EVM0019071;EVM0020642;EVM0022789;EVM0023141	12
novel_miR_870	xx	EVM0022067;EVM0022797;EVM0023767	3	EVM0000855;EVM0000939;EVM0001240;EVM0001988;EVM0003332;EVM0003472;EVM0003513;EVM0004110;EVM0005097;EVM0005218;EVM0005416;EVM0007114;EVM0007808;EVM0008504;EVM0011655;EVM0013341;EVM0016542;EVM0018505;EVM0019167;EVM0019227;EVM0019711;EVM0020717;EVM0021114;EVM0021863;EVM0022858	25
novel_miR_877	xx		0	EVM0000195;EVM0001498;EVM0007132;EVM0013406;EVM0016722;EVM0020417	6
novel_miR_878	xx	EVM0005423;EVM0012732;EVM0017695;EVM0018255	4	EVM0000352;EVM0001173;EVM0002664;EVM0003543;EVM0004338;EVM0004688;EVM0005579;EVM0005658;EVM0005926;EVM0006766;EVM0008343;EVM0008531;EVM0009114;EVM0010341;EVM0010612;EVM0010739;EVM0010793;EVM0011892;EVM0012885;EVM0013700;EVM0019193;EVM0020218;EVM0022189;EVM0024104	24
novel_miR_89	xx	EVM0017388	1	EVM0007004;EVM0012259;EVM0016467;EVM0016533;EVM0016644;EVM0018331	6
novel_miR_893	xx	EVM0008195;EVM0010689	2	EVM0002933;EVM0003707;EVM0006909;EVM0009867;EVM0010307;EVM0011162;EVM0012895;EVM0016115;EVM0016916;EVM0019193;EVM0020425;EVM0020929;EVM0023057	13
novel_miR_904	xx	EVM0002295;EVM0006112;EVM0013729	3	EVM0000438;EVM0000793;EVM0002298;EVM0003880;EVM0004358;EVM0005512;EVM0007710;EVM0007813;EVM0008315;EVM0008680;EVM0008764;EVM0011331;EVM0011423;EVM0016462;EVM0016920;EVM0020905;EVM0022438;EVM0022592;EVM0023542;EVM0024075	20
novel_miR_905	xx	EVM0005423;EVM0012732;EVM0017695;EVM0018255	4	EVM0000352;EVM0001173;EVM0002664;EVM0003543;EVM0004338;EVM0004688;EVM0005579;EVM0005658;EVM0005926;EVM0006766;EVM0008343;EVM0008531;EVM0009114;EVM0010341;EVM0010612;EVM0010739;EVM0010793;EVM0011892;EVM0012885;EVM0013700;EVM0019193;EVM0020218;EVM0022189;EVM0024104	24
novel_miR_906	xx	EVM0000411;EVM0000487;EVM0000677;EVM0008451;EVM0010660;EVM0014316;EVM0014875	7	EVM0001421;EVM0003368;EVM0005119;EVM0007339;EVM0008295;EVM0010912;EVM0013455;EVM0013491;EVM0014407;EVM0015286;EVM0016903;EVM0020424;EVM0020616;EVM0022773;EVM0022816;EVM0022911	16
novel_miR_907	xx	EVM0011866	1	EVM0000546;EVM0002956;EVM0008531;EVM0008680;EVM0012126;EVM0013058;EVM0013756;EVM0017779;EVM0022088	9
novel_miR_91	xx	EVM0002586;EVM0007032;EVM0007272;EVM0010687;EVM0015896;EVM0017669;EVM0022797	7	EVM0000352;EVM0001417;EVM0001852;EVM0001875;EVM0002662;EVM0003065;EVM0003901;EVM0004049;EVM0004071;EVM0004152;EVM0004375;EVM0004724;EVM0005021;EVM0005171;EVM0005455;EVM0005523;EVM0005917;EVM0006528;EVM0006566;EVM0007002;EVM0007792;EVM0007808;EVM0008095;EVM0008261;EVM0008281;EVM0008449;EVM0008577;EVM0008949;EVM0008954;EVM0010555;EVM0010705;EVM0011178;EVM0011363;EVM0011720;EVM0011727;EVM0012393;EVM…	74
novel_miR_911	xx	EVM0005123;EVM0005538;EVM0012251	3	EVM0000908;EVM0003543;EVM0004328;EVM0008617;EVM0009226;EVM0009266;EVM0011432;EVM0012008;EVM0014305;EVM0015209;EVM0016020;EVM0017310;EVM0020517;EVM0020675;EVM0020728;EVM0021323;EVM0021605;EVM0022805;EVM0022880	19
novel_miR_914	xy	EVM0001207;EVM0005635;EVM0006534;EVM0010094;EVM0024061	5	EVM0001024;EVM0002031;EVM0005292;EVM0005547;EVM0006949;EVM0009851;EVM0010165;EVM0012392;EVM0013364;EVM0014513;EVM0016027;EVM0017926;EVM0020417;EVM0022816;EVM0023011	15
novel_miR_919	xx	EVM0012732;EVM0017695;EVM0018255	3	EVM0000297;EVM0000352;EVM0002084;EVM0003117;EVM0003851;EVM0004338;EVM0004454;EVM0004688;EVM0005579;EVM0005724;EVM0005926;EVM0006766;EVM0008343;EVM0008531;EVM0009114;EVM0010341;EVM0010612;EVM0010739;EVM0011760;EVM0011892;EVM0012885;EVM0013406;EVM0013700;EVM0019193;EVM0020218;EVM0021218;EVM0022189;EVM0022519;EVM0023890;EVM0024104	30
novel_miR_920	xy	EVM0000247;EVM0001819;EVM0007352;EVM0008361;EVM0010604;EVM0016855	6	EVM0000237;EVM0000812;EVM0000846;EVM0000868;EVM0001417;EVM0001768;EVM0001886;EVM0002298;EVM0003041;EVM0005302;EVM0007813;EVM0008315;EVM0008642;EVM0008716;EVM0009851;EVM0010252;EVM0010410;EVM0010615;EVM0010989;EVM0013346;EVM0014618;EVM0016533;EVM0016535;EVM0016592;EVM0016902;EVM0016993;EVM0017576;EVM0018079;EVM0018670;EVM0019071;EVM0019175;EVM0019229;EVM0019270;EVM0019795;EVM0019916;EVM0020733;EVM…	42
novel_miR_922	xx	EVM0011537;EVM0011735;EVM0013926;EVM0015896;EVM0017836;EVM0023473;EVM0024107	7	EVM0000334;EVM0001237;EVM0001489;EVM0002329;EVM0002953;EVM0003101;EVM0003446;EVM0003449;EVM0004787;EVM0005564;EVM0008660;EVM0010306;EVM0011243;EVM0012682;EVM0016305;EVM0016518;EVM0016654;EVM0018818;EVM0018966;EVM0019791;EVM0021398;EVM0021472;EVM0021863;EVM0022476;EVM0022594;EVM0023099;EVM0023108;EVM0023810;EVM0023973;EVM0024196	30
novel_miR_926	xx	EVM0002368;EVM0003054;EVM0003658;EVM0005172;EVM0006330;EVM0007954;EVM0009445;EVM0010562;EVM0010830;EVM0016868;EVM0017521;EVM0019913	12	EVM0000223;EVM0000718;EVM0000825;EVM0001064;EVM0001106;EVM0001931;EVM0002160;EVM0002714;EVM0002905;EVM0003449;EVM0003522;EVM0004032;EVM0004101;EVM0004485;EVM0005484;EVM0005966;EVM0007467;EVM0009680;EVM0009830;EVM0009886;EVM0009889;EVM0009981;EVM0010169;EVM0010550;EVM0012186;EVM0012246;EVM0013592;EVM0013737;EVM0015192;EVM0015301;EVM0015467;EVM0016195;EVM0016240;EVM0016547;EVM0016936;EVM0016946;EVM…	50
novel_miR_934	xx	EVM0000251;EVM0012628	2	EVM0001630;EVM0003332;EVM0003449;EVM0004754;EVM0005564;EVM0007196;EVM0007870;EVM0009432;EVM0009448;EVM0012341;EVM0012490;EVM0013608;EVM0013756;EVM0015330;EVM0015449;EVM0015868;EVM0016395;EVM0016650;EVM0017306;EVM0017568;EVM0018165;EVM0018554;EVM0020000;EVM0020813;EVM0020827;EVM0021541;EVM0022212;EVM0023272;EVM0023709;EVM0024066	30
novel_miR_936	xx	EVM0001097;EVM0007995;EVM0020850	3	EVM0001475;EVM0001488;EVM0002692;EVM0002954;EVM0003285;EVM0006766;EVM0007339;EVM0010612;EVM0010706;EVM0011413;EVM0011459;EVM0019227;EVM0020116;EVM0021218;EVM0023739	15
novel_miR_940	xx	EVM0003147;EVM0006928;EVM0017730;EVM0019580;EVM0022719;EVM0023501	6	EVM0000562;EVM0001006;EVM0001346;EVM0002156;EVM0003437;EVM0003749;EVM0003768;EVM0004895;EVM0006708;EVM0007870;EVM0008569;EVM0009340;EVM0009867;EVM0009922;EVM0010453;EVM0011727;EVM0011912;EVM0012573;EVM0013622;EVM0017248;EVM0017292;EVM0017683;EVM0017859;EVM0018360;EVM0019317;EVM0019324;EVM0020881;EVM0021072;EVM0021387;EVM0023055;EVM0024130	31
novel_miR_942	xy	EVM0003724;EVM0008634;EVM0012981;EVM0014160;EVM0018273;EVM0023970	6	EVM0000620;EVM0001077;EVM0001372;EVM0001476;EVM0001602;EVM0001805;EVM0003389;EVM0003449;EVM0003574;EVM0003639;EVM0004562;EVM0004773;EVM0005389;EVM0005548;EVM0005706;EVM0006401;EVM0008375;EVM0009141;EVM0009148;EVM0009499;EVM0011088;EVM0011878;EVM0011927;EVM0012188;EVM0012573;EVM0012935;EVM0014080;EVM0014613;EVM0015029;EVM0016547;EVM0016551;EVM0016693;EVM0016990;EVM0017370;EVM0018384;EVM0018676;EVM…	51
novel_miR_948	xy	EVM0000247;EVM0001819;EVM0007352;EVM0008361;EVM0010604;EVM0016855	6	EVM0000237;EVM0000812;EVM0000846;EVM0000868;EVM0001417;EVM0001768;EVM0001886;EVM0002298;EVM0003041;EVM0005302;EVM0007813;EVM0008315;EVM0008642;EVM0008716;EVM0009851;EVM0010252;EVM0010410;EVM0010615;EVM0010989;EVM0013346;EVM0014618;EVM0016533;EVM0016535;EVM0016592;EVM0016902;EVM0016993;EVM0017576;EVM0018079;EVM0018670;EVM0019071;EVM0019175;EVM0019229;EVM0019270;EVM0019795;EVM0019916;EVM0020733;EVM…	42
novel_miR_953	xx		0	EVM0000808;EVM0000908;EVM0003472;EVM0015792;EVM0023546;EVM0023793	6
novel_miR_961	xy	EVM0000247;EVM0001819;EVM0007352;EVM0008361;EVM0010604;EVM0016855	6	EVM0000237;EVM0000812;EVM0000846;EVM0000868;EVM0001417;EVM0001768;EVM0001886;EVM0002298;EVM0003041;EVM0005302;EVM0007813;EVM0008315;EVM0008642;EVM0008716;EVM0009851;EVM0010252;EVM0010410;EVM0010615;EVM0010989;EVM0013346;EVM0014618;EVM0016533;EVM0016535;EVM0016592;EVM0016902;EVM0016993;EVM0017576;EVM0018079;EVM0018670;EVM0019071;EVM0019175;EVM0019229;EVM0019270;EVM0019795;EVM0019916;EVM0020733;EVM…	42
novel_miR_966	xx	EVM0001442;EVM0002184;EVM0002769;EVM0007963;EVM0014904;EVM0017943;EVM0021498;EVM0021967;EVM0022389;EVM0024010	10	EVM0000231;EVM0000706;EVM0001417;EVM0001727;EVM0002151;EVM0002267;EVM0002541;EVM0002953;EVM0002956;EVM0003230;EVM0003412;EVM0003886;EVM0004541;EVM0005010;EVM0005210;EVM0005383;EVM0005475;EVM0006045;EVM0006194;EVM0006572;EVM0006597;EVM0006945;EVM0008212;EVM0008751;EVM0008954;EVM0009083;EVM0009268;EVM0011913;EVM0012008;EVM0012543;EVM0013109;EVM0013113;EVM0013366;EVM0013435;EVM0013638;EVM0014603;EVM…	52
novel_miR_969	xx	EVM0006657;EVM0023501	2	EVM0002634;EVM0004101;EVM0004106;EVM0004168;EVM0004440;EVM0004899;EVM0004945;EVM0005077;EVM0005292;EVM0006197;EVM0006384;EVM0009414;EVM0009874;EVM0010115;EVM0010156;EVM0010785;EVM0010985;EVM0011878;EVM0011892;EVM0012706;EVM0014176;EVM0016547;EVM0016862;EVM0018880;EVM0019329;EVM0019523;EVM0020338;EVM0020616;EVM0021291;EVM0022290;EVM0023200;EVM0023542;EVM0024009	33
novel_miR_970	xx	EVM0000048;EVM0004430;EVM0006229;EVM0006922;EVM0007453;EVM0009369;EVM0012142;EVM0012251;EVM0014761;EVM0018046;EVM0022067;EVM0022934;EVM0024050;EVM0024079	14	EVM0000332;EVM0000389;EVM0000704;EVM0000853;EVM0001106;EVM0001173;EVM0002267;EVM0002284;EVM0002805;EVM0002971;EVM0003316;EVM0003760;EVM0004042;EVM0004140;EVM0004383;EVM0005183;EVM0005455;EVM0005547;EVM0005548;EVM0005754;EVM0005822;EVM0006203;EVM0006627;EVM0007098;EVM0007297;EVM0007643;EVM0007826;EVM0008534;EVM0008562;EVM0008672;EVM0009386;EVM0009500;EVM0009981;EVM0010218;EVM0010444;EVM0010634;EVM…	70
novel_miR_972	xx	EVM0002769	1	EVM0021217	1
novel_miR_974	xx	EVM0013127;EVM0014562;EVM0015611;EVM0021350	4	EVM0001106;EVM0002025;EVM0002132;EVM0007486;EVM0008635;EVM0012137;EVM0012474;EVM0014296;EVM0014879;EVM0017859;EVM0019435;EVM0019492;EVM0021673	13
novel_miR_977	xx	EVM0000631;EVM0004350;EVM0011184;EVM0015998;EVM0018273;EVM0022416	6	EVM0000549;EVM0000620;EVM0001687;EVM0002407;EVM0002748;EVM0005706;EVM0006398;EVM0007981;EVM0008261;EVM0008847;EVM0010723;EVM0012276;EVM0014715;EVM0015066;EVM0015792;EVM0015956;EVM0016674;EVM0019407;EVM0020287;EVM0022718;EVM0023141;EVM0023184	22
novel_miR_978	xx	EVM0005423;EVM0012732;EVM0017695;EVM0018255	4	EVM0000352;EVM0001173;EVM0002664;EVM0003543;EVM0004338;EVM0004688;EVM0005579;EVM0005658;EVM0005926;EVM0006766;EVM0008343;EVM0008531;EVM0009114;EVM0010341;EVM0010612;EVM0010739;EVM0010793;EVM0011892;EVM0012885;EVM0013700;EVM0019193;EVM0020218;EVM0022189;EVM0024104	24
novel_miR_988	xy	EVM0023731	1	EVM0000040;EVM0002512;EVM0002719;EVM0007700;EVM0009981;EVM0011496;EVM0012314;EVM0017079;EVM0017683;EVM0019293;EVM0024110	11
novel_miR_99	xx	EVM0003668;EVM0015896;EVM0016878;EVM0021285;EVM0021315	5	EVM0000908;EVM0001298;EVM0003433;EVM0003876;EVM0006228;EVM0006443;EVM0006943;EVM0007249;EVM0008636;EVM0008680;EVM0009680;EVM0010610;EVM0011952;EVM0012502;EVM0012530;EVM0013667;EVM0014982;EVM0016125;EVM0017331;EVM0017442;EVM0018843;EVM0021207;EVM0021541;EVM0023735;EVM0023859	25
