# Supplementary material for: Integrated Analysis of Differential Expression Profiles of miRNA and mRNA in Gonads of Scatophagus argus Provides New Insights into Sexually Biased Gene Expression
Source: Animals (Basel). 2025 May 27;15(11):1564. doi: 10.3390/ani15111564 (PMC12153687; doi:10.3390/ani15111564)
Supplement: Supplementary file 1 [file animals-15-01564-s001.zip › Table S4.xlsx]

## Sheet: GO terms
GO ID	Description	out (1372)	All (9599)	pvalue	p.adjust	Genes
GO:0006468	protein phosphorylation	127	583	2.97186e-07	0.000920682	EVM0000224;EVM0000247;EVM0000251;EVM0000411;EVM0000526;EVM0000808;EVM0000846;EVM0000928;EVM0000949;EVM0001046;EVM0001472;EVM0001701;EVM0001770;EVM0001818;EVM0001903;EVM0002184;EVM0002475;EVM0002495;EVM0002780;EVM0003013;EVM0003115;EVM0003497;EVM0003723;EVM0003876;EVM0003886;EVM0004152;EVM0004229;EVM0004333;EVM0004883;EVM0004899;EVM0004990;EVM0005210;EVM0005389;EVM0005724;EVM0006021;EVM0006119;EVM…
GO:0016310	phosphorylation	162	799	8.67835e-07	0.00134428	EVM0000010;EVM0000091;EVM0000224;EVM0000247;EVM0000251;EVM0000411;EVM0000526;EVM0000659;EVM0000808;EVM0000846;EVM0000928;EVM0000949;EVM0001046;EVM0001472;EVM0001656;EVM0001701;EVM0001770;EVM0001818;EVM0001903;EVM0002184;EVM0002475;EVM0002495;EVM0002780;EVM0003013;EVM0003115;EVM0003497;EVM0003723;EVM0003876;EVM0003886;EVM0004032;EVM0004152;EVM0004229;EVM0004333;EVM0004350;EVM0004624;EVM0004883;EVM…
GO:0051179	localization	345	2000	1.77446e-05	0.0136129	EVM0000163;EVM0000206;EVM0000251;EVM0000278;EVM0000324;EVM0000435;EVM0000476;EVM0000562;EVM0000631;EVM0000706;EVM0000707;EVM0000716;EVM0000718;EVM0000755;EVM0000808;EVM0000998;EVM0001077;EVM0001114;EVM0001184;EVM0001203;EVM0001207;EVM0001277;EVM0001282;EVM0001413;EVM0001488;EVM0001528;EVM0001547;EVM0001609;EVM0001625;EVM0001680;EVM0001851;EVM0001921;EVM0001931;EVM0001955;EVM0001971;EVM0002109;EVM…
GO:0006796	phosphate-containing compound metabolic process	217	1180	1.82257e-05	0.0136129	EVM0000010;EVM0000091;EVM0000224;EVM0000247;EVM0000251;EVM0000358;EVM0000411;EVM0000526;EVM0000659;EVM0000808;EVM0000846;EVM0000928;EVM0000949;EVM0001046;EVM0001472;EVM0001656;EVM0001701;EVM0001770;EVM0001818;EVM0001903;EVM0002031;EVM0002038;EVM0002184;EVM0002475;EVM0002495;EVM0002591;EVM0002780;EVM0003013;EVM0003115;EVM0003497;EVM0003692;EVM0003723;EVM0003876;EVM0003886;EVM0004032;EVM0004152;EVM…
GO:0006811	ion transport	134	675	2.50423e-05	0.0136129	EVM0000163;EVM0000435;EVM0000562;EVM0000706;EVM0000716;EVM0000808;EVM0001114;EVM0001184;EVM0001203;EVM0001488;EVM0001625;EVM0001680;EVM0001851;EVM0001971;EVM0002143;EVM0002368;EVM0002393;EVM0002503;EVM0002631;EVM0002660;EVM0003028;EVM0003078;EVM0003341;EVM0004270;EVM0004430;EVM0004728;EVM0004892;EVM0004948;EVM0005077;EVM0005255;EVM0005302;EVM0005548;EVM0005899;EVM0006175;EVM0006249;EVM0006345;EVM…
GO:0006793	phosphorus metabolic process	219	1199	2.63645e-05	0.0136129	EVM0000010;EVM0000091;EVM0000224;EVM0000247;EVM0000251;EVM0000358;EVM0000411;EVM0000526;EVM0000659;EVM0000808;EVM0000846;EVM0000928;EVM0000949;EVM0001046;EVM0001472;EVM0001656;EVM0001701;EVM0001770;EVM0001818;EVM0001903;EVM0002031;EVM0002038;EVM0002184;EVM0002475;EVM0002495;EVM0002591;EVM0002780;EVM0002845;EVM0003013;EVM0003115;EVM0003497;EVM0003692;EVM0003723;EVM0003876;EVM0003886;EVM0004032;EVM…
GO:0006810	transport	303	1748	4.76748e-05	0.0202538	EVM0000163;EVM0000206;EVM0000251;EVM0000278;EVM0000435;EVM0000476;EVM0000562;EVM0000706;EVM0000707;EVM0000716;EVM0000755;EVM0000808;EVM0001077;EVM0001114;EVM0001184;EVM0001203;EVM0001207;EVM0001277;EVM0001282;EVM0001413;EVM0001488;EVM0001528;EVM0001547;EVM0001609;EVM0001625;EVM0001680;EVM0001851;EVM0001921;EVM0001931;EVM0001971;EVM0002109;EVM0002110;EVM0002143;EVM0002336;EVM0002368;EVM0002393;EVM…
GO:0051234	establishment of localization	305	1763	5.23016e-05	0.0202538	EVM0000163;EVM0000206;EVM0000251;EVM0000278;EVM0000435;EVM0000476;EVM0000562;EVM0000706;EVM0000707;EVM0000716;EVM0000755;EVM0000808;EVM0001077;EVM0001114;EVM0001184;EVM0001203;EVM0001207;EVM0001277;EVM0001282;EVM0001413;EVM0001488;EVM0001528;EVM0001547;EVM0001609;EVM0001625;EVM0001680;EVM0001851;EVM0001921;EVM0001931;EVM0001971;EVM0002109;EVM0002110;EVM0002143;EVM0002336;EVM0002368;EVM0002393;EVM…
GO:0044765	single-organism transport	222	1257	0.000204735	0.0624455	EVM0000163;EVM0000206;EVM0000251;EVM0000278;EVM0000435;EVM0000476;EVM0000562;EVM0000706;EVM0000707;EVM0000716;EVM0000808;EVM0001077;EVM0001114;EVM0001184;EVM0001203;EVM0001282;EVM0001488;EVM0001528;EVM0001547;EVM0001625;EVM0001680;EVM0001851;EVM0001931;EVM0001971;EVM0002109;EVM0002110;EVM0002143;EVM0002368;EVM0002393;EVM0002475;EVM0002503;EVM0002530;EVM0002631;EVM0002643;EVM0002649;EVM0002660;EVM…
GO:0031589	cell-substrate adhesion	12	28	0.000228272	0.0624455	EVM0001064;EVM0002475;EVM0003230;EVM0003929;EVM0007561;EVM0007668;EVM0007767;EVM0008894;EVM0014879;EVM0015381;EVM0022305;EVM0024009
GO:0044763	single-organism cellular process	791	5113	0.000236386	0.0624455	EVM0000040;EVM0000091;EVM0000117;EVM0000140;EVM0000168;EVM0000206;EVM0000224;EVM0000237;EVM0000251;EVM0000278;EVM0000324;EVM0000326;EVM0000334;EVM0000392;EVM0000411;EVM0000435;EVM0000485;EVM0000524;EVM0000526;EVM0000591;EVM0000629;EVM0000631;EVM0000633;EVM0000653;EVM0000659;EVM0000681;EVM0000684;EVM0000718;EVM0000755;EVM0000808;EVM0000812;EVM0000813;EVM0000846;EVM0000867;EVM0000889;EVM0000929;EVM…
GO:0006816	calcium ion transport	22	71	0.000241881	0.0624455	EVM0000808;EVM0001625;EVM0003341;EVM0006781;EVM0007003;EVM0007122;EVM0007213;EVM0007947;EVM0008681;EVM0010070;EVM0012827;EVM0013114;EVM0014316;EVM0015068;EVM0016628;EVM0016748;EVM0017226;EVM0018819;EVM0020237;EVM0021207;EVM0023501;EVM0024009
GO:0009653	anatomical structure morphogenesis	171	941	0.000296186	0.0693324	EVM0000117;EVM0000140;EVM0000163;EVM0000168;EVM0000334;EVM0000523;EVM0000526;EVM0000631;EVM0000808;EVM0000969;EVM0001070;EVM0001173;EVM0001444;EVM0001607;EVM0001609;EVM0001931;EVM0001955;EVM0002056;EVM0002241;EVM0002475;EVM0002586;EVM0003316;EVM0003375;EVM0003723;EVM0003783;EVM0003880;EVM0003886;EVM0003990;EVM0004042;EVM0004219;EVM0004229;EVM0004562;EVM0004857;EVM0004870;EVM0004875;EVM0004952;EVM…
GO:0048706	embryonic skeletal system development	20	63	0.000319931	0.0693324	EVM0001070;EVM0001173;EVM0003886;EVM0005268;EVM0006595;EVM0008168;EVM0010081;EVM0010394;EVM0013290;EVM0013572;EVM0016749;EVM0017599;EVM0018118;EVM0018329;EVM0018780;EVM0019108;EVM0019467;EVM0020387;EVM0020870;EVM0023840
GO:0007229	integrin-mediated signaling pathway	12	29	0.000339182	0.0693324	EVM0000392;EVM0003929;EVM0005171;EVM0005605;EVM0007610;EVM0007668;EVM0008894;EVM0014512;EVM0014879;EVM0018497;EVM0021467;EVM0022305
GO:0070588	calcium ion transmembrane transport	17	50	0.000359178	0.0693324	EVM0003341;EVM0006781;EVM0007003;EVM0007122;EVM0007213;EVM0007947;EVM0008681;EVM0010070;EVM0013114;EVM0014316;EVM0015068;EVM0016628;EVM0016748;EVM0017226;EVM0020237;EVM0021207;EVM0024009
GO:0034220	ion transmembrane transport	80	390	0.000395408	0.0693324	EVM0000435;EVM0001114;EVM0001203;EVM0001488;EVM0001680;EVM0001851;EVM0001971;EVM0002143;EVM0002660;EVM0003028;EVM0003341;EVM0004892;EVM0004948;EVM0005077;EVM0005255;EVM0005302;EVM0005548;EVM0006249;EVM0006781;EVM0006898;EVM0007003;EVM0007122;EVM0007213;EVM0007720;EVM0007947;EVM0008042;EVM0008387;EVM0008636;EVM0008681;EVM0008751;EVM0009429;EVM0009711;EVM0009715;EVM0009885;EVM0010009;EVM0010070;EVM…
GO:0055085	transmembrane transport	139	747	0.000405504	0.0693324	EVM0000435;EVM0001114;EVM0001203;EVM0001282;EVM0001488;EVM0001680;EVM0001851;EVM0001971;EVM0002109;EVM0002143;EVM0002530;EVM0002649;EVM0002660;EVM0002719;EVM0003028;EVM0003086;EVM0003341;EVM0004430;EVM0004728;EVM0004892;EVM0004948;EVM0005077;EVM0005172;EVM0005255;EVM0005302;EVM0005548;EVM0005856;EVM0005899;EVM0005955;EVM0005989;EVM0006249;EVM0006595;EVM0006678;EVM0006781;EVM0006790;EVM0006898;EVM…
GO:0035556	intracellular signal transduction	121	637	0.000425215	0.0693324	EVM0000168;EVM0000324;EVM0000326;EVM0000846;EVM0000929;EVM0000949;EVM0001327;EVM0001472;EVM0001938;EVM0001941;EVM0002133;EVM0002304;EVM0002336;EVM0002475;EVM0002621;EVM0002780;EVM0003285;EVM0003316;EVM0003442;EVM0003810;EVM0003876;EVM0004032;EVM0004229;EVM0004246;EVM0004294;EVM0004537;EVM0004741;EVM0004875;EVM0004952;EVM0005047;EVM0005260;EVM0005409;EVM0005541;EVM0005664;EVM0005724;EVM0006025;EVM…
GO:0006208	pyrimidine nucleobase catabolic process	6	9	0.000480717	0.0744631	EVM0001264;EVM0002749;EVM0004383;EVM0009499;EVM0014837;EVM0018211
GO:1902578	single-organism localization	224	1292	0.000575942	0.0849652	EVM0000163;EVM0000206;EVM0000251;EVM0000278;EVM0000435;EVM0000476;EVM0000562;EVM0000706;EVM0000707;EVM0000716;EVM0000808;EVM0001077;EVM0001114;EVM0001184;EVM0001203;EVM0001282;EVM0001488;EVM0001528;EVM0001547;EVM0001625;EVM0001680;EVM0001851;EVM0001931;EVM0001971;EVM0002109;EVM0002110;EVM0002143;EVM0002368;EVM0002393;EVM0002475;EVM0002503;EVM0002530;EVM0002631;EVM0002643;EVM0002649;EVM0002660;EVM…
GO:0044699	single-organism process	979	6486	0.000616385	0.0867982	EVM0000040;EVM0000088;EVM0000091;EVM0000117;EVM0000140;EVM0000163;EVM0000168;EVM0000206;EVM0000224;EVM0000237;EVM0000251;EVM0000278;EVM0000324;EVM0000326;EVM0000334;EVM0000392;EVM0000411;EVM0000435;EVM0000440;EVM0000476;EVM0000485;EVM0000495;EVM0000523;EVM0000524;EVM0000526;EVM0000562;EVM0000591;EVM0000629;EVM0000631;EVM0000633;EVM0000653;EVM0000659;EVM0000681;EVM0000684;EVM0000706;EVM0000707;EVM…
GO:0048704	embryonic skeletal system morphogenesis	18	57	0.000674311	0.0908267	EVM0001173;EVM0003886;EVM0005268;EVM0006595;EVM0008168;EVM0010081;EVM0010394;EVM0013290;EVM0013572;EVM0016749;EVM0018118;EVM0018329;EVM0018780;EVM0019108;EVM0019467;EVM0020387;EVM0020870;EVM0023840
GO:0030001	metal ion transport	67	321	0.000705996	0.0911323	EVM0000435;EVM0000562;EVM0000808;EVM0001114;EVM0001184;EVM0001625;EVM0001680;EVM0001851;EVM0003341;EVM0004430;EVM0004948;EVM0005255;EVM0006249;EVM0006775;EVM0006781;EVM0007003;EVM0007122;EVM0007213;EVM0007720;EVM0007947;EVM0008387;EVM0008681;EVM0008751;EVM0009332;EVM0009885;EVM0009928;EVM0010070;EVM0010526;EVM0012827;EVM0013114;EVM0014276;EVM0014316;EVM0014332;EVM0014531;EVM0014763;EVM0015068;EVM…
GO:0007155	cell adhesion	58	271	0.000835437	0.0950601	EVM0000117;EVM0000392;EVM0000593;EVM0000800;EVM0001064;EVM0001460;EVM0001931;EVM0002056;EVM0002475;EVM0003230;EVM0003886;EVM0003929;EVM0004082;EVM0004229;EVM0004663;EVM0004782;EVM0005097;EVM0005171;EVM0005605;EVM0007561;EVM0007610;EVM0007668;EVM0007767;EVM0008660;EVM0008894;EVM0009361;EVM0009567;EVM0009680;EVM0009821;EVM0010091;EVM0010307;EVM0010647;EVM0010755;EVM0011139;EVM0012438;EVM0013129;EVM…
GO:0022610	biological adhesion	58	271	0.000835437	0.0950601	EVM0000117;EVM0000392;EVM0000593;EVM0000800;EVM0001064;EVM0001460;EVM0001931;EVM0002056;EVM0002475;EVM0003230;EVM0003886;EVM0003929;EVM0004082;EVM0004229;EVM0004663;EVM0004782;EVM0005097;EVM0005171;EVM0005605;EVM0007561;EVM0007610;EVM0007668;EVM0007767;EVM0008660;EVM0008894;EVM0009361;EVM0009567;EVM0009680;EVM0009821;EVM0010091;EVM0010307;EVM0010647;EVM0010755;EVM0011139;EVM0012438;EVM0013129;EVM…
GO:0070838	divalent metal ion transport	25	92	0.00087069	0.0950601	EVM0000808;EVM0001625;EVM0001680;EVM0001851;EVM0003341;EVM0006781;EVM0007003;EVM0007122;EVM0007213;EVM0007947;EVM0008681;EVM0010070;EVM0012827;EVM0013114;EVM0014316;EVM0015068;EVM0016628;EVM0016748;EVM0017226;EVM0018819;EVM0020237;EVM0021184;EVM0021207;EVM0023501;EVM0024009
GO:0072511	divalent inorganic cation transport	25	92	0.00087069	0.0950601	EVM0000808;EVM0001625;EVM0001680;EVM0001851;EVM0003341;EVM0006781;EVM0007003;EVM0007122;EVM0007213;EVM0007947;EVM0008681;EVM0010070;EVM0012827;EVM0013114;EVM0014316;EVM0015068;EVM0016628;EVM0016748;EVM0017226;EVM0018819;EVM0020237;EVM0021184;EVM0021207;EVM0023501;EVM0024009
GO:0032879	regulation of localization	46	204	0.000898058	0.0950601	EVM0000251;EVM0000278;EVM0000808;EVM0000998;EVM0001203;EVM0002475;EVM0003886;EVM0004948;EVM0005548;EVM0006025;EVM0006595;EVM0006616;EVM0006781;EVM0007472;EVM0007720;EVM0008042;EVM0008193;EVM0008387;EVM0008631;EVM0008750;EVM0008751;EVM0010070;EVM0010526;EVM0011927;EVM0012751;EVM0012766;EVM0012970;EVM0013114;EVM0014266;EVM0014332;EVM0014879;EVM0016467;EVM0016636;EVM0016748;EVM0016862;EVM0019407;EVM…
GO:0006206	pyrimidine nucleobase metabolic process	7	13	0.000933825	0.0950601	EVM0001264;EVM0002749;EVM0004378;EVM0004383;EVM0009499;EVM0014837;EVM0018211
GO:0048856	anatomical structure development	277	1649	0.000951215	0.0950601	EVM0000088;EVM0000117;EVM0000140;EVM0000163;EVM0000168;EVM0000278;EVM0000324;EVM0000334;EVM0000523;EVM0000526;EVM0000631;EVM0000808;EVM0000889;EVM0000969;EVM0000998;EVM0001070;EVM0001173;EVM0001235;EVM0001240;EVM0001264;EVM0001444;EVM0001493;EVM0001607;EVM0001609;EVM0001768;EVM0001931;EVM0001938;EVM0001955;EVM0002056;EVM0002132;EVM0002241;EVM0002475;EVM0002586;EVM0003285;EVM0003316;EVM0003375;EVM…
GO:0015711	organic anion transport	22	78	0.00101815	0.0972776	EVM0000163;EVM0000706;EVM0002143;EVM0002368;EVM0003028;EVM0005077;EVM0005255;EVM0006249;EVM0007538;EVM0007636;EVM0008586;EVM0008636;EVM0009711;EVM0010218;EVM0014414;EVM0015356;EVM0016269;EVM0016427;EVM0018695;EVM0018716;EVM0018843;EVM0023561
GO:0032502	developmental process	308	1856	0.00105573	0.0972776	EVM0000088;EVM0000117;EVM0000140;EVM0000163;EVM0000168;EVM0000224;EVM0000278;EVM0000324;EVM0000334;EVM0000440;EVM0000523;EVM0000526;EVM0000631;EVM0000808;EVM0000889;EVM0000969;EVM0000986;EVM0000998;EVM0001070;EVM0001173;EVM0001235;EVM0001240;EVM0001264;EVM0001444;EVM0001493;EVM0001607;EVM0001609;EVM0001768;EVM0001931;EVM0001938;EVM0001955;EVM0002056;EVM0002132;EVM0002241;EVM0002475;EVM0002532;EVM…
GO:0006820	anion transport	34	140	0.0010676	0.0972776	EVM0000163;EVM0000706;EVM0001203;EVM0001488;EVM0002143;EVM0002368;EVM0002503;EVM0003028;EVM0003078;EVM0004892;EVM0005077;EVM0005255;EVM0006175;EVM0006249;EVM0007538;EVM0007636;EVM0008586;EVM0008636;EVM0009711;EVM0010009;EVM0010218;EVM0010891;EVM0012159;EVM0014414;EVM0015356;EVM0016269;EVM0016427;EVM0016674;EVM0018213;EVM0018695;EVM0018716;EVM0018843;EVM0022090;EVM0023561
GO:0051049	regulation of transport	35	146	0.00116203	0.102856	EVM0000251;EVM0000278;EVM0000808;EVM0001203;EVM0002475;EVM0003886;EVM0004948;EVM0005548;EVM0006025;EVM0006595;EVM0006781;EVM0007720;EVM0008042;EVM0008387;EVM0008631;EVM0008751;EVM0010070;EVM0010526;EVM0011927;EVM0012766;EVM0012970;EVM0013114;EVM0014266;EVM0014332;EVM0016467;EVM0016636;EVM0016748;EVM0016862;EVM0019407;EVM0020237;EVM0020846;EVM0021880;EVM0022592;EVM0024009;EVM0024093
GO:0060840	artery development	8	17	0.00124467	0.107111	EVM0001955;EVM0006616;EVM0007297;EVM0008750;EVM0011205;EVM0014117;EVM0019108;EVM0022257
GO:0044767	single-organism developmental process	305	1847	0.00155588	0.130274	EVM0000088;EVM0000117;EVM0000140;EVM0000163;EVM0000168;EVM0000224;EVM0000278;EVM0000324;EVM0000334;EVM0000440;EVM0000523;EVM0000526;EVM0000631;EVM0000808;EVM0000889;EVM0000969;EVM0000986;EVM0000998;EVM0001070;EVM0001173;EVM0001235;EVM0001240;EVM0001264;EVM0001444;EVM0001493;EVM0001607;EVM0001609;EVM0001768;EVM0001931;EVM0001938;EVM0001955;EVM0002056;EVM0002132;EVM0002241;EVM0002475;EVM0002532;EVM…
GO:0007275	multicellular organism development	284	1712	0.00178367	0.145416	EVM0000088;EVM0000117;EVM0000140;EVM0000163;EVM0000168;EVM0000224;EVM0000324;EVM0000334;EVM0000440;EVM0000523;EVM0000526;EVM0000631;EVM0000808;EVM0000889;EVM0000969;EVM0000986;EVM0000998;EVM0001070;EVM0001173;EVM0001235;EVM0001240;EVM0001264;EVM0001444;EVM0001493;EVM0001607;EVM0001609;EVM0001768;EVM0001931;EVM0001955;EVM0002056;EVM0002132;EVM0002241;EVM0002475;EVM0002586;EVM0003285;EVM0003316;EVM…
GO:0048731	system development	227	1339	0.00183991	0.146155	EVM0000088;EVM0000117;EVM0000140;EVM0000163;EVM0000168;EVM0000324;EVM0000334;EVM0000523;EVM0000526;EVM0000631;EVM0000808;EVM0000889;EVM0000969;EVM0000998;EVM0001070;EVM0001173;EVM0001235;EVM0001264;EVM0001444;EVM0001493;EVM0001607;EVM0001609;EVM0001768;EVM0001931;EVM0001955;EVM0002056;EVM0002132;EVM0002241;EVM0002475;EVM0003285;EVM0003316;EVM0003375;EVM0003574;EVM0003723;EVM0003724;EVM0003749;EVM…
GO:0003333	amino acid transmembrane transport	11	30	0.00195239	0.147524	EVM0002143;EVM0003028;EVM0005077;EVM0006249;EVM0008636;EVM0009711;EVM0010218;EVM0014414;EVM0016427;EVM0018843;EVM0023561
GO:1903825	organic acid transmembrane transport	11	30	0.00195239	0.147524	EVM0002143;EVM0003028;EVM0005077;EVM0006249;EVM0008636;EVM0009711;EVM0010218;EVM0014414;EVM0016427;EVM0018843;EVM0023561
GO:0046113	nucleobase catabolic process	6	11	0.00204369	0.150746	EVM0001264;EVM0002749;EVM0004383;EVM0009499;EVM0014837;EVM0018211
GO:0048701	embryonic cranial skeleton morphogenesis	16	53	0.00223276	0.157206	EVM0001173;EVM0003886;EVM0005268;EVM0010081;EVM0010394;EVM0013290;EVM0013572;EVM0016749;EVM0018118;EVM0018329;EVM0018780;EVM0019108;EVM0019467;EVM0020387;EVM0020870;EVM0023840
GO:1904888	cranial skeletal system development	16	53	0.00223276	0.157206	EVM0001173;EVM0003886;EVM0005268;EVM0010081;EVM0010394;EVM0013290;EVM0013572;EVM0016749;EVM0018118;EVM0018329;EVM0018780;EVM0019108;EVM0019467;EVM0020387;EVM0020870;EVM0023840
GO:0048705	skeletal system morphogenesis	20	73	0.00247885	0.170595	EVM0001173;EVM0003886;EVM0005268;EVM0006595;EVM0008168;EVM0010081;EVM0010394;EVM0012751;EVM0013290;EVM0013572;EVM0016749;EVM0018118;EVM0018329;EVM0018780;EVM0019108;EVM0019467;EVM0020387;EVM0020711;EVM0020870;EVM0023840
GO:0044707	single-multicellular organism process	300	1828	0.00253304	0.170595	EVM0000088;EVM0000117;EVM0000140;EVM0000163;EVM0000168;EVM0000224;EVM0000324;EVM0000334;EVM0000440;EVM0000523;EVM0000526;EVM0000631;EVM0000808;EVM0000889;EVM0000969;EVM0000986;EVM0000998;EVM0001070;EVM0001173;EVM0001235;EVM0001240;EVM0001264;EVM0001444;EVM0001493;EVM0001607;EVM0001609;EVM0001768;EVM0001931;EVM0001955;EVM0002056;EVM0002132;EVM0002241;EVM0002265;EVM0002272;EVM0002475;EVM0002586;EVM…
GO:0098655	cation transmembrane transport	50	238	0.00277409	0.177044	EVM0000435;EVM0001851;EVM0002660;EVM0003341;EVM0004948;EVM0005255;EVM0006249;EVM0006781;EVM0007003;EVM0007122;EVM0007213;EVM0007720;EVM0007947;EVM0008387;EVM0008681;EVM0008751;EVM0009429;EVM0009715;EVM0009885;EVM0010070;EVM0010526;EVM0013114;EVM0014026;EVM0014276;EVM0014316;EVM0014332;EVM0014763;EVM0015068;EVM0015356;EVM0016380;EVM0016467;EVM0016628;EVM0016748;EVM0016862;EVM0017226;EVM0017419;EVM…
GO:0098662	inorganic cation transmembrane transport	50	238	0.00277409	0.177044	EVM0000435;EVM0001851;EVM0002660;EVM0003341;EVM0004948;EVM0005255;EVM0006249;EVM0006781;EVM0007003;EVM0007122;EVM0007213;EVM0007720;EVM0007947;EVM0008387;EVM0008681;EVM0008751;EVM0009429;EVM0009715;EVM0009885;EVM0010070;EVM0010526;EVM0013114;EVM0014026;EVM0014276;EVM0014316;EVM0014332;EVM0014763;EVM0015068;EVM0015356;EVM0016380;EVM0016467;EVM0016628;EVM0016748;EVM0016862;EVM0017226;EVM0017419;EVM…
GO:0030155	regulation of cell adhesion	10	27	0.00285524	0.177044	EVM0001931;EVM0002475;EVM0004229;EVM0007561;EVM0009361;EVM0009821;EVM0013129;EVM0015381;EVM0021244;EVM0024009
GO:0008156	negative regulation of DNA replication	3	3	0.00291454	0.177044	EVM0004229;EVM0010338;EVM0016843
GO:0014009	glial cell proliferation	3	3	0.00291454	0.177044	EVM0003749;EVM0004229;EVM0016309
GO:0006812	cation transport	86	454	0.00306358	0.182519	EVM0000435;EVM0000562;EVM0000706;EVM0000808;EVM0001114;EVM0001184;EVM0001625;EVM0001680;EVM0001851;EVM0002368;EVM0002631;EVM0002660;EVM0003341;EVM0004430;EVM0004728;EVM0004948;EVM0005255;EVM0006249;EVM0006775;EVM0006781;EVM0007003;EVM0007122;EVM0007213;EVM0007636;EVM0007720;EVM0007947;EVM0008383;EVM0008387;EVM0008681;EVM0008751;EVM0009250;EVM0009332;EVM0009429;EVM0009715;EVM0009885;EVM0009928;EVM…
GO:0048468	cell development	89	473	0.00318948	0.186434	EVM0000117;EVM0000140;EVM0000168;EVM0001070;EVM0001173;EVM0001264;EVM0001444;EVM0001607;EVM0001609;EVM0001931;EVM0001955;EVM0002475;EVM0003285;EVM0003375;EVM0003574;EVM0003749;EVM0003843;EVM0003886;EVM0004042;EVM0004219;EVM0004383;EVM0004870;EVM0005074;EVM0005885;EVM0006392;EVM0006819;EVM0007272;EVM0007472;EVM0007597;EVM0007767;EVM0007987;EVM0008168;EVM0008193;EVM0008291;EVM0009361;EVM0009388;EVM…
GO:0072529	pyrimidine-containing compound catabolic process	6	12	0.00359588	0.203885	EVM0001264;EVM0002749;EVM0004383;EVM0009499;EVM0014837;EVM0018211
GO:0098660	inorganic ion transmembrane transport	50	241	0.00361965	0.203885	EVM0000435;EVM0001851;EVM0002660;EVM0003341;EVM0004948;EVM0005255;EVM0006249;EVM0006781;EVM0007003;EVM0007122;EVM0007213;EVM0007720;EVM0007947;EVM0008387;EVM0008681;EVM0008751;EVM0009429;EVM0009715;EVM0009885;EVM0010070;EVM0010526;EVM0013114;EVM0014026;EVM0014276;EVM0014316;EVM0014332;EVM0014763;EVM0015068;EVM0015356;EVM0016380;EVM0016467;EVM0016628;EVM0016748;EVM0016862;EVM0017226;EVM0017419;EVM…
GO:0048703	embryonic viscerocranium morphogenesis	10	28	0.00388136	0.208755	EVM0001173;EVM0005268;EVM0010081;EVM0010394;EVM0013572;EVM0016749;EVM0018329;EVM0018780;EVM0019108;EVM0019467
GO:0007264	small GTPase mediated signal transduction	60	301	0.00399279	0.208755	EVM0000168;EVM0000324;EVM0001327;EVM0001938;EVM0001941;EVM0002133;EVM0002304;EVM0002336;EVM0002621;EVM0003285;EVM0003810;EVM0004741;EVM0004875;EVM0004952;EVM0005047;EVM0005409;EVM0005664;EVM0006025;EVM0006528;EVM0007472;EVM0007792;EVM0008095;EVM0008139;EVM0008196;EVM0008375;EVM0008534;EVM0008642;EVM0009142;EVM0009579;EVM0009771;EVM0010005;EVM0011431;EVM0011730;EVM0013967;EVM0014678;EVM0015527;EVM…
GO:0044700	single organism signaling	342	2123	0.00405867	0.208755	EVM0000040;EVM0000140;EVM0000168;EVM0000224;EVM0000237;EVM0000251;EVM0000324;EVM0000326;EVM0000334;EVM0000392;EVM0000435;EVM0000485;EVM0000591;EVM0000629;EVM0000808;EVM0000846;EVM0000867;EVM0000929;EVM0000949;EVM0000998;EVM0001007;EVM0001070;EVM0001235;EVM0001327;EVM0001330;EVM0001436;EVM0001472;EVM0001493;EVM0001607;EVM0001810;EVM0001888;EVM0001903;EVM0001921;EVM0001935;EVM0001938;EVM0001941;EVM…
GO:0007160	cell-matrix adhesion	9	24	0.00418289	0.208755	EVM0001064;EVM0002475;EVM0003230;EVM0003929;EVM0007561;EVM0007668;EVM0008894;EVM0014879;EVM0022305
GO:0023052	signaling	342	2124	0.00418325	0.208755	EVM0000040;EVM0000140;EVM0000168;EVM0000224;EVM0000237;EVM0000251;EVM0000324;EVM0000326;EVM0000334;EVM0000392;EVM0000435;EVM0000485;EVM0000591;EVM0000629;EVM0000808;EVM0000846;EVM0000867;EVM0000929;EVM0000949;EVM0000998;EVM0001007;EVM0001070;EVM0001235;EVM0001327;EVM0001330;EVM0001436;EVM0001472;EVM0001493;EVM0001607;EVM0001810;EVM0001888;EVM0001903;EVM0001921;EVM0001935;EVM0001938;EVM0001941;EVM…
GO:0002062	chondrocyte differentiation	7	16	0.00420677	0.208755	EVM0001609;EVM0001768;EVM0003886;EVM0016749;EVM0016991;EVM0020387;EVM0023840
GO:0022407	regulation of cell-cell adhesion	7	16	0.00420677	0.208755	EVM0001931;EVM0004229;EVM0007561;EVM0009361;EVM0013129;EVM0015381;EVM0021244
GO:0035050	embryonic heart tube development	24	97	0.00424517	0.208755	EVM0000526;EVM0000808;EVM0001955;EVM0002056;EVM0002241;EVM0003886;EVM0004857;EVM0004870;EVM0006595;EVM0007297;EVM0008168;EVM0010081;EVM0011205;EVM0011302;EVM0012751;EVM0012766;EVM0012827;EVM0013572;EVM0014112;EVM0017233;EVM0018329;EVM0018337;EVM0019108;EVM0020517
GO:0048339	paraxial mesoderm development	5	9	0.00451919	0.213807	EVM0000631;EVM0003574;EVM0003886;EVM0011213;EVM0012751
GO:0048646	anatomical structure formation involved in morphogenesis	83	442	0.00456701	0.213807	EVM0000117;EVM0000140;EVM0000163;EVM0000334;EVM0000526;EVM0000631;EVM0001173;EVM0001607;EVM0001609;EVM0001931;EVM0001955;EVM0002056;EVM0002475;EVM0003723;EVM0003783;EVM0003886;EVM0004229;EVM0004562;EVM0004857;EVM0004870;EVM0005074;EVM0005605;EVM0005812;EVM0006005;EVM0006025;EVM0006616;EVM0007297;EVM0007561;EVM0007597;EVM0008615;EVM0008750;EVM0009399;EVM0009500;EVM0010017;EVM0010070;EVM0010081;EVM…
GO:0002040	sprouting angiogenesis	11	33	0.00460129	0.213807	EVM0000140;EVM0000163;EVM0001609;EVM0003783;EVM0007297;EVM0008750;EVM0013129;EVM0018987;EVM0019721;EVM0021432;EVM0023149
GO:0043009	chordate embryonic development	44	209	0.00462397	0.213807	EVM0000140;EVM0000631;EVM0001070;EVM0001173;EVM0001607;EVM0001931;EVM0002056;EVM0003886;EVM0005268;EVM0005605;EVM0006005;EVM0006595;EVM0007561;EVM0008168;EVM0010017;EVM0010081;EVM0010394;EVM0010939;EVM0012565;EVM0012751;EVM0012766;EVM0013290;EVM0013572;EVM0014040;EVM0014266;EVM0015059;EVM0015504;EVM0016566;EVM0016749;EVM0017233;EVM0017599;EVM0018118;EVM0018329;EVM0018337;EVM0018780;EVM0019005;EVM…
GO:0006464	cellular protein modification process	203	1208	0.0049248	0.2178	EVM0000224;EVM0000247;EVM0000251;EVM0000278;EVM0000326;EVM0000411;EVM0000526;EVM0000681;EVM0000684;EVM0000808;EVM0000846;EVM0000889;EVM0000928;EVM0000929;EVM0000949;EVM0001046;EVM0001173;EVM0001472;EVM0001701;EVM0001770;EVM0001818;EVM0001888;EVM0001903;EVM0002184;EVM0002475;EVM0002495;EVM0002586;EVM0002591;EVM0002780;EVM0003013;EVM0003115;EVM0003316;EVM0003497;EVM0003574;EVM0003723;EVM0003876;EVM…
GO:0036211	protein modification process	203	1208	0.0049248	0.2178	EVM0000224;EVM0000247;EVM0000251;EVM0000278;EVM0000326;EVM0000411;EVM0000526;EVM0000681;EVM0000684;EVM0000808;EVM0000846;EVM0000889;EVM0000928;EVM0000929;EVM0000949;EVM0001046;EVM0001173;EVM0001472;EVM0001701;EVM0001770;EVM0001818;EVM0001888;EVM0001903;EVM0002184;EVM0002475;EVM0002495;EVM0002586;EVM0002591;EVM0002780;EVM0003013;EVM0003115;EVM0003316;EVM0003497;EVM0003574;EVM0003723;EVM0003876;EVM…
GO:0015849	organic acid transport	16	57	0.00499153	0.2178	EVM0000163;EVM0002143;EVM0003028;EVM0005077;EVM0005255;EVM0006249;EVM0008586;EVM0008636;EVM0009711;EVM0010218;EVM0014414;EVM0015356;EVM0016427;EVM0018716;EVM0018843;EVM0023561
GO:0046942	carboxylic acid transport	16	57	0.00499153	0.2178	EVM0000163;EVM0002143;EVM0003028;EVM0005077;EVM0005255;EVM0006249;EVM0008586;EVM0008636;EVM0009711;EVM0010218;EVM0014414;EVM0015356;EVM0016427;EVM0018716;EVM0018843;EVM0023561
GO:0009792	embryo development ending in birth or egg hatching	44	210	0.00506319	0.217858	EVM0000140;EVM0000631;EVM0001070;EVM0001173;EVM0001607;EVM0001931;EVM0002056;EVM0003886;EVM0005268;EVM0005605;EVM0006005;EVM0006595;EVM0007561;EVM0008168;EVM0010017;EVM0010081;EVM0010394;EVM0010939;EVM0012565;EVM0012751;EVM0012766;EVM0013290;EVM0013572;EVM0014040;EVM0014266;EVM0015059;EVM0015504;EVM0016566;EVM0016749;EVM0017233;EVM0017599;EVM0018118;EVM0018329;EVM0018337;EVM0018780;EVM0019005;EVM…
GO:0030030	cell projection organization	52	257	0.00518794	0.220168	EVM0000718;EVM0000867;EVM0001070;EVM0001264;EVM0001444;EVM0002475;EVM0003285;EVM0003375;EVM0003843;EVM0004042;EVM0004383;EVM0004875;EVM0005074;EVM0005812;EVM0006025;EVM0006819;EVM0007196;EVM0007272;EVM0007472;EVM0007987;EVM0008168;EVM0008193;EVM0008615;EVM0009361;EVM0009737;EVM0010017;EVM0011432;EVM0011812;EVM0011866;EVM0012314;EVM0012423;EVM0012565;EVM0012751;EVM0014302;EVM0015381;EVM0015566;EVM…
GO:0016337	single organismal cell-cell adhesion	14	48	0.00579576	0.242145	EVM0001931;EVM0002056;EVM0003886;EVM0004229;EVM0004663;EVM0007561;EVM0007767;EVM0009361;EVM0013129;EVM0014879;EVM0015381;EVM0021244;EVM0022305;EVM0022312
GO:0030154	cell differentiation	132	754	0.00591832	0.242145	EVM0000117;EVM0000140;EVM0000168;EVM0000278;EVM0000969;EVM0001070;EVM0001173;EVM0001264;EVM0001444;EVM0001607;EVM0001609;EVM0001768;EVM0001931;EVM0001955;EVM0002056;EVM0002241;EVM0002475;EVM0003285;EVM0003375;EVM0003574;EVM0003724;EVM0003749;EVM0003843;EVM0003886;EVM0004042;EVM0004219;EVM0004229;EVM0004383;EVM0004857;EVM0004870;EVM0005074;EVM0005885;EVM0006392;EVM0006396;EVM0006595;EVM0006616;EVM…
GO:0098656	anion transmembrane transport	11	34	0.0059403	0.242145	EVM0002143;EVM0003028;EVM0005077;EVM0006249;EVM0008636;EVM0009711;EVM0010218;EVM0014414;EVM0016427;EVM0018843;EVM0023561
GO:0009611	response to wounding	25	105	0.0060715	0.244279	EVM0001264;EVM0003724;EVM0003886;EVM0004383;EVM0004663;EVM0006595;EVM0006616;EVM0007742;EVM0008168;EVM0008193;EVM0008968;EVM0010539;EVM0010869;EVM0011007;EVM0011799;EVM0012355;EVM0014576;EVM0014879;EVM0017302;EVM0018019;EVM0020711;EVM0022105;EVM0022305;EVM0023149;EVM0024009
GO:0007154	cell communication	351	2201	0.00677333	0.264436	EVM0000040;EVM0000140;EVM0000168;EVM0000224;EVM0000237;EVM0000251;EVM0000324;EVM0000326;EVM0000334;EVM0000392;EVM0000435;EVM0000485;EVM0000591;EVM0000629;EVM0000808;EVM0000846;EVM0000867;EVM0000929;EVM0000949;EVM0000998;EVM0001007;EVM0001070;EVM0001235;EVM0001327;EVM0001330;EVM0001436;EVM0001472;EVM0001493;EVM0001607;EVM0001810;EVM0001888;EVM0001903;EVM0001921;EVM0001935;EVM0001938;EVM0001941;EVM…
GO:0048869	cellular developmental process	142	821	0.00678251	0.264436	EVM0000117;EVM0000140;EVM0000168;EVM0000278;EVM0000969;EVM0001070;EVM0001173;EVM0001264;EVM0001444;EVM0001607;EVM0001609;EVM0001768;EVM0001931;EVM0001955;EVM0002056;EVM0002241;EVM0002475;EVM0003285;EVM0003375;EVM0003574;EVM0003724;EVM0003749;EVM0003843;EVM0003886;EVM0004042;EVM0004219;EVM0004229;EVM0004383;EVM0004857;EVM0004870;EVM0004875;EVM0005074;EVM0005812;EVM0005885;EVM0006025;EVM0006392;EVM…
GO:0050794	regulation of cellular process	543	3510	0.00691046	0.264436	EVM0000040;EVM0000140;EVM0000168;EVM0000224;EVM0000237;EVM0000251;EVM0000278;EVM0000297;EVM0000324;EVM0000326;EVM0000334;EVM0000389;EVM0000392;EVM0000411;EVM0000435;EVM0000485;EVM0000524;EVM0000591;EVM0000629;EVM0000793;EVM0000808;EVM0000812;EVM0000846;EVM0000867;EVM0000925;EVM0000929;EVM0000949;EVM0000969;EVM0000986;EVM0000998;EVM0001007;EVM0001009;EVM0001070;EVM0001105;EVM0001173;EVM0001203;EVM…
GO:0098602	single organism cell adhesion	14	49	0.00707124	0.264436	EVM0001931;EVM0002056;EVM0003886;EVM0004229;EVM0004663;EVM0007561;EVM0007767;EVM0009361;EVM0013129;EVM0014879;EVM0015381;EVM0021244;EVM0022305;EVM0022312
GO:0003015	heart process	17	64	0.00709159	0.264436	EVM0000117;EVM0000523;EVM0002272;EVM0002532;EVM0004870;EVM0006616;EVM0007284;EVM0007597;EVM0012827;EVM0013572;EVM0014801;EVM0015068;EVM0015467;EVM0015802;EVM0022257;EVM0022756;EVM0023006
GO:0060047	heart contraction	17	64	0.00709159	0.264436	EVM0000117;EVM0000523;EVM0002272;EVM0002532;EVM0004870;EVM0006616;EVM0007284;EVM0007597;EVM0012827;EVM0013572;EVM0014801;EVM0015068;EVM0015467;EVM0015802;EVM0022257;EVM0022756;EVM0023006
GO:0032989	cellular component morphogenesis	61	315	0.00716999	0.264436	EVM0000117;EVM0000168;EVM0001070;EVM0001173;EVM0001444;EVM0001609;EVM0002475;EVM0003375;EVM0003886;EVM0004042;EVM0004870;EVM0004875;EVM0005074;EVM0005812;EVM0006025;EVM0007196;EVM0007272;EVM0007597;EVM0007767;EVM0008168;EVM0008193;EVM0009361;EVM0009500;EVM0009737;EVM0010017;EVM0010070;EVM0011432;EVM0011812;EVM0011866;EVM0012314;EVM0012423;EVM0012565;EVM0012751;EVM0013413;EVM0014302;EVM0015068;EVM…
GO:0060429	epithelium development	79	426	0.00768613	0.280137	EVM0000140;EVM0000278;EVM0000526;EVM0000631;EVM0000808;EVM0000969;EVM0001607;EVM0001931;EVM0001955;EVM0002056;EVM0002241;EVM0003886;EVM0004229;EVM0004857;EVM0004870;EVM0005074;EVM0005605;EVM0005812;EVM0006005;EVM0006595;EVM0007297;EVM0007472;EVM0007561;EVM0007767;EVM0008168;EVM0008615;EVM0008750;EVM0009388;EVM0009401;EVM0009567;EVM0010017;EVM0010081;EVM0010610;EVM0010793;EVM0010869;EVM0010939;EVM…
GO:0009888	tissue development	123	703	0.00792	0.285304	EVM0000117;EVM0000140;EVM0000278;EVM0000334;EVM0000523;EVM0000526;EVM0000631;EVM0000808;EVM0000969;EVM0001070;EVM0001173;EVM0001493;EVM0001607;EVM0001609;EVM0001768;EVM0001931;EVM0001938;EVM0001955;EVM0002056;EVM0002241;EVM0002475;EVM0003316;EVM0003574;EVM0003723;EVM0003886;EVM0004229;EVM0004857;EVM0004870;EVM0005074;EVM0005541;EVM0005605;EVM0005812;EVM0006005;EVM0006595;EVM0006616;EVM0006657;EVM…
GO:0042060	wound healing	21	86	0.00842193	0.299898	EVM0003886;EVM0004663;EVM0006595;EVM0006616;EVM0008168;EVM0008193;EVM0008968;EVM0010539;EVM0010869;EVM0011007;EVM0011799;EVM0012355;EVM0014576;EVM0014879;EVM0017302;EVM0018019;EVM0020711;EVM0022105;EVM0022305;EVM0023149;EVM0024009
GO:0048844	artery morphogenesis	6	14	0.00905712	0.312325	EVM0001955;EVM0006616;EVM0007297;EVM0011205;EVM0014117;EVM0019108
GO:0007169	transmembrane receptor protein tyrosine kinase signaling pathway	22	92	0.00917778	0.312325	EVM0005210;EVM0007059;EVM0007297;EVM0007561;EVM0007643;EVM0008125;EVM0008750;EVM0009361;EVM0010011;EVM0011608;EVM0011960;EVM0015381;EVM0016566;EVM0018019;EVM0018047;EVM0018366;EVM0018951;EVM0019639;EVM0019880;EVM0021175;EVM0022774;EVM0023743
GO:0006865	amino acid transport	11	36	0.00952099	0.312325	EVM0002143;EVM0003028;EVM0005077;EVM0006249;EVM0008636;EVM0009711;EVM0010218;EVM0014414;EVM0016427;EVM0018843;EVM0023561
GO:0010942	positive regulation of cell death	11	36	0.00952099	0.312325	EVM0002475;EVM0003886;EVM0004787;EVM0008528;EVM0009361;EVM0011178;EVM0012970;EVM0014157;EVM0019003;EVM0020516;EVM0023962
GO:0043065	positive regulation of apoptotic process	11	36	0.00952099	0.312325	EVM0002475;EVM0003886;EVM0004787;EVM0008528;EVM0009361;EVM0011178;EVM0012970;EVM0014157;EVM0019003;EVM0020516;EVM0023962
GO:0043068	positive regulation of programmed cell death	11	36	0.00952099	0.312325	EVM0002475;EVM0003886;EVM0004787;EVM0008528;EVM0009361;EVM0011178;EVM0012970;EVM0014157;EVM0019003;EVM0020516;EVM0023962
GO:0043412	macromolecule modification	209	1266	0.00959738	0.312325	EVM0000224;EVM0000247;EVM0000251;EVM0000278;EVM0000326;EVM0000411;EVM0000526;EVM0000681;EVM0000684;EVM0000808;EVM0000846;EVM0000889;EVM0000928;EVM0000929;EVM0000949;EVM0001046;EVM0001137;EVM0001173;EVM0001472;EVM0001701;EVM0001770;EVM0001818;EVM0001888;EVM0001903;EVM0002184;EVM0002475;EVM0002495;EVM0002586;EVM0002591;EVM0002780;EVM0003013;EVM0003115;EVM0003167;EVM0003316;EVM0003497;EVM0003574;EVM…
GO:0070201	regulation of establishment of protein localization	9	27	0.0100614	0.312325	EVM0000251;EVM0002475;EVM0003886;EVM0007472;EVM0012766;EVM0012970;EVM0014266;EVM0016636;EVM0024009
GO:0030851	granulocyte differentiation	4	7	0.0101405	0.312325	EVM0001955;EVM0006396;EVM0006616;EVM0019108
GO:0032330	regulation of chondrocyte differentiation	4	7	0.0101405	0.312325	EVM0001609;EVM0001768;EVM0003886;EVM0020387
GO:0002063	chondrocyte development	3	4	0.0104108	0.312325	EVM0016749;EVM0016991;EVM0023840
GO:0048520	positive regulation of behavior	3	4	0.0104108	0.312325	EVM0000631;EVM0008193;EVM0023149
GO:0050921	positive regulation of chemotaxis	3	4	0.0104108	0.312325	EVM0000631;EVM0008193;EVM0023149
GO:0050926	regulation of positive chemotaxis	3	4	0.0104108	0.312325	EVM0000631;EVM0008193;EVM0023149
GO:0050927	positive regulation of positive chemotaxis	3	4	0.0104108	0.312325	EVM0000631;EVM0008193;EVM0023149
GO:0050930	induction of positive chemotaxis	3	4	0.0104108	0.312325	EVM0000631;EVM0008193;EVM0023149
GO:0048514	blood vessel morphogenesis	35	166	0.0104848	0.312325	EVM0000140;EVM0000163;EVM0000334;EVM0001070;EVM0001609;EVM0001955;EVM0003783;EVM0004219;EVM0004562;EVM0006616;EVM0007297;EVM0008266;EVM0008615;EVM0008750;EVM0010377;EVM0011205;EVM0011604;EVM0011622;EVM0011812;EVM0011960;EVM0013129;EVM0014117;EVM0014879;EVM0018366;EVM0018951;EVM0018987;EVM0019108;EVM0019721;EVM0021432;EVM0021651;EVM0022257;EVM0022305;EVM0022696;EVM0022773;EVM0023149
GO:0007165	signal transduction	331	2084	0.0110493	0.326008	EVM0000040;EVM0000140;EVM0000168;EVM0000224;EVM0000237;EVM0000324;EVM0000326;EVM0000334;EVM0000392;EVM0000435;EVM0000485;EVM0000591;EVM0000629;EVM0000846;EVM0000867;EVM0000929;EVM0000949;EVM0000998;EVM0001007;EVM0001070;EVM0001235;EVM0001327;EVM0001330;EVM0001436;EVM0001472;EVM0001493;EVM0001607;EVM0001810;EVM0001888;EVM0001903;EVM0001921;EVM0001935;EVM0001938;EVM0001941;EVM0001971;EVM0002000;EVM…
GO:0071702	organic substance transport	101	571	0.0113888	0.332854	EVM0000163;EVM0000206;EVM0000251;EVM0000476;EVM0000706;EVM0000707;EVM0001528;EVM0001921;EVM0001931;EVM0002110;EVM0002143;EVM0002336;EVM0002368;EVM0002475;EVM0002643;EVM0002748;EVM0003028;EVM0003086;EVM0003434;EVM0003725;EVM0003886;EVM0003902;EVM0004168;EVM0004219;EVM0004731;EVM0004806;EVM0004875;EVM0005077;EVM0005255;EVM0005812;EVM0006025;EVM0006031;EVM0006048;EVM0006249;EVM0006402;EVM0007031;EVM…
GO:0050789	regulation of biological process	557	3632	0.0125243	0.36262	EVM0000040;EVM0000140;EVM0000168;EVM0000224;EVM0000237;EVM0000251;EVM0000278;EVM0000297;EVM0000324;EVM0000326;EVM0000334;EVM0000389;EVM0000392;EVM0000411;EVM0000435;EVM0000485;EVM0000524;EVM0000591;EVM0000616;EVM0000629;EVM0000631;EVM0000793;EVM0000808;EVM0000812;EVM0000846;EVM0000867;EVM0000925;EVM0000929;EVM0000949;EVM0000969;EVM0000986;EVM0000998;EVM0001007;EVM0001009;EVM0001070;EVM0001105;EVM…
GO:0048568	embryonic organ development	55	287	0.012659	0.363125	EVM0000526;EVM0000631;EVM0000808;EVM0001070;EVM0001173;EVM0001931;EVM0001955;EVM0002056;EVM0002241;EVM0003880;EVM0003886;EVM0004857;EVM0004870;EVM0005268;EVM0005541;EVM0006595;EVM0007297;EVM0008168;EVM0009399;EVM0010081;EVM0010394;EVM0010610;EVM0011205;EVM0011302;EVM0011912;EVM0012134;EVM0012751;EVM0012766;EVM0012827;EVM0013290;EVM0013572;EVM0013641;EVM0014040;EVM0014112;EVM0014678;EVM0015566;EVM…
GO:0001525	angiogenesis	26	117	0.0130974	0.372254	EVM0000140;EVM0000163;EVM0000334;EVM0001609;EVM0001955;EVM0003783;EVM0004562;EVM0006616;EVM0007297;EVM0008615;EVM0008750;EVM0010377;EVM0011205;EVM0011622;EVM0011812;EVM0013129;EVM0014879;EVM0018951;EVM0018987;EVM0019108;EVM0019721;EVM0021432;EVM0022305;EVM0022696;EVM0022773;EVM0023149
GO:0072358	cardiovascular system development	72	393	0.0139811	0.390212	EVM0000117;EVM0000140;EVM0000163;EVM0000334;EVM0000523;EVM0000526;EVM0000808;EVM0000998;EVM0001070;EVM0001609;EVM0001931;EVM0001955;EVM0002056;EVM0002241;EVM0003783;EVM0003886;EVM0003990;EVM0004219;EVM0004562;EVM0004857;EVM0004870;EVM0005074;EVM0006595;EVM0006616;EVM0007297;EVM0007597;EVM0008168;EVM0008266;EVM0008615;EVM0008750;EVM0009694;EVM0010011;EVM0010081;EVM0010377;EVM0011205;EVM0011302;EVM…
GO:0072359	circulatory system development	72	393	0.0139811	0.390212	EVM0000117;EVM0000140;EVM0000163;EVM0000334;EVM0000523;EVM0000526;EVM0000808;EVM0000998;EVM0001070;EVM0001609;EVM0001931;EVM0001955;EVM0002056;EVM0002241;EVM0003783;EVM0003886;EVM0003990;EVM0004219;EVM0004562;EVM0004857;EVM0004870;EVM0005074;EVM0006595;EVM0006616;EVM0007297;EVM0007597;EVM0008168;EVM0008266;EVM0008615;EVM0008750;EVM0009694;EVM0010011;EVM0010081;EVM0010377;EVM0011205;EVM0011302;EVM…
GO:0051346	negative regulation of hydrolase activity	13	48	0.0147598	0.408267	EVM0003783;EVM0006116;EVM0007957;EVM0008405;EVM0009299;EVM0009607;EVM0010306;EVM0014576;EVM0015132;EVM0015292;EVM0018019;EVM0023234;EVM0023930
GO:0051336	regulation of hydrolase activity	24	107	0.0149329	0.4094	EVM0000168;EVM0000867;EVM0003783;EVM0003886;EVM0004568;EVM0004741;EVM0004959;EVM0006116;EVM0007957;EVM0008405;EVM0009299;EVM0009361;EVM0009607;EVM0010005;EVM0010306;EVM0011178;EVM0014576;EVM0015132;EVM0015292;EVM0018019;EVM0021036;EVM0023234;EVM0023930;EVM0023962
GO:0061061	muscle structure development	31	147	0.0153116	0.416099	EVM0000117;EVM0000523;EVM0000889;EVM0001235;EVM0002241;EVM0002475;EVM0003886;EVM0004219;EVM0004870;EVM0006013;EVM0007597;EVM0009500;EVM0010070;EVM0011181;EVM0011302;EVM0012405;EVM0012438;EVM0012751;EVM0013895;EVM0015068;EVM0015611;EVM0018097;EVM0019546;EVM0020237;EVM0021789;EVM0022257;EVM0022756;EVM0022861;EVM0022888;EVM0023006;EVM0023149
GO:0061053	somite development	19	80	0.0158956	0.428213	EVM0000140;EVM0000631;EVM0001607;EVM0001931;EVM0002056;EVM0003886;EVM0005605;EVM0006005;EVM0007561;EVM0010017;EVM0010939;EVM0012565;EVM0012751;EVM0014266;EVM0015059;EVM0016566;EVM0017233;EVM0021789;EVM0022987
GO:0065007	biological regulation	579	3796	0.016254	0.434093	EVM0000040;EVM0000140;EVM0000168;EVM0000206;EVM0000224;EVM0000237;EVM0000251;EVM0000278;EVM0000297;EVM0000324;EVM0000326;EVM0000334;EVM0000389;EVM0000392;EVM0000411;EVM0000435;EVM0000485;EVM0000524;EVM0000591;EVM0000616;EVM0000629;EVM0000631;EVM0000793;EVM0000808;EVM0000812;EVM0000846;EVM0000867;EVM0000889;EVM0000925;EVM0000929;EVM0000949;EVM0000969;EVM0000986;EVM0000998;EVM0001007;EVM0001009;EVM…
GO:0007166	cell surface receptor signaling pathway	87	490	0.0164313	0.435078	EVM0000040;EVM0000140;EVM0000224;EVM0000334;EVM0000392;EVM0000591;EVM0000949;EVM0001070;EVM0001235;EVM0001493;EVM0001607;EVM0002132;EVM0002270;EVM0002393;EVM0002475;EVM0002586;EVM0003166;EVM0003886;EVM0003929;EVM0004032;EVM0004562;EVM0004857;EVM0004888;EVM0005171;EVM0005210;EVM0005302;EVM0005605;EVM0006657;EVM0007059;EVM0007272;EVM0007297;EVM0007561;EVM0007610;EVM0007643;EVM0007668;EVM0008042;EVM…
GO:0001756	somitogenesis	18	75	0.0167621	0.440075	EVM0000140;EVM0000631;EVM0001607;EVM0001931;EVM0002056;EVM0003886;EVM0005605;EVM0006005;EVM0007561;EVM0010017;EVM0010939;EVM0012565;EVM0012751;EVM0014266;EVM0015059;EVM0016566;EVM0017233;EVM0022987
GO:0031175	neuron projection development	34	166	0.0176202	0.455042	EVM0001070;EVM0001264;EVM0001444;EVM0002475;EVM0003285;EVM0003375;EVM0003843;EVM0004042;EVM0004383;EVM0005074;EVM0007272;EVM0007472;EVM0008168;EVM0008193;EVM0009361;EVM0009737;EVM0010017;EVM0011432;EVM0011812;EVM0012314;EVM0012423;EVM0014302;EVM0015381;EVM0015655;EVM0016215;EVM0016309;EVM0018211;EVM0018329;EVM0018951;EVM0021387;EVM0022987;EVM0023149;EVM0024109;EVM0024243
GO:0035282	segmentation	19	81	0.0180705	0.455042	EVM0000140;EVM0000631;EVM0001607;EVM0001931;EVM0002056;EVM0003886;EVM0005605;EVM0006005;EVM0007561;EVM0010017;EVM0010939;EVM0012565;EVM0012751;EVM0014009;EVM0014266;EVM0015059;EVM0016566;EVM0017233;EVM0022987
GO:0048562	embryonic organ morphogenesis	39	196	0.0183477	0.455042	EVM0000526;EVM0000808;EVM0001173;EVM0001955;EVM0002241;EVM0003880;EVM0003886;EVM0004857;EVM0005268;EVM0006595;EVM0008168;EVM0009399;EVM0010081;EVM0010394;EVM0010610;EVM0011302;EVM0012751;EVM0012766;EVM0012827;EVM0013290;EVM0013572;EVM0013641;EVM0014040;EVM0014112;EVM0015566;EVM0016749;EVM0017188;EVM0017233;EVM0018019;EVM0018118;EVM0018329;EVM0018780;EVM0019108;EVM0019467;EVM0020387;EVM0020517;EVM…
GO:0032940	secretion by cell	14	55	0.0200479	0.455042	EVM0000251;EVM0000808;EVM0001547;EVM0004731;EVM0006025;EVM0007051;EVM0008631;EVM0009580;EVM0010190;EVM0012098;EVM0012885;EVM0016636;EVM0019467;EVM0024009
GO:0003228	atrial cardiac muscle tissue development	2	2	0.0204167	0.455042	EVM0002241;EVM0011302
GO:0006537	glutamate biosynthetic process	2	2	0.0204167	0.455042	EVM0013429;EVM0013791
GO:0007263	nitric oxide mediated signal transduction	2	2	0.0204167	0.455042	EVM0004042;EVM0022257
GO:0019307	mannose biosynthetic process	2	2	0.0204167	0.455042	EVM0022407;EVM0023840
GO:0034260	negative regulation of GTPase activity	2	2	0.0204167	0.455042	EVM0009607;EVM0023930
GO:0042990	regulation of transcription factor import into nucleus	2	2	0.0204167	0.455042	EVM0002475;EVM0003886
GO:0042991	transcription factor import into nucleus	2	2	0.0204167	0.455042	EVM0002475;EVM0003886
GO:0044380	protein localization to cytoskeleton	2	2	0.0204167	0.455042	EVM0002475;EVM0011866
GO:0045668	negative regulation of osteoblast differentiation	2	2	0.0204167	0.455042	EVM0003886;EVM0014266
GO:0046426	negative regulation of JAK-STAT cascade	2	2	0.0204167	0.455042	EVM0004229;EVM0005541
GO:0051928	positive regulation of calcium ion transport	2	2	0.0204167	0.455042	EVM0010070;EVM0020237
GO:0060055	angiogenesis involved in wound healing	2	2	0.0204167	0.455042	EVM0014879;EVM0022305
GO:0060251	regulation of glial cell proliferation	2	2	0.0204167	0.455042	EVM0003749;EVM0016309
GO:0072698	protein localization to microtubule cytoskeleton	2	2	0.0204167	0.455042	EVM0002475;EVM0011866
GO:0090171	chondrocyte morphogenesis	2	2	0.0204167	0.455042	EVM0016991;EVM0023840
GO:1904893	negative regulation of STAT cascade	2	2	0.0204167	0.455042	EVM0004229;EVM0005541
GO:2001235	positive regulation of apoptotic signaling pathway	2	2	0.0204167	0.455042	EVM0008528;EVM0012970
GO:0007389	pattern specification process	61	332	0.0211606	0.466208	EVM0000140;EVM0000224;EVM0000324;EVM0000523;EVM0000526;EVM0000631;EVM0000808;EVM0001070;EVM0001173;EVM0001607;EVM0001931;EVM0001955;EVM0002056;EVM0002132;EVM0002241;EVM0003886;EVM0004371;EVM0004857;EVM0005605;EVM0005812;EVM0006005;EVM0007114;EVM0007561;EVM0008615;EVM0008750;EVM0009399;EVM0009949;EVM0010017;EVM0010081;EVM0010603;EVM0010939;EVM0011302;EVM0011812;EVM0011866;EVM0012565;EVM0012751;EVM…
GO:0006821	chloride transport	11	40	0.0214027	0.466208	EVM0001203;EVM0001488;EVM0002503;EVM0004892;EVM0006175;EVM0010009;EVM0010891;EVM0016674;EVM0018213;EVM0018695;EVM0022090
GO:0072527	pyrimidine-containing compound metabolic process	11	40	0.0214027	0.466208	EVM0001264;EVM0002749;EVM0004350;EVM0004378;EVM0004383;EVM0007197;EVM0009499;EVM0014837;EVM0018211;EVM0020144;EVM0023846
GO:0007399	nervous system development	101	585	0.0216444	0.466208	EVM0000140;EVM0000168;EVM0000631;EVM0001070;EVM0001264;EVM0001444;EVM0001607;EVM0002475;EVM0003285;EVM0003375;EVM0003724;EVM0003749;EVM0003843;EVM0004042;EVM0004122;EVM0004219;EVM0004229;EVM0004383;EVM0004541;EVM0005074;EVM0005248;EVM0005885;EVM0006031;EVM0006392;EVM0006600;EVM0006819;EVM0007031;EVM0007272;EVM0007472;EVM0007561;EVM0007987;EVM0008168;EVM0008193;EVM0008793;EVM0009268;EVM0009340;EVM…
GO:0000902	cell morphogenesis	51	271	0.0219492	0.466208	EVM0000168;EVM0001070;EVM0001173;EVM0001444;EVM0001609;EVM0002475;EVM0003375;EVM0003886;EVM0004042;EVM0004875;EVM0005074;EVM0005812;EVM0006025;EVM0007196;EVM0007272;EVM0007767;EVM0008168;EVM0008193;EVM0009361;EVM0009737;EVM0010017;EVM0011432;EVM0011812;EVM0011866;EVM0012314;EVM0012423;EVM0012565;EVM0012751;EVM0013413;EVM0014302;EVM0015381;EVM0015566;EVM0015655;EVM0016215;EVM0016309;EVM0016566;EVM…
GO:0002244	hematopoietic progenitor cell differentiation	7	21	0.0224197	0.466208	EVM0004042;EVM0006616;EVM0011205;EVM0011622;EVM0012565;EVM0022257;EVM0022312
GO:0002274	myeloid leukocyte activation	3	5	0.0232641	0.466208	EVM0004888;EVM0008193;EVM0024009
GO:0002483	antigen processing and presentation of endogenous peptide antigen	3	5	0.0232641	0.466208	EVM0001805;EVM0009960;EVM0010263
GO:0009648	photoperiodism	3	5	0.0232641	0.466208	EVM0002265;EVM0010461;EVM0023093
GO:0019883	antigen processing and presentation of endogenous antigen	3	5	0.0232641	0.466208	EVM0001805;EVM0009960;EVM0010263
GO:0019885	antigen processing and presentation of endogenous peptide antigen via MHC class I	3	5	0.0232641	0.466208	EVM0001805;EVM0009960;EVM0010263
GO:0030223	neutrophil differentiation	3	5	0.0232641	0.466208	EVM0001955;EVM0006396;EVM0019108
GO:0051053	negative regulation of DNA metabolic process	3	5	0.0232641	0.466208	EVM0004229;EVM0010338;EVM0016843
GO:0070527	platelet aggregation	3	5	0.0232641	0.466208	EVM0004663;EVM0014879;EVM0022305
GO:0072554	blood vessel lumenization	3	5	0.0232641	0.466208	EVM0001955;EVM0013129;EVM0019108
GO:0052547	regulation of peptidase activity	14	56	0.0233255	0.466208	EVM0003783;EVM0003886;EVM0007957;EVM0008405;EVM0009299;EVM0009361;EVM0010306;EVM0011178;EVM0014576;EVM0015132;EVM0015292;EVM0018019;EVM0023234;EVM0023962
GO:0048858	cell projection morphogenesis	41	212	0.0247608	0.491724	EVM0001070;EVM0001444;EVM0002475;EVM0003375;EVM0004042;EVM0004875;EVM0005074;EVM0005812;EVM0006025;EVM0007196;EVM0007272;EVM0008168;EVM0008193;EVM0009361;EVM0009737;EVM0010017;EVM0011432;EVM0011812;EVM0011866;EVM0012314;EVM0012423;EVM0012565;EVM0012751;EVM0014302;EVM0015381;EVM0015566;EVM0015655;EVM0016215;EVM0016309;EVM0017780;EVM0018211;EVM0018329;EVM0018951;EVM0019005;EVM0020517;EVM0020889;EVM…
GO:0032880	regulation of protein localization	9	31	0.0255334	0.501097	EVM0000251;EVM0002475;EVM0003886;EVM0007472;EVM0012766;EVM0012970;EVM0014266;EVM0016636;EVM0024009
GO:0048013	ephrin receptor signaling pathway	6	17	0.0255563	0.501097	EVM0007561;EVM0009361;EVM0015381;EVM0018366;EVM0019639;EVM0021175
GO:0009887	organ morphogenesis	66	367	0.0261769	0.506434	EVM0000334;EVM0000526;EVM0000808;EVM0000969;EVM0001070;EVM0001173;EVM0001955;EVM0002056;EVM0002241;EVM0002475;EVM0003316;EVM0003723;EVM0003880;EVM0003886;EVM0003990;EVM0004229;EVM0004857;EVM0004870;EVM0005074;EVM0005268;EVM0005541;EVM0006595;EVM0007597;EVM0007987;EVM0008168;EVM0008193;EVM0008968;EVM0009399;EVM0010081;EVM0010394;EVM0010610;EVM0011205;EVM0011302;EVM0012403;EVM0012751;EVM0012766;EVM…
GO:0001501	skeletal system development	30	148	0.0280949	0.506434	EVM0001070;EVM0001173;EVM0001493;EVM0001609;EVM0001768;EVM0003886;EVM0005268;EVM0005605;EVM0006595;EVM0008168;EVM0010081;EVM0010394;EVM0012751;EVM0013290;EVM0013572;EVM0013641;EVM0016749;EVM0016991;EVM0017599;EVM0018118;EVM0018329;EVM0018780;EVM0019108;EVM0019467;EVM0020387;EVM0020520;EVM0020711;EVM0020870;EVM0020979;EVM0023840
GO:0018108	peptidyl-tyrosine phosphorylation	5	13	0.0281736	0.506434	EVM0004229;EVM0007297;EVM0007561;EVM0009361;EVM0024009
GO:0030308	negative regulation of cell growth	5	13	0.0281736	0.506434	EVM0003886;EVM0005074;EVM0009607;EVM0011178;EVM0023930
GO:0061035	regulation of cartilage development	5	13	0.0281736	0.506434	EVM0001493;EVM0001609;EVM0001768;EVM0003886;EVM0020387
GO:1904951	positive regulation of establishment of protein localization	5	13	0.0281736	0.506434	EVM0002475;EVM0003886;EVM0007472;EVM0012970;EVM0024009
GO:0031032	actomyosin structure organization	13	52	0.0282405	0.506434	EVM0000117;EVM0000324;EVM0004229;EVM0004870;EVM0007597;EVM0009500;EVM0010070;EVM0015068;EVM0020237;EVM0022257;EVM0022756;EVM0023006;EVM0023149
GO:0032990	cell part morphogenesis	41	214	0.0284893	0.506434	EVM0001070;EVM0001444;EVM0002475;EVM0003375;EVM0004042;EVM0004875;EVM0005074;EVM0005812;EVM0006025;EVM0007196;EVM0007272;EVM0008168;EVM0008193;EVM0009361;EVM0009737;EVM0010017;EVM0011432;EVM0011812;EVM0011866;EVM0012314;EVM0012423;EVM0012565;EVM0012751;EVM0014302;EVM0015381;EVM0015566;EVM0015655;EVM0016215;EVM0016309;EVM0017780;EVM0018211;EVM0018329;EVM0018951;EVM0019005;EVM0020517;EVM0020889;EVM…
GO:0070887	cellular response to chemical stimulus	55	300	0.0286007	0.506434	EVM0000224;EVM0000251;EVM0000485;EVM0000813;EVM0000949;EVM0001070;EVM0001493;EVM0002132;EVM0002270;EVM0003613;EVM0003886;EVM0004857;EVM0004888;EVM0005204;EVM0006760;EVM0007059;EVM0007122;EVM0007297;EVM0008125;EVM0008193;EVM0008750;EVM0009268;EVM0009607;EVM0010444;EVM0011575;EVM0011960;EVM0012175;EVM0013563;EVM0014136;EVM0014266;EVM0014818;EVM0016380;EVM0016530;EVM0016566;EVM0017066;EVM0017233;EVM…
GO:0003159	morphogenesis of an endothelium	4	9	0.0287943	0.506434	EVM0001955;EVM0011205;EVM0013129;EVM0019108
GO:0007044	cell-substrate junction assembly	4	9	0.0287943	0.506434	EVM0007561;EVM0008894;EVM0014879;EVM0022305
GO:0015918	sterol transport	4	9	0.0287943	0.506434	EVM0000476;EVM0001931;EVM0010615;EVM0021033
GO:0030301	cholesterol transport	4	9	0.0287943	0.506434	EVM0000476;EVM0001931;EVM0010615;EVM0021033
GO:0042306	regulation of protein import into nucleus	4	9	0.0287943	0.506434	EVM0002475;EVM0003886;EVM0012766;EVM0014266
GO:1900180	regulation of protein localization to nucleus	4	9	0.0287943	0.506434	EVM0002475;EVM0003886;EVM0012766;EVM0014266
GO:1903533	regulation of protein targeting	4	9	0.0287943	0.506434	EVM0002475;EVM0003886;EVM0012766;EVM0014266
GO:1903829	positive regulation of cellular protein localization	4	9	0.0287943	0.506434	EVM0002475;EVM0003886;EVM0007472;EVM0012970
GO:1904589	regulation of protein import	4	9	0.0287943	0.506434	EVM0002475;EVM0003886;EVM0012766;EVM0014266
GO:0051050	positive regulation of transport	7	22	0.0289344	0.506434	EVM0002475;EVM0003886;EVM0010070;EVM0012970;EVM0020237;EVM0021880;EVM0024009
GO:0023051	regulation of signaling	72	407	0.0293512	0.508548	EVM0000168;EVM0000237;EVM0000251;EVM0000324;EVM0000808;EVM0000949;EVM0001070;EVM0001235;EVM0001327;EVM0001921;EVM0002132;EVM0002133;EVM0002304;EVM0002586;EVM0003876;EVM0003886;EVM0004032;EVM0004229;EVM0004246;EVM0004741;EVM0005541;EVM0006657;EVM0007272;EVM0007472;EVM0007767;EVM0007792;EVM0008042;EVM0008046;EVM0008125;EVM0008266;EVM0008367;EVM0008528;EVM0008534;EVM0008631;EVM0008750;EVM0009040;EVM…
GO:0009880	embryonic pattern specification	12	47	0.0293835	0.508548	EVM0001173;EVM0001607;EVM0001955;EVM0002056;EVM0003886;EVM0006005;EVM0008615;EVM0010603;EVM0012751;EVM0016640;EVM0019108;EVM0019645
GO:0030239	myofibril assembly	11	42	0.0303367	0.522129	EVM0000117;EVM0004870;EVM0007597;EVM0009500;EVM0010070;EVM0015068;EVM0020237;EVM0022257;EVM0022756;EVM0023006;EVM0023149
GO:0007167	enzyme linked receptor protein signaling pathway	34	173	0.0310336	0.530393	EVM0000224;EVM0000949;EVM0001070;EVM0001493;EVM0002132;EVM0002270;EVM0003886;EVM0004857;EVM0005210;EVM0007059;EVM0007297;EVM0007561;EVM0007643;EVM0008125;EVM0008750;EVM0009361;EVM0010011;EVM0011608;EVM0011960;EVM0014236;EVM0015381;EVM0016566;EVM0017233;EVM0018019;EVM0018047;EVM0018256;EVM0018366;EVM0018951;EVM0019639;EVM0019645;EVM0019880;EVM0021175;EVM0022774;EVM0023743
GO:0006694	steroid biosynthetic process	9	32	0.0311593	0.530393	EVM0002110;EVM0007256;EVM0010615;EVM0016331;EVM0016849;EVM0017500;EVM0019030;EVM0021033;EVM0022170
GO:0007507	heart development	41	216	0.0326428	0.552608	EVM0000117;EVM0000140;EVM0000523;EVM0000526;EVM0000808;EVM0001931;EVM0001955;EVM0002056;EVM0002241;EVM0003886;EVM0003990;EVM0004857;EVM0004870;EVM0005074;EVM0006595;EVM0007297;EVM0007597;EVM0008168;EVM0009694;EVM0010081;EVM0011205;EVM0011302;EVM0011654;EVM0011805;EVM0012751;EVM0012766;EVM0012827;EVM0013129;EVM0013572;EVM0014112;EVM0014406;EVM0017233;EVM0017567;EVM0017600;EVM0018019;EVM0018329;EVM…
GO:0006915	apoptotic process	38	198	0.0331578	0.558277	EVM0000251;EVM0000681;EVM0002475;EVM0003886;EVM0004246;EVM0004541;EVM0004787;EVM0004870;EVM0006045;EVM0006600;EVM0006945;EVM0007472;EVM0007597;EVM0008528;EVM0009114;EVM0009361;EVM0009694;EVM0010017;EVM0011178;EVM0011608;EVM0011654;EVM0012134;EVM0012970;EVM0013041;EVM0014009;EVM0014157;EVM0014982;EVM0016988;EVM0018019;EVM0018195;EVM0019003;EVM0020285;EVM0020461;EVM0020516;EVM0020783;EVM0021880;EVM…
GO:0001568	blood vessel development	36	186	0.0333745	0.558888	EVM0000140;EVM0000163;EVM0000334;EVM0001070;EVM0001609;EVM0001955;EVM0003783;EVM0004219;EVM0004562;EVM0006616;EVM0007297;EVM0008266;EVM0008615;EVM0008750;EVM0010011;EVM0010377;EVM0011205;EVM0011604;EVM0011622;EVM0011812;EVM0011960;EVM0013129;EVM0014117;EVM0014879;EVM0018366;EVM0018951;EVM0018987;EVM0019108;EVM0019721;EVM0021432;EVM0021651;EVM0022257;EVM0022305;EVM0022696;EVM0022773;EVM0023149
GO:0048010	vascular endothelial growth factor receptor signaling pathway	6	18	0.0338203	0.560295	EVM0007297;EVM0008750;EVM0011960;EVM0018951;EVM0019880;EVM0022774
GO:0060218	hematopoietic stem cell differentiation	6	18	0.0338203	0.560295	EVM0004042;EVM0006616;EVM0011205;EVM0011622;EVM0012565;EVM0022257
GO:0060341	regulation of cellular localization	12	48	0.0342581	0.56453	EVM0000251;EVM0000808;EVM0002475;EVM0003886;EVM0006025;EVM0007472;EVM0008631;EVM0012766;EVM0012970;EVM0014266;EVM0016636;EVM0024009
GO:0071804	cellular potassium ion transport	16	70	0.0356203	0.580798	EVM0000435;EVM0004948;EVM0007720;EVM0008387;EVM0008751;EVM0009885;EVM0010526;EVM0014276;EVM0014332;EVM0014763;EVM0016467;EVM0016862;EVM0019407;EVM0020846;EVM0021798;EVM0022592
GO:0071805	potassium ion transmembrane transport	16	70	0.0356203	0.580798	EVM0000435;EVM0004948;EVM0007720;EVM0008387;EVM0008751;EVM0009885;EVM0010526;EVM0014276;EVM0014332;EVM0014763;EVM0016467;EVM0016862;EVM0019407;EVM0020846;EVM0021798;EVM0022592
GO:0000904	cell morphogenesis involved in differentiation	36	187	0.035851	0.581499	EVM0001070;EVM0001173;EVM0001444;EVM0001609;EVM0002475;EVM0003375;EVM0003886;EVM0004042;EVM0005074;EVM0007272;EVM0007767;EVM0008168;EVM0008193;EVM0009361;EVM0009737;EVM0010017;EVM0011432;EVM0011812;EVM0012314;EVM0014302;EVM0015381;EVM0015655;EVM0016215;EVM0016309;EVM0016566;EVM0016991;EVM0018211;EVM0018329;EVM0018951;EVM0021069;EVM0021387;EVM0022987;EVM0023149;EVM0023840;EVM0024109;EVM0024243
GO:0007368	determination of left/right symmetry	25	122	0.0375813	0.594101	EVM0000140;EVM0000324;EVM0000523;EVM0000526;EVM0000631;EVM0000808;EVM0001955;EVM0002241;EVM0003886;EVM0004857;EVM0005812;EVM0010081;EVM0011302;EVM0012565;EVM0012751;EVM0012766;EVM0012827;EVM0013572;EVM0014112;EVM0017233;EVM0018329;EVM0019108;EVM0020417;EVM0020517;EVM0022678
GO:0012501	programmed cell death	38	200	0.0380505	0.594101	EVM0000251;EVM0000681;EVM0002475;EVM0003886;EVM0004246;EVM0004541;EVM0004787;EVM0004870;EVM0006045;EVM0006600;EVM0006945;EVM0007472;EVM0007597;EVM0008528;EVM0009114;EVM0009361;EVM0009694;EVM0010017;EVM0011178;EVM0011608;EVM0011654;EVM0012134;EVM0012970;EVM0013041;EVM0014009;EVM0014157;EVM0014982;EVM0016988;EVM0018019;EVM0018195;EVM0019003;EVM0020285;EVM0020461;EVM0020516;EVM0020783;EVM0021880;EVM…
GO:0042325	regulation of phosphorylation	27	134	0.0383202	0.594101	EVM0000411;EVM0000949;EVM0001903;EVM0002475;EVM0003115;EVM0003723;EVM0003876;EVM0003886;EVM0004229;EVM0004883;EVM0004899;EVM0006021;EVM0007561;EVM0008266;EVM0009361;EVM0014136;EVM0014693;EVM0014982;EVM0015756;EVM0015998;EVM0016425;EVM0018163;EVM0019367;EVM0019575;EVM0020285;EVM0020934;EVM0024009
GO:0040007	growth	36	188	0.0384652	0.594101	EVM0000305;EVM0000812;EVM0001070;EVM0001493;EVM0002156;EVM0003375;EVM0003886;EVM0004042;EVM0004857;EVM0005074;EVM0005251;EVM0006595;EVM0006616;EVM0008168;EVM0008193;EVM0008438;EVM0008968;EVM0009607;EVM0010539;EVM0010869;EVM0011178;EVM0012314;EVM0014112;EVM0016464;EVM0016566;EVM0017233;EVM0017302;EVM0018019;EVM0018047;EVM0018356;EVM0020711;EVM0021387;EVM0023149;EVM0023930;EVM0024063;EVM0024243
GO:0071310	cellular response to organic substance	49	268	0.0387562	0.594101	EVM0000224;EVM0000251;EVM0000485;EVM0000813;EVM0000949;EVM0001070;EVM0001493;EVM0002132;EVM0002270;EVM0003886;EVM0004857;EVM0004888;EVM0005204;EVM0006760;EVM0007059;EVM0007297;EVM0008125;EVM0008193;EVM0008750;EVM0009268;EVM0009607;EVM0010444;EVM0011575;EVM0011960;EVM0012175;EVM0013563;EVM0014136;EVM0014266;EVM0014818;EVM0016380;EVM0016530;EVM0016566;EVM0017066;EVM0017233;EVM0017690;EVM0018256;EVM…
GO:0005977	glycogen metabolic process	5	14	0.0387939	0.594101	EVM0002475;EVM0003389;EVM0004422;EVM0004751;EVM0009821
GO:0006073	cellular glucan metabolic process	5	14	0.0387939	0.594101	EVM0002475;EVM0003389;EVM0004422;EVM0004751;EVM0009821
GO:0006112	energy reserve metabolic process	5	14	0.0387939	0.594101	EVM0002475;EVM0003389;EVM0004422;EVM0004751;EVM0009821
GO:0044042	glucan metabolic process	5	14	0.0387939	0.594101	EVM0002475;EVM0003389;EVM0004422;EVM0004751;EVM0009821
GO:0045926	negative regulation of growth	5	14	0.0387939	0.594101	EVM0003886;EVM0005074;EVM0009607;EVM0011178;EVM0023930
GO:0003002	regionalization	39	207	0.0403935	0.594101	EVM0000140;EVM0000224;EVM0000631;EVM0001070;EVM0001173;EVM0001607;EVM0001931;EVM0002056;EVM0002132;EVM0003886;EVM0004371;EVM0004857;EVM0005605;EVM0006005;EVM0007114;EVM0007561;EVM0009399;EVM0009949;EVM0010017;EVM0010081;EVM0010603;EVM0010939;EVM0011866;EVM0012565;EVM0012751;EVM0012766;EVM0013477;EVM0014009;EVM0014040;EVM0014266;EVM0015059;EVM0016566;EVM0016591;EVM0017233;EVM0017429;EVM0018019;EVM…
GO:0010646	regulation of cell communication	70	401	0.0404707	0.594101	EVM0000168;EVM0000237;EVM0000251;EVM0000324;EVM0000808;EVM0000949;EVM0001070;EVM0001235;EVM0001327;EVM0001921;EVM0002132;EVM0002133;EVM0002304;EVM0002586;EVM0003876;EVM0003886;EVM0004032;EVM0004229;EVM0004246;EVM0004741;EVM0005541;EVM0006657;EVM0007272;EVM0007472;EVM0007792;EVM0008042;EVM0008046;EVM0008125;EVM0008266;EVM0008367;EVM0008528;EVM0008534;EVM0008631;EVM0008750;EVM0009040;EVM0009340;EVM…
GO:0001932	regulation of protein phosphorylation	25	123	0.0410063	0.594101	EVM0000411;EVM0000949;EVM0001903;EVM0002475;EVM0003115;EVM0003723;EVM0003876;EVM0003886;EVM0004229;EVM0004883;EVM0004899;EVM0006021;EVM0007561;EVM0008266;EVM0009361;EVM0014136;EVM0014982;EVM0015756;EVM0015998;EVM0016425;EVM0018163;EVM0019367;EVM0020285;EVM0020934;EVM0024009
GO:0043269	regulation of ion transport	20	94	0.0414433	0.594101	EVM0001203;EVM0004948;EVM0005548;EVM0006781;EVM0007720;EVM0008042;EVM0008387;EVM0008751;EVM0010070;EVM0010526;EVM0013114;EVM0014332;EVM0016467;EVM0016748;EVM0016862;EVM0019407;EVM0020237;EVM0020846;EVM0022592;EVM0024093
GO:0002474	antigen processing and presentation of peptide antigen via MHC class I	3	6	0.0416295	0.594101	EVM0001805;EVM0009960;EVM0010263
GO:0002688	regulation of leukocyte chemotaxis	3	6	0.0416295	0.594101	EVM0008193;EVM0022090;EVM0023149
GO:0030225	macrophage differentiation	3	6	0.0416295	0.594101	EVM0001955;EVM0006396;EVM0019108
GO:0030859	polarized epithelial cell differentiation	3	6	0.0416295	0.594101	EVM0000969;EVM0002056;EVM0013572
GO:0030947	regulation of vascular endothelial growth factor receptor signaling pathway	3	6	0.0416295	0.594101	EVM0008750;EVM0011960;EVM0018951
GO:0043363	nucleate erythrocyte differentiation	3	6	0.0416295	0.594101	EVM0003574;EVM0011205;EVM0020618
GO:0048002	antigen processing and presentation of peptide antigen	3	6	0.0416295	0.594101	EVM0001805;EVM0009960;EVM0010263
GO:0048823	nucleate erythrocyte development	3	6	0.0416295	0.594101	EVM0003574;EVM0011205;EVM0020618
GO:0061154	endothelial tube morphogenesis	3	6	0.0416295	0.594101	EVM0001955;EVM0013129;EVM0019108
GO:0071622	regulation of granulocyte chemotaxis	3	6	0.0416295	0.594101	EVM0008193;EVM0022090;EVM0023149
GO:0090022	regulation of neutrophil chemotaxis	3	6	0.0416295	0.594101	EVM0008193;EVM0022090;EVM0023149
GO:0009966	regulation of signal transduction	67	383	0.042574	0.594101	EVM0000168;EVM0000237;EVM0000324;EVM0000949;EVM0001070;EVM0001235;EVM0001327;EVM0001921;EVM0002132;EVM0002133;EVM0002304;EVM0002586;EVM0003876;EVM0003886;EVM0004032;EVM0004229;EVM0004246;EVM0004741;EVM0005541;EVM0006657;EVM0007272;EVM0007472;EVM0007792;EVM0008042;EVM0008046;EVM0008125;EVM0008266;EVM0008367;EVM0008528;EVM0008534;EVM0008750;EVM0009040;EVM0009340;EVM0009361;EVM0009386;EVM0009607;EVM…
GO:0007214	gamma-aminobutyric acid signaling pathway	4	10	0.0426691	0.594101	EVM0002503;EVM0010891;EVM0016674;EVM0018213
GO:0019932	second-messenger-mediated signaling	4	10	0.0426691	0.594101	EVM0004042;EVM0007003;EVM0013638;EVM0022257
GO:0035476	angioblast cell migration	4	10	0.0426691	0.594101	EVM0001955;EVM0006616;EVM0018366;EVM0019108
GO:0050730	regulation of peptidyl-tyrosine phosphorylation	4	10	0.0426691	0.594101	EVM0004229;EVM0007561;EVM0009361;EVM0024009
GO:0031099	regeneration	13	55	0.0430655	0.594101	EVM0001264;EVM0004383;EVM0006595;EVM0006616;EVM0008168;EVM0008193;EVM0008968;EVM0010539;EVM0010869;EVM0017302;EVM0018019;EVM0020711;EVM0023149
GO:0008219	cell death	39	208	0.0431142	0.594101	EVM0000251;EVM0000681;EVM0002475;EVM0003886;EVM0004246;EVM0004541;EVM0004787;EVM0004870;EVM0006045;EVM0006600;EVM0006945;EVM0007472;EVM0007597;EVM0008528;EVM0009114;EVM0009361;EVM0009694;EVM0010017;EVM0011178;EVM0011608;EVM0011654;EVM0012134;EVM0012970;EVM0013041;EVM0014009;EVM0014157;EVM0014266;EVM0014982;EVM0016988;EVM0018019;EVM0018195;EVM0019003;EVM0020285;EVM0020461;EVM0020516;EVM0020783;EVM…
GO:0016265	death	39	208	0.0431142	0.594101	EVM0000251;EVM0000681;EVM0002475;EVM0003886;EVM0004246;EVM0004541;EVM0004787;EVM0004870;EVM0006045;EVM0006600;EVM0006945;EVM0007472;EVM0007597;EVM0008528;EVM0009114;EVM0009361;EVM0009694;EVM0010017;EVM0011178;EVM0011608;EVM0011654;EVM0012134;EVM0012970;EVM0013041;EVM0014009;EVM0014157;EVM0014266;EVM0014982;EVM0016988;EVM0018019;EVM0018195;EVM0019003;EVM0020285;EVM0020461;EVM0020516;EVM0020783;EVM…
GO:0071705	nitrogen compound transport	22	106	0.043148	0.594101	EVM0000251;EVM0002143;EVM0003028;EVM0003725;EVM0004219;EVM0005077;EVM0006249;EVM0008636;EVM0009429;EVM0009711;EVM0009715;EVM0010218;EVM0012885;EVM0013484;EVM0014414;EVM0014855;EVM0016427;EVM0017419;EVM0018843;EVM0021360;EVM0023561;EVM0024009
GO:1903827	regulation of cellular protein localization	6	19	0.0436314	0.597416	EVM0002475;EVM0003886;EVM0007472;EVM0012766;EVM0012970;EVM0014266
GO:0006813	potassium ion transport	23	112	0.0437745	0.597416	EVM0000435;EVM0000562;EVM0001184;EVM0004948;EVM0007720;EVM0008387;EVM0008751;EVM0009885;EVM0010526;EVM0014276;EVM0014332;EVM0014531;EVM0014763;EVM0016467;EVM0016831;EVM0016862;EVM0019407;EVM0020846;EVM0021047;EVM0021798;EVM0022513;EVM0022592;EVM0023352
GO:0000079	regulation of cyclin-dependent protein serine/threonine kinase activity	7	24	0.0455261	0.610349	EVM0000411;EVM0003115;EVM0006021;EVM0015756;EVM0015998;EVM0016425;EVM0020934
GO:0051223	regulation of protein transport	7	24	0.0455261	0.610349	EVM0000251;EVM0002475;EVM0003886;EVM0012766;EVM0014266;EVM0016636;EVM0024009
GO:1904029	regulation of cyclin-dependent protein kinase activity	7	24	0.0455261	0.610349	EVM0000411;EVM0003115;EVM0006021;EVM0015756;EVM0015998;EVM0016425;EVM0020934
GO:0008016	regulation of heart contraction	8	29	0.0457072	0.610349	EVM0002272;EVM0006616;EVM0007284;EVM0012827;EVM0014801;EVM0015068;EVM0015467;EVM0022257
GO:0022412	cellular process involved in reproduction in multicellular organism	8	29	0.0457072	0.610349	EVM0000631;EVM0004219;EVM0008193;EVM0008291;EVM0009388;EVM0014136;EVM0018317;EVM0023149
GO:0005975	carbohydrate metabolic process	63	360	0.04776	0.629879	EVM0000010;EVM0000495;EVM0000684;EVM0000889;EVM0001235;EVM0002132;EVM0002475;EVM0003250;EVM0003389;EVM0003422;EVM0004422;EVM0004624;EVM0004735;EVM0004751;EVM0005183;EVM0005438;EVM0006048;EVM0006722;EVM0007710;EVM0008288;EVM0008762;EVM0008780;EVM0009453;EVM0009821;EVM0010173;EVM0010621;EVM0010785;EVM0011982;EVM0012047;EVM0012142;EVM0012341;EVM0012682;EVM0014777;EVM0014928;EVM0015072;EVM0015433;EVM…
GO:0003007	heart morphogenesis	23	113	0.0478185	0.629879	EVM0000526;EVM0000808;EVM0001955;EVM0002056;EVM0002241;EVM0003886;EVM0004857;EVM0004870;EVM0005074;EVM0007597;EVM0011205;EVM0011302;EVM0012751;EVM0012766;EVM0012827;EVM0013572;EVM0014112;EVM0017233;EVM0018019;EVM0018329;EVM0019108;EVM0020517;EVM0022257
GO:0009790	embryo development	107	644	0.0480249	0.629879	EVM0000140;EVM0000526;EVM0000631;EVM0000808;EVM0001070;EVM0001173;EVM0001607;EVM0001931;EVM0001955;EVM0002056;EVM0002241;EVM0002586;EVM0003613;EVM0003723;EVM0003880;EVM0003886;EVM0003990;EVM0004229;EVM0004857;EVM0004870;EVM0004952;EVM0005268;EVM0005541;EVM0005605;EVM0006005;EVM0006595;EVM0007297;EVM0007472;EVM0007561;EVM0008125;EVM0008168;EVM0008615;EVM0009399;EVM0009401;EVM0009838;EVM0010017;EVM…
GO:0048523	negative regulation of cellular process	80	469	0.0482582	0.629879	EVM0000237;EVM0000251;EVM0000324;EVM0001235;EVM0001609;EVM0002475;EVM0002586;EVM0003749;EVM0003783;EVM0003886;EVM0004229;EVM0004246;EVM0004436;EVM0004541;EVM0004739;EVM0004857;EVM0005074;EVM0005194;EVM0005313;EVM0005541;EVM0006045;EVM0006116;EVM0006600;EVM0007742;EVM0007957;EVM0008046;EVM0008193;EVM0008271;EVM0008367;EVM0008405;EVM0008750;EVM0009299;EVM0009340;EVM0009386;EVM0009388;EVM0009607;EVM…
GO:0042246	tissue regeneration	11	45	0.0482807	0.629879	EVM0006595;EVM0006616;EVM0008168;EVM0008193;EVM0008968;EVM0010539;EVM0010869;EVM0017302;EVM0018019;EVM0020711;EVM0023149
GO:0019220	regulation of phosphate metabolic process	31	161	0.048593	0.629879	EVM0000411;EVM0000949;EVM0001903;EVM0002475;EVM0003115;EVM0003723;EVM0003876;EVM0003886;EVM0004229;EVM0004883;EVM0004899;EVM0006021;EVM0006116;EVM0007561;EVM0008266;EVM0008998;EVM0009361;EVM0011206;EVM0012935;EVM0014136;EVM0014693;EVM0014982;EVM0015756;EVM0015998;EVM0016425;EVM0018163;EVM0019367;EVM0019575;EVM0020285;EVM0020934;EVM0024009
GO:0051174	regulation of phosphorus metabolic process	31	161	0.048593	0.629879	EVM0000411;EVM0000949;EVM0001903;EVM0002475;EVM0003115;EVM0003723;EVM0003876;EVM0003886;EVM0004229;EVM0004883;EVM0004899;EVM0006021;EVM0006116;EVM0007561;EVM0008266;EVM0008998;EVM0009361;EVM0011206;EVM0012935;EVM0014136;EVM0014693;EVM0014982;EVM0015756;EVM0015998;EVM0016425;EVM0018163;EVM0019367;EVM0019575;EVM0020285;EVM0020934;EVM0024009
GO:0022008	neurogenesis	64	367	0.0492326	0.635511	EVM0000140;EVM0000168;EVM0001070;EVM0001264;EVM0001444;EVM0001607;EVM0002475;EVM0003285;EVM0003375;EVM0003724;EVM0003749;EVM0003843;EVM0004042;EVM0004229;EVM0004383;EVM0005074;EVM0005885;EVM0006392;EVM0006819;EVM0007272;EVM0007472;EVM0007987;EVM0008168;EVM0008193;EVM0008793;EVM0009361;EVM0009399;EVM0009737;EVM0010017;EVM0010869;EVM0011432;EVM0011812;EVM0012314;EVM0012403;EVM0012423;EVM0012565;EVM…
GO:0070848	response to growth factor	21	102	0.0510683	0.636899	EVM0000224;EVM0000949;EVM0001070;EVM0001493;EVM0002132;EVM0002270;EVM0003886;EVM0004857;EVM0007059;EVM0007297;EVM0008125;EVM0008750;EVM0011960;EVM0016566;EVM0017233;EVM0018256;EVM0018951;EVM0019645;EVM0019880;EVM0020461;EVM0022774
GO:0018212	peptidyl-tyrosine modification	5	15	0.0515417	0.636899	EVM0004229;EVM0007297;EVM0007561;EVM0009361;EVM0024009
GO:0051051	negative regulation of transport	5	15	0.0515417	0.636899	EVM0000251;EVM0002475;EVM0011927;EVM0012766;EVM0016636
GO:0055086	nucleobase-containing small molecule metabolic process	52	292	0.0516915	0.636899	EVM0000091;EVM0000659;EVM0001264;EVM0001656;EVM0002749;EVM0004350;EVM0004378;EVM0004383;EVM0004537;EVM0004624;EVM0004740;EVM0006819;EVM0007197;EVM0008152;EVM0008437;EVM0008933;EVM0008998;EVM0009269;EVM0009301;EVM0009499;EVM0010785;EVM0011432;EVM0011982;EVM0012341;EVM0012935;EVM0013095;EVM0013579;EVM0013895;EVM0014026;EVM0014075;EVM0014136;EVM0014777;EVM0014837;EVM0015072;EVM0016066;EVM0016195;EVM…
GO:0046903	secretion	14	62	0.0518153	0.636899	EVM0000251;EVM0000808;EVM0001547;EVM0004731;EVM0006025;EVM0007051;EVM0008631;EVM0009580;EVM0010190;EVM0012098;EVM0012885;EVM0016636;EVM0019467;EVM0024009
GO:0030182	neuron differentiation	55	311	0.0518958	0.636899	EVM0000168;EVM0001070;EVM0001264;EVM0001444;EVM0001607;EVM0002475;EVM0003285;EVM0003375;EVM0003724;EVM0003843;EVM0004042;EVM0004383;EVM0005074;EVM0006819;EVM0007272;EVM0007472;EVM0007987;EVM0008168;EVM0008193;EVM0008793;EVM0009361;EVM0009399;EVM0009737;EVM0010017;EVM0010869;EVM0011432;EVM0011812;EVM0012314;EVM0012403;EVM0012423;EVM0012565;EVM0012751;EVM0014040;EVM0014269;EVM0014302;EVM0015381;EVM…
GO:0001944	vasculature development	39	211	0.0521039	0.636899	EVM0000140;EVM0000163;EVM0000334;EVM0000998;EVM0001070;EVM0001609;EVM0001955;EVM0003783;EVM0004219;EVM0004562;EVM0006616;EVM0007297;EVM0008266;EVM0008615;EVM0008750;EVM0010011;EVM0010377;EVM0011205;EVM0011604;EVM0011622;EVM0011812;EVM0011960;EVM0013129;EVM0014117;EVM0014879;EVM0018366;EVM0018951;EVM0018987;EVM0019108;EVM0019721;EVM0020711;EVM0021432;EVM0021651;EVM0022257;EVM0022305;EVM0022696;EVM…
GO:0048812	neuron projection morphogenesis	29	150	0.0526144	0.636899	EVM0001070;EVM0001444;EVM0002475;EVM0003375;EVM0004042;EVM0005074;EVM0007272;EVM0008168;EVM0008193;EVM0009361;EVM0009737;EVM0010017;EVM0011432;EVM0011812;EVM0012314;EVM0012423;EVM0014302;EVM0015381;EVM0015655;EVM0016215;EVM0016309;EVM0018211;EVM0018329;EVM0018951;EVM0021387;EVM0022987;EVM0023149;EVM0024109;EVM0024243
GO:0098609	cell-cell adhesion	28	144	0.0527394	0.636899	EVM0000800;EVM0001460;EVM0001931;EVM0002056;EVM0003886;EVM0004229;EVM0004663;EVM0005097;EVM0007561;EVM0007767;EVM0008660;EVM0009361;EVM0009680;EVM0010307;EVM0010647;EVM0012438;EVM0013129;EVM0013346;EVM0014879;EVM0015381;EVM0016381;EVM0016652;EVM0017082;EVM0021099;EVM0021244;EVM0022305;EVM0022312;EVM0024234
GO:0002064	epithelial cell development	9	35	0.0530377	0.636899	EVM0000140;EVM0001955;EVM0009388;EVM0014040;EVM0017302;EVM0017859;EVM0018987;EVM0019108;EVM0022948
GO:0003143	embryonic heart tube morphogenesis	15	68	0.0541092	0.636899	EVM0000526;EVM0000808;EVM0001955;EVM0002241;EVM0003886;EVM0004857;EVM0011302;EVM0012766;EVM0012827;EVM0013572;EVM0014112;EVM0017233;EVM0018329;EVM0019108;EVM0020517
GO:0045214	sarcomere organization	6	20	0.0550478	0.636899	EVM0010070;EVM0015068;EVM0020237;EVM0022257;EVM0022756;EVM0023006
GO:0048598	embryonic morphogenesis	68	395	0.0550626	0.636899	EVM0000526;EVM0000631;EVM0000808;EVM0001070;EVM0001173;EVM0001955;EVM0002241;EVM0002586;EVM0003723;EVM0003880;EVM0003886;EVM0003990;EVM0004229;EVM0004857;EVM0004952;EVM0005268;EVM0006595;EVM0007472;EVM0007561;EVM0008125;EVM0008168;EVM0009399;EVM0009401;EVM0010081;EVM0010394;EVM0010610;EVM0010793;EVM0010869;EVM0011205;EVM0011302;EVM0012751;EVM0012766;EVM0012827;EVM0013290;EVM0013572;EVM0013641;EVM…
GO:0001881	receptor recycling	2	3	0.0554209	0.636899	EVM0007767;EVM0022654
GO:0001957	intramembranous ossification	2	3	0.0554209	0.636899	EVM0014266;EVM0020979
GO:0006562	proline catabolic process	2	3	0.0554209	0.636899	EVM0013429;EVM0013791
GO:0010811	positive regulation of cell-substrate adhesion	2	3	0.0554209	0.636899	EVM0002475;EVM0024009
GO:0030279	negative regulation of ossification	2	3	0.0554209	0.636899	EVM0003886;EVM0014266
GO:0032332	positive regulation of chondrocyte differentiation	2	3	0.0554209	0.636899	EVM0001609;EVM0003886
GO:0034446	substrate adhesion-dependent cell spreading	2	3	0.0554209	0.636899	EVM0007767;EVM0015381
GO:0036072	direct ossification	2	3	0.0554209	0.636899	EVM0014266;EVM0020979
GO:0036230	granulocyte activation	2	3	0.0554209	0.636899	EVM0004888;EVM0008193
GO:0042119	neutrophil activation	2	3	0.0554209	0.636899	EVM0004888;EVM0008193
GO:0060217	hemangioblast cell differentiation	2	3	0.0554209	0.636899	EVM0011205;EVM0022658
GO:0061036	positive regulation of cartilage development	2	3	0.0554209	0.636899	EVM0001609;EVM0003886
GO:0061041	regulation of wound healing	2	3	0.0554209	0.636899	EVM0003886;EVM0024009
GO:0061378	corpora quadrigemina development	2	3	0.0554209	0.636899	EVM0004541;EVM0010017
GO:0061379	inferior colliculus development	2	3	0.0554209	0.636899	EVM0004541;EVM0010017
GO:2000738	positive regulation of stem cell differentiation	2	3	0.0554209	0.636899	EVM0002475;EVM0003886
GO:0023061	signal release	7	25	0.0557132	0.636899	EVM0000251;EVM0000808;EVM0004731;EVM0008631;EVM0012098;EVM0012885;EVM0024009
GO:0040017	positive regulation of locomotion	7	25	0.0557132	0.636899	EVM0000631;EVM0000998;EVM0007767;EVM0008193;EVM0012751;EVM0023149;EVM0024009
GO:0061564	axon development	29	151	0.0565856	0.644031	EVM0001070;EVM0001264;EVM0001444;EVM0002475;EVM0003375;EVM0004042;EVM0004383;EVM0005074;EVM0007272;EVM0008168;EVM0008193;EVM0009361;EVM0009737;EVM0010017;EVM0011432;EVM0011812;EVM0012314;EVM0014302;EVM0015381;EVM0015655;EVM0016309;EVM0018211;EVM0018329;EVM0018951;EVM0021387;EVM0022987;EVM0023149;EVM0024109;EVM0024243
GO:0009799	specification of symmetry	27	139	0.0569608	0.644031	EVM0000140;EVM0000224;EVM0000324;EVM0000523;EVM0000526;EVM0000631;EVM0000808;EVM0001070;EVM0001955;EVM0002241;EVM0003886;EVM0004857;EVM0005812;EVM0010081;EVM0011302;EVM0012565;EVM0012751;EVM0012766;EVM0012827;EVM0013572;EVM0014112;EVM0017233;EVM0018329;EVM0019108;EVM0020417;EVM0020517;EVM0022678
GO:0009855	determination of bilateral symmetry	27	139	0.0569608	0.644031	EVM0000140;EVM0000224;EVM0000324;EVM0000523;EVM0000526;EVM0000631;EVM0000808;EVM0001070;EVM0001955;EVM0002241;EVM0003886;EVM0004857;EVM0005812;EVM0010081;EVM0011302;EVM0012565;EVM0012751;EVM0012766;EVM0012827;EVM0013572;EVM0014112;EVM0017233;EVM0018329;EVM0019108;EVM0020417;EVM0020517;EVM0022678
GO:0010927	cellular component assembly involved in morphogenesis	18	86	0.0587296	0.646306	EVM0000117;EVM0004870;EVM0005812;EVM0006025;EVM0007597;EVM0009500;EVM0010070;EVM0011866;EVM0012565;EVM0015068;EVM0019005;EVM0020237;EVM0020517;EVM0020889;EVM0022257;EVM0022756;EVM0023006;EVM0023149
GO:0034765	regulation of ion transmembrane transport	18	86	0.0587296	0.646306	EVM0001203;EVM0004948;EVM0005548;EVM0006781;EVM0007720;EVM0008042;EVM0008387;EVM0008751;EVM0010526;EVM0013114;EVM0014332;EVM0016467;EVM0016748;EVM0016862;EVM0019407;EVM0020846;EVM0022592;EVM0024093
GO:0043086	negative regulation of catalytic activity	18	86	0.0587296	0.646306	EVM0003783;EVM0004229;EVM0006116;EVM0007957;EVM0008405;EVM0009299;EVM0009607;EVM0010306;EVM0014136;EVM0014576;EVM0015132;EVM0015292;EVM0016843;EVM0018019;EVM0019367;EVM0020285;EVM0023234;EVM0023930
GO:0010466	negative regulation of peptidase activity	10	41	0.0589086	0.646306	EVM0003783;EVM0007957;EVM0008405;EVM0009299;EVM0010306;EVM0014576;EVM0015132;EVM0015292;EVM0018019;EVM0023234
GO:0035924	cellular response to vascular endothelial growth factor stimulus	4	11	0.0596626	0.646306	EVM0007297;EVM0018951;EVM0019880;EVM0022774
GO:0038084	vascular endothelial growth factor signaling pathway	4	11	0.0596626	0.646306	EVM0007297;EVM0018951;EVM0019880;EVM0022774
GO:0051224	negative regulation of protein transport	4	11	0.0596626	0.646306	EVM0000251;EVM0002475;EVM0012766;EVM0016636
GO:1904950	negative regulation of establishment of protein localization	4	11	0.0596626	0.646306	EVM0000251;EVM0002475;EVM0012766;EVM0016636
GO:0051056	regulation of small GTPase mediated signal transduction	15	69	0.0603872	0.646306	EVM0000168;EVM0000324;EVM0001327;EVM0002133;EVM0002304;EVM0004741;EVM0007472;EVM0007792;EVM0008534;EVM0010005;EVM0017292;EVM0018679;EVM0019106;EVM0022266;EVM0022438
GO:0009952	anterior/posterior pattern specification	26	134	0.0615455	0.646306	EVM0000140;EVM0000631;EVM0001173;EVM0001607;EVM0001931;EVM0002056;EVM0003886;EVM0005605;EVM0006005;EVM0007561;EVM0009949;EVM0010017;EVM0010603;EVM0010939;EVM0012565;EVM0012751;EVM0013477;EVM0014040;EVM0014266;EVM0015059;EVM0016566;EVM0016591;EVM0017233;EVM0018019;EVM0021038;EVM0022987
GO:0048588	developmental cell growth	9	36	0.0621132	0.646306	EVM0003375;EVM0004042;EVM0005074;EVM0008168;EVM0008193;EVM0012314;EVM0021387;EVM0023149;EVM0024243
GO:0016049	cell growth	17	81	0.0635075	0.646306	EVM0000812;EVM0001493;EVM0003375;EVM0003886;EVM0004042;EVM0005074;EVM0005251;EVM0008168;EVM0008193;EVM0009607;EVM0011178;EVM0012314;EVM0021387;EVM0023149;EVM0023930;EVM0024063;EVM0024243
GO:0046578	regulation of Ras protein signal transduction	11	47	0.0635951	0.646306	EVM0000168;EVM0000324;EVM0002133;EVM0002304;EVM0007472;EVM0007792;EVM0008534;EVM0017292;EVM0018679;EVM0022266;EVM0022438
GO:0045595	regulation of cell differentiation	31	165	0.0641358	0.646306	EVM0000168;EVM0000969;EVM0001607;EVM0001609;EVM0001768;EVM0002241;EVM0002475;EVM0003749;EVM0003886;EVM0004857;EVM0005074;EVM0005885;EVM0006396;EVM0007472;EVM0008168;EVM0008193;EVM0009388;EVM0011205;EVM0011302;EVM0012751;EVM0014009;EVM0014266;EVM0015381;EVM0015504;EVM0016215;EVM0016309;EVM0017302;EVM0018753;EVM0020387;EVM0021387;EVM0023149
GO:0034762	regulation of transmembrane transport	18	87	0.0645808	0.646306	EVM0001203;EVM0004948;EVM0005548;EVM0006781;EVM0007720;EVM0008042;EVM0008387;EVM0008751;EVM0010526;EVM0013114;EVM0014332;EVM0016467;EVM0016748;EVM0016862;EVM0019407;EVM0020846;EVM0022592;EVM0024093
GO:0048699	generation of neurons	59	341	0.0646955	0.646306	EVM0000168;EVM0001070;EVM0001264;EVM0001444;EVM0001607;EVM0002475;EVM0003285;EVM0003375;EVM0003724;EVM0003749;EVM0003843;EVM0004042;EVM0004383;EVM0005074;EVM0005885;EVM0006819;EVM0007272;EVM0007472;EVM0007987;EVM0008168;EVM0008193;EVM0008793;EVM0009361;EVM0009399;EVM0009737;EVM0010017;EVM0010869;EVM0011432;EVM0011812;EVM0012314;EVM0012403;EVM0012423;EVM0012565;EVM0012751;EVM0014040;EVM0014269;EVM…
GO:0002009	morphogenesis of an epithelium	44	246	0.0650166	0.646306	EVM0000526;EVM0000631;EVM0000808;EVM0000969;EVM0001955;EVM0002056;EVM0002241;EVM0003886;EVM0004857;EVM0005074;EVM0005812;EVM0007472;EVM0007767;EVM0008615;EVM0008750;EVM0009401;EVM0010081;EVM0010793;EVM0011205;EVM0011302;EVM0011812;EVM0012751;EVM0012766;EVM0012827;EVM0013129;EVM0013572;EVM0014040;EVM0014112;EVM0014406;EVM0015504;EVM0015566;EVM0016309;EVM0016566;EVM0016591;EVM0016594;EVM0017233;EVM…
GO:0048666	neuron development	40	221	0.0652312	0.646306	EVM0001070;EVM0001264;EVM0001444;EVM0002475;EVM0003285;EVM0003375;EVM0003843;EVM0004042;EVM0004383;EVM0005074;EVM0006819;EVM0007272;EVM0007472;EVM0007987;EVM0008168;EVM0008193;EVM0009361;EVM0009737;EVM0010017;EVM0011432;EVM0011812;EVM0012314;EVM0012423;EVM0014040;EVM0014302;EVM0015381;EVM0015566;EVM0015655;EVM0016215;EVM0016309;EVM0018211;EVM0018329;EVM0018951;EVM0021387;EVM0021784;EVM0022630;EVM…
GO:0010810	regulation of cell-substrate adhesion	3	7	0.0652463	0.646306	EVM0002475;EVM0007561;EVM0024009
GO:0019882	antigen processing and presentation	3	7	0.0652463	0.646306	EVM0001805;EVM0009960;EVM0010263
GO:0030593	neutrophil chemotaxis	3	7	0.0652463	0.646306	EVM0008193;EVM0022090;EVM0023149
GO:0035411	catenin import into nucleus	3	7	0.0652463	0.646306	EVM0003886;EVM0012766;EVM0014266
GO:0035412	regulation of catenin import into nucleus	3	7	0.0652463	0.646306	EVM0003886;EVM0012766;EVM0014266
GO:0045785	positive regulation of cell adhesion	3	7	0.0652463	0.646306	EVM0001931;EVM0002475;EVM0024009
GO:0050918	positive chemotaxis	3	7	0.0652463	0.646306	EVM0000631;EVM0008193;EVM0023149
GO:0001738	morphogenesis of a polarized epithelium	5	16	0.0664457	0.646306	EVM0000969;EVM0002056;EVM0005812;EVM0013572;EVM0016309
GO:1901342	regulation of vasculature development	7	26	0.0672063	0.646306	EVM0000334;EVM0001955;EVM0006616;EVM0008750;EVM0013129;EVM0019108;EVM0022696
GO:0048511	rhythmic process	6	21	0.0680991	0.646306	EVM0002265;EVM0002475;EVM0009388;EVM0010461;EVM0018317;EVM0023093
GO:0050790	regulation of catalytic activity	49	279	0.0700417	0.646306	EVM0000168;EVM0000411;EVM0000616;EVM0000867;EVM0002495;EVM0003115;EVM0003723;EVM0003783;EVM0003886;EVM0004229;EVM0004568;EVM0004741;EVM0004959;EVM0006021;EVM0006116;EVM0007957;EVM0008266;EVM0008405;EVM0008534;EVM0008998;EVM0009299;EVM0009301;EVM0009361;EVM0009607;EVM0010005;EVM0010306;EVM0010739;EVM0011178;EVM0012935;EVM0014136;EVM0014576;EVM0015132;EVM0015292;EVM0015756;EVM0015998;EVM0016425;EVM…
GO:0048519	negative regulation of biological process	85	511	0.0702998	0.646306	EVM0000237;EVM0000251;EVM0000324;EVM0001235;EVM0001609;EVM0002272;EVM0002475;EVM0002586;EVM0003749;EVM0003783;EVM0003886;EVM0004229;EVM0004246;EVM0004436;EVM0004541;EVM0004739;EVM0004857;EVM0005074;EVM0005115;EVM0005194;EVM0005313;EVM0005541;EVM0006045;EVM0006116;EVM0006600;EVM0007284;EVM0007742;EVM0007957;EVM0008046;EVM0008193;EVM0008271;EVM0008367;EVM0008405;EVM0008750;EVM0009299;EVM0009340;EVM…
GO:0044092	negative regulation of molecular function	19	94	0.0714602	0.646306	EVM0002475;EVM0003783;EVM0004229;EVM0006116;EVM0007957;EVM0008405;EVM0009299;EVM0009607;EVM0010306;EVM0014136;EVM0014576;EVM0015132;EVM0015292;EVM0016843;EVM0018019;EVM0019367;EVM0020285;EVM0023234;EVM0023930
GO:0046939	nucleotide phosphorylation	12	54	0.0758087	0.646306	EVM0000091;EVM0000659;EVM0001656;EVM0004624;EVM0007197;EVM0010785;EVM0011982;EVM0012341;EVM0014777;EVM0015072;EVM0018360;EVM0022987
GO:0031076	embryonic camera-type eye development	8	32	0.0762768	0.646306	EVM0001070;EVM0009399;EVM0010081;EVM0012134;EVM0012751;EVM0014040;EVM0015883;EVM0018019
GO:0048513	animal organ development	164	1037	0.0768286	0.646306	EVM0000088;EVM0000117;EVM0000140;EVM0000324;EVM0000334;EVM0000523;EVM0000526;EVM0000631;EVM0000808;EVM0000889;EVM0000969;EVM0001070;EVM0001173;EVM0001235;EVM0001493;EVM0001607;EVM0001609;EVM0001768;EVM0001931;EVM0001955;EVM0002056;EVM0002132;EVM0002241;EVM0002475;EVM0003316;EVM0003574;EVM0003723;EVM0003880;EVM0003886;EVM0003990;EVM0004042;EVM0004229;EVM0004541;EVM0004756;EVM0004857;EVM0004870;EVM…
GO:0008277	regulation of G-protein coupled receptor protein signaling pathway	10	43	0.0775816	0.646306	EVM0000237;EVM0000324;EVM0001921;EVM0008367;EVM0013015;EVM0013477;EVM0014302;EVM0016149;EVM0018913;EVM0019504
GO:0048585	negative regulation of response to stimulus	31	168	0.0779048	0.646306	EVM0000237;EVM0000251;EVM0000324;EVM0001235;EVM0002586;EVM0003886;EVM0004229;EVM0004246;EVM0005541;EVM0007742;EVM0008046;EVM0008193;EVM0008367;EVM0009340;EVM0009386;EVM0009607;EVM0012766;EVM0013015;EVM0013477;EVM0014266;EVM0014302;EVM0016149;EVM0016566;EVM0017264;EVM0018913;EVM0019504;EVM0020285;EVM0023149;EVM0023930;EVM0024030;EVM0024109
GO:0071363	cellular response to growth factor stimulus	20	101	0.0781312	0.646306	EVM0000224;EVM0000949;EVM0001070;EVM0001493;EVM0002132;EVM0002270;EVM0003886;EVM0004857;EVM0007059;EVM0007297;EVM0008125;EVM0008750;EVM0011960;EVM0016566;EVM0017233;EVM0018256;EVM0018951;EVM0019645;EVM0019880;EVM0022774
GO:0003013	circulatory system process	21	107	0.0781854	0.646306	EVM0000117;EVM0000523;EVM0002272;EVM0002532;EVM0004870;EVM0006616;EVM0007284;EVM0007597;EVM0008998;EVM0010081;EVM0012827;EVM0013572;EVM0014801;EVM0014817;EVM0015068;EVM0015467;EVM0015802;EVM0022257;EVM0022321;EVM0022756;EVM0023006
GO:0008015	blood circulation	21	107	0.0781854	0.646306	EVM0000117;EVM0000523;EVM0002272;EVM0002532;EVM0004870;EVM0006616;EVM0007284;EVM0007597;EVM0008998;EVM0010081;EVM0012827;EVM0013572;EVM0014801;EVM0014817;EVM0015068;EVM0015467;EVM0015802;EVM0022257;EVM0022321;EVM0022756;EVM0023006
GO:0065009	regulation of molecular function	56	326	0.0782638	0.646306	EVM0000168;EVM0000411;EVM0000616;EVM0000808;EVM0000867;EVM0002475;EVM0002495;EVM0003115;EVM0003723;EVM0003783;EVM0003886;EVM0004229;EVM0004568;EVM0004741;EVM0004959;EVM0006021;EVM0006116;EVM0007957;EVM0008042;EVM0008266;EVM0008405;EVM0008534;EVM0008968;EVM0008998;EVM0009299;EVM0009301;EVM0009361;EVM0009607;EVM0010005;EVM0010306;EVM0010377;EVM0010739;EVM0011178;EVM0012935;EVM0014136;EVM0014576;EVM…
GO:0030031	cell projection assembly	13	60	0.0785101	0.646306	EVM0000718;EVM0000867;EVM0003285;EVM0003843;EVM0005812;EVM0006025;EVM0007472;EVM0008615;EVM0011866;EVM0012565;EVM0019005;EVM0020517;EVM0020889
GO:0015718	monocarboxylic acid transport	4	12	0.0796948	0.646306	EVM0000163;EVM0006249;EVM0008586;EVM0018716
GO:0015914	phospholipid transport	4	12	0.0796948	0.646306	EVM0000706;EVM0002368;EVM0007636;EVM0016269
GO:0046847	filopodium assembly	4	12	0.0796948	0.646306	EVM0000867;EVM0003843;EVM0007472;EVM0008615
GO:0051716	cellular response to stimulus	349	2294	0.0799135	0.646306	EVM0000040;EVM0000140;EVM0000168;EVM0000224;EVM0000237;EVM0000251;EVM0000324;EVM0000326;EVM0000334;EVM0000392;EVM0000435;EVM0000485;EVM0000591;EVM0000629;EVM0000813;EVM0000846;EVM0000867;EVM0000929;EVM0000949;EVM0000998;EVM0001007;EVM0001070;EVM0001235;EVM0001264;EVM0001327;EVM0001330;EVM0001436;EVM0001472;EVM0001493;EVM0001607;EVM0001810;EVM0001888;EVM0001903;EVM0001921;EVM0001935;EVM0001938;EVM…
GO:0009112	nucleobase metabolic process	7	27	0.0800169	0.646306	EVM0001264;EVM0002749;EVM0004378;EVM0004383;EVM0009499;EVM0014837;EVM0018211
GO:0044723	single-organism carbohydrate metabolic process	44	250	0.0802003	0.646306	EVM0000495;EVM0000684;EVM0000889;EVM0002475;EVM0003250;EVM0003389;EVM0003422;EVM0004422;EVM0004624;EVM0004735;EVM0004751;EVM0005183;EVM0005438;EVM0008762;EVM0008780;EVM0009453;EVM0009821;EVM0010621;EVM0010785;EVM0011982;EVM0012047;EVM0012142;EVM0012341;EVM0012682;EVM0014777;EVM0015072;EVM0016501;EVM0016749;EVM0016973;EVM0017080;EVM0017521;EVM0017862;EVM0018360;EVM0020091;EVM0020961;EVM0022025;EVM…
GO:0048583	regulation of response to stimulus	74	443	0.0805298	0.646306	EVM0000168;EVM0000237;EVM0000251;EVM0000324;EVM0000631;EVM0000949;EVM0001070;EVM0001235;EVM0001327;EVM0001921;EVM0002132;EVM0002133;EVM0002304;EVM0002586;EVM0003876;EVM0003886;EVM0004032;EVM0004229;EVM0004246;EVM0004741;EVM0005541;EVM0006657;EVM0007272;EVM0007472;EVM0007742;EVM0007792;EVM0008042;EVM0008046;EVM0008125;EVM0008193;EVM0008266;EVM0008367;EVM0008528;EVM0008534;EVM0008631;EVM0008750;EVM…
GO:0007409	axonogenesis	27	144	0.0813307	0.646306	EVM0001070;EVM0001444;EVM0002475;EVM0003375;EVM0004042;EVM0005074;EVM0007272;EVM0008168;EVM0008193;EVM0009361;EVM0009737;EVM0010017;EVM0011432;EVM0011812;EVM0012314;EVM0014302;EVM0015381;EVM0015655;EVM0016309;EVM0018211;EVM0018329;EVM0018951;EVM0021387;EVM0022987;EVM0023149;EVM0024109;EVM0024243
GO:0005976	polysaccharide metabolic process	6	22	0.0827859	0.646306	EVM0002475;EVM0003389;EVM0004422;EVM0004735;EVM0004751;EVM0009821
GO:0034109	homotypic cell-cell adhesion	6	22	0.0827859	0.646306	EVM0001931;EVM0003886;EVM0004663;EVM0014879;EVM0022305;EVM0022312
GO:0044264	cellular polysaccharide metabolic process	6	22	0.0827859	0.646306	EVM0002475;EVM0003389;EVM0004422;EVM0004735;EVM0004751;EVM0009821
GO:0045765	regulation of angiogenesis	6	22	0.0827859	0.646306	EVM0000334;EVM0001955;EVM0008750;EVM0013129;EVM0019108;EVM0022696
GO:1903530	regulation of secretion by cell	6	22	0.0827859	0.646306	EVM0000251;EVM0000808;EVM0006025;EVM0008631;EVM0016636;EVM0024009
GO:0001503	ossification	9	38	0.0830646	0.646306	EVM0001493;EVM0003886;EVM0008567;EVM0010539;EVM0013641;EVM0014266;EVM0020387;EVM0020979;EVM0024222
GO:0023021	termination of signal transduction	9	38	0.0830646	0.646306	EVM0000237;EVM0000324;EVM0008367;EVM0013015;EVM0013477;EVM0014302;EVM0016149;EVM0018913;EVM0019504
GO:0038032	termination of G-protein coupled receptor signaling pathway	9	38	0.0830646	0.646306	EVM0000237;EVM0000324;EVM0008367;EVM0013015;EVM0013477;EVM0014302;EVM0016149;EVM0018913;EVM0019504
GO:0008038	neuron recognition	5	17	0.083483	0.646306	EVM0005074;EVM0008168;EVM0009737;EVM0011432;EVM0015381
GO:0090130	tissue migration	5	17	0.083483	0.646306	EVM0001609;EVM0007561;EVM0008750;EVM0023149;EVM0024009
GO:0001667	ameboidal-type cell migration	22	114	0.0842938	0.646306	EVM0000998;EVM0001609;EVM0003990;EVM0004952;EVM0007561;EVM0008168;EVM0008193;EVM0008750;EVM0009401;EVM0010793;EVM0014406;EVM0016309;EVM0016566;EVM0016591;EVM0016594;EVM0018951;EVM0020870;EVM0021244;EVM0022312;EVM0022678;EVM0023149;EVM0024009
GO:0060485	mesenchyme development	22	114	0.0842938	0.646306	EVM0000140;EVM0000631;EVM0001173;EVM0001609;EVM0002475;EVM0003574;EVM0003886;EVM0004870;EVM0008168;EVM0010394;EVM0011205;EVM0011213;EVM0012565;EVM0012751;EVM0013572;EVM0016309;EVM0016566;EVM0017233;EVM0018329;EVM0018951;EVM0020870;EVM0024030
GO:0071407	cellular response to organic cyclic compound	18	90	0.0844761	0.646306	EVM0000485;EVM0006760;EVM0009268;EVM0010444;EVM0011575;EVM0012175;EVM0014136;EVM0014266;EVM0014818;EVM0016380;EVM0017066;EVM0017690;EVM0019064;EVM0019399;EVM0021217;EVM0021406;EVM0021451;EVM0023261
GO:0015698	inorganic anion transport	12	55	0.0849463	0.646306	EVM0001203;EVM0001488;EVM0002503;EVM0004892;EVM0006175;EVM0010009;EVM0010891;EVM0012159;EVM0016674;EVM0018213;EVM0018695;EVM0022090
GO:0008202	steroid metabolic process	10	44	0.0881488	0.646306	EVM0002110;EVM0007256;EVM0010203;EVM0010615;EVM0016331;EVM0016849;EVM0017500;EVM0019030;EVM0021033;EVM0022170
GO:0032501	multicellular organismal process	318	2088	0.089559	0.646306	EVM0000088;EVM0000117;EVM0000140;EVM0000163;EVM0000168;EVM0000224;EVM0000289;EVM0000324;EVM0000334;EVM0000440;EVM0000523;EVM0000526;EVM0000631;EVM0000808;EVM0000889;EVM0000969;EVM0000986;EVM0000998;EVM0001070;EVM0001173;EVM0001235;EVM0001240;EVM0001264;EVM0001444;EVM0001493;EVM0001607;EVM0001609;EVM0001768;EVM0001888;EVM0001931;EVM0001955;EVM0002056;EVM0002132;EVM0002241;EVM0002265;EVM0002272;EVM…
GO:0048870	cell motility	40	227	0.0904099	0.646306	EVM0000324;EVM0000631;EVM0000718;EVM0000998;EVM0001609;EVM0001955;EVM0002475;EVM0003990;EVM0004952;EVM0005074;EVM0006616;EVM0007561;EVM0008168;EVM0008193;EVM0008615;EVM0008750;EVM0008894;EVM0009401;EVM0010017;EVM0010793;EVM0012751;EVM0014406;EVM0014879;EVM0015381;EVM0016309;EVM0016566;EVM0016591;EVM0016594;EVM0018366;EVM0018951;EVM0019108;EVM0020870;EVM0021244;EVM0021387;EVM0022090;EVM0022305;EVM…
GO:0051674	localization of cell	40	227	0.0904099	0.646306	EVM0000324;EVM0000631;EVM0000718;EVM0000998;EVM0001609;EVM0001955;EVM0002475;EVM0003990;EVM0004952;EVM0005074;EVM0006616;EVM0007561;EVM0008168;EVM0008193;EVM0008615;EVM0008750;EVM0008894;EVM0009401;EVM0010017;EVM0010793;EVM0012751;EVM0014406;EVM0014879;EVM0015381;EVM0016309;EVM0016566;EVM0016591;EVM0016594;EVM0018366;EVM0018951;EVM0019108;EVM0020870;EVM0021244;EVM0021387;EVM0022090;EVM0022305;EVM…
GO:0048667	cell morphogenesis involved in neuron differentiation	28	152	0.09168	0.646306	EVM0001070;EVM0001444;EVM0002475;EVM0003375;EVM0004042;EVM0005074;EVM0007272;EVM0008168;EVM0008193;EVM0009361;EVM0009737;EVM0010017;EVM0011432;EVM0011812;EVM0012314;EVM0014302;EVM0015381;EVM0015655;EVM0016215;EVM0016309;EVM0018211;EVM0018329;EVM0018951;EVM0021387;EVM0022987;EVM0023149;EVM0024109;EVM0024243
GO:0048863	stem cell differentiation	20	103	0.0916888	0.646306	EVM0001173;EVM0001609;EVM0002475;EVM0003886;EVM0004042;EVM0006616;EVM0008168;EVM0010394;EVM0011205;EVM0011622;EVM0012565;EVM0012751;EVM0013572;EVM0016309;EVM0016566;EVM0018329;EVM0018951;EVM0020870;EVM0022257;EVM0024030
GO:0008610	lipid biosynthetic process	27	146	0.0928069	0.646306	EVM0000633;EVM0002110;EVM0004219;EVM0004735;EVM0005579;EVM0006450;EVM0007256;EVM0007455;EVM0008780;EVM0009797;EVM0010615;EVM0011206;EVM0012970;EVM0013895;EVM0014083;EVM0016331;EVM0016849;EVM0017085;EVM0017500;EVM0017676;EVM0019030;EVM0020717;EVM0021033;EVM0022141;EVM0022170;EVM0022796;EVM0022809
GO:0006825	copper ion transport	3	8	0.0935909	0.646306	EVM0001114;EVM0009332;EVM0016380
GO:0008354	germ cell migration	3	8	0.0935909	0.646306	EVM0000631;EVM0008193;EVM0023149
GO:0015758	glucose transport	3	8	0.0935909	0.646306	EVM0008748;EVM0019620;EVM0021880
GO:0019432	triglyceride biosynthetic process	3	8	0.0935909	0.646306	EVM0008780;EVM0011206;EVM0017676
GO:0022408	negative regulation of cell-cell adhesion	3	8	0.0935909	0.646306	EVM0004229;EVM0013129;EVM0021244
GO:0032388	positive regulation of intracellular transport	3	8	0.0935909	0.646306	EVM0002475;EVM0003886;EVM0012970
GO:0043173	nucleotide salvage	3	8	0.0935909	0.646306	EVM0004350;EVM0016066;EVM0020144
GO:0046460	neutral lipid biosynthetic process	3	8	0.0935909	0.646306	EVM0008780;EVM0011206;EVM0017676
GO:0046463	acylglycerol biosynthetic process	3	8	0.0935909	0.646306	EVM0008780;EVM0011206;EVM0017676
GO:0050821	protein stabilization	3	8	0.0935909	0.646306	EVM0001955;EVM0003886;EVM0019108
GO:0060841	venous blood vessel development	3	8	0.0935909	0.646306	EVM0001955;EVM0019108;EVM0022257
GO:0071621	granulocyte chemotaxis	3	8	0.0935909	0.646306	EVM0008193;EVM0022090;EVM0023149
GO:0007215	glutamate receptor signaling pathway	7	28	0.0941388	0.646306	EVM0002393;EVM0005302;EVM0008042;EVM0009867;EVM0016351;EVM0019175;EVM0021350
GO:0045744	negative regulation of G-protein coupled receptor protein signaling pathway	9	39	0.0949529	0.646306	EVM0000237;EVM0000324;EVM0008367;EVM0013015;EVM0013477;EVM0014302;EVM0016149;EVM0018913;EVM0019504
GO:0006928	movement of cell or subcellular component	56	331	0.097189	0.646306	EVM0000324;EVM0000631;EVM0000718;EVM0000998;EVM0001070;EVM0001609;EVM0001955;EVM0002475;EVM0003990;EVM0004821;EVM0004870;EVM0004952;EVM0005074;EVM0005812;EVM0006180;EVM0006616;EVM0007272;EVM0007561;EVM0007597;EVM0007987;EVM0008168;EVM0008193;EVM0008615;EVM0008750;EVM0008894;EVM0009361;EVM0009401;EVM0010017;EVM0010793;EVM0011432;EVM0011812;EVM0012751;EVM0014133;EVM0014406;EVM0014879;EVM0015015;EVM…
GO:0042692	muscle cell differentiation	20	104	0.0990048	0.646306	EVM0000117;EVM0002241;EVM0002475;EVM0004219;EVM0004870;EVM0007597;EVM0009500;EVM0010070;EVM0011302;EVM0012405;EVM0012751;EVM0015068;EVM0015611;EVM0018097;EVM0020237;EVM0022257;EVM0022756;EVM0022888;EVM0023006;EVM0023149
GO:0035235	ionotropic glutamate receptor signaling pathway	6	23	0.0990813	0.646306	EVM0002393;EVM0005302;EVM0009867;EVM0016351;EVM0019175;EVM0021350
GO:0051046	regulation of secretion	6	23	0.0990813	0.646306	EVM0000251;EVM0000808;EVM0006025;EVM0008631;EVM0016636;EVM0024009
GO:0030903	notochord development	10	45	0.0995397	0.646306	EVM0000631;EVM0001931;EVM0003880;EVM0011912;EVM0012751;EVM0013641;EVM0014678;EVM0017188;EVM0017233;EVM0021099
GO:0048738	cardiac muscle tissue development	10	45	0.0995397	0.646306	EVM0000117;EVM0000523;EVM0002241;EVM0004870;EVM0007597;EVM0011302;EVM0012751;EVM0014112;EVM0014406;EVM0022257
GO:0001541	ovarian follicle development	2	4	0.100431	0.646306	EVM0009388;EVM0018317
GO:0001556	oocyte maturation	2	4	0.100431	0.646306	EVM0009388;EVM0014136
GO:0002686	negative regulation of leukocyte migration	2	4	0.100431	0.646306	EVM0008193;EVM0023149
GO:0002689	negative regulation of leukocyte chemotaxis	2	4	0.100431	0.646306	EVM0008193;EVM0023149
GO:0009713	catechol-containing compound biosynthetic process	2	4	0.100431	0.646306	EVM0009020;EVM0015881
GO:0010830	regulation of myotube differentiation	2	4	0.100431	0.646306	EVM0002241;EVM0011302
GO:0016024	CDP-diacylglycerol biosynthetic process	2	4	0.100431	0.646306	EVM0009797;EVM0017676
GO:0018095	protein polyglutamylation	2	4	0.100431	0.646306	EVM0005812;EVM0023585
GO:0030865	cortical cytoskeleton organization	2	4	0.100431	0.646306	EVM0007472;EVM0008615
GO:0030866	cortical actin cytoskeleton organization	2	4	0.100431	0.646306	EVM0007472;EVM0008615
GO:0032007	negative regulation of TOR signaling	2	4	0.100431	0.646306	EVM0009607;EVM0023930
GO:0035773	insulin secretion involved in cellular response to glucose stimulus	2	4	0.100431	0.646306	EVM0000251;EVM0024009
GO:0042308	negative regulation of protein import into nucleus	2	4	0.100431	0.646306	EVM0002475;EVM0012766
GO:0042423	catecholamine biosynthetic process	2	4	0.100431	0.646306	EVM0009020;EVM0015881
GO:0046341	CDP-diacylglycerol metabolic process	2	4	0.100431	0.646306	EVM0009797;EVM0017676
GO:0046425	regulation of JAK-STAT cascade	2	4	0.100431	0.646306	EVM0004229;EVM0005541
GO:0046823	negative regulation of nucleocytoplasmic transport	2	4	0.100431	0.646306	EVM0002475;EVM0012766
GO:0048008	platelet-derived growth factor receptor signaling pathway	2	4	0.100431	0.646306	EVM0019880;EVM0022774
GO:0051489	regulation of filopodium assembly	2	4	0.100431	0.646306	EVM0003843;EVM0007472
GO:0060272	embryonic skeletal joint morphogenesis	2	4	0.100431	0.646306	EVM0006595;EVM0008168
GO:0060996	dendritic spine development	2	4	0.100431	0.646306	EVM0007472;EVM0015381
GO:0061178	regulation of insulin secretion involved in cellular response to glucose stimulus	2	4	0.100431	0.646306	EVM0000251;EVM0024009
GO:0061193	taste bud development	2	4	0.100431	0.646306	EVM0012751;EVM0017302
GO:0061194	taste bud morphogenesis	2	4	0.100431	0.646306	EVM0012751;EVM0017302
GO:0061195	taste bud formation	2	4	0.100431	0.646306	EVM0012751;EVM0017302
GO:0071216	cellular response to biotic stimulus	2	4	0.100431	0.646306	EVM0002475;EVM0024009
GO:0071322	cellular response to carbohydrate stimulus	2	4	0.100431	0.646306	EVM0000251;EVM0024009
GO:0071326	cellular response to monosaccharide stimulus	2	4	0.100431	0.646306	EVM0000251;EVM0024009
GO:0071331	cellular response to hexose stimulus	2	4	0.100431	0.646306	EVM0000251;EVM0024009
GO:0071333	cellular response to glucose stimulus	2	4	0.100431	0.646306	EVM0000251;EVM0024009
GO:0071623	negative regulation of granulocyte chemotaxis	2	4	0.100431	0.646306	EVM0008193;EVM0023149
GO:0072498	embryonic skeletal joint development	2	4	0.100431	0.646306	EVM0006595;EVM0008168
GO:0085029	extracellular matrix assembly	2	4	0.100431	0.646306	EVM0005605;EVM0021789
GO:0090002	establishment of protein localization to plasma membrane	2	4	0.100431	0.646306	EVM0004806;EVM0007472
GO:0090024	negative regulation of neutrophil chemotaxis	2	4	0.100431	0.646306	EVM0008193;EVM0023149
GO:0090317	negative regulation of intracellular protein transport	2	4	0.100431	0.646306	EVM0002475;EVM0012766
GO:1900181	negative regulation of protein localization to nucleus	2	4	0.100431	0.646306	EVM0002475;EVM0012766
GO:1902623	negative regulation of neutrophil migration	2	4	0.100431	0.646306	EVM0008193;EVM0023149
GO:1904590	negative regulation of protein import	2	4	0.100431	0.646306	EVM0002475;EVM0012766
GO:1904892	regulation of STAT cascade	2	4	0.100431	0.646306	EVM0004229;EVM0005541
GO:0030878	thyroid gland development	5	18	0.102584	0.646306	EVM0003886;EVM0007297;EVM0011205;EVM0012751;EVM0013572
GO:0046777	protein autophosphorylation	5	18	0.102584	0.646306	EVM0000808;EVM0009361;EVM0015381;EVM0018019;EVM0018047
GO:0032011	ARF protein signal transduction	4	13	0.102593	0.646306	EVM0002133;EVM0002304;EVM0008534;EVM0017292
GO:0032012	regulation of ARF protein signal transduction	4	13	0.102593	0.646306	EVM0002133;EVM0002304;EVM0008534;EVM0017292
GO:0033157	regulation of intracellular protein transport	4	13	0.102593	0.646306	EVM0002475;EVM0003886;EVM0012766;EVM0014266
GO:0050920	regulation of chemotaxis	4	13	0.102593	0.646306	EVM0000631;EVM0008193;EVM0022090;EVM0023149
GO:0007265	Ras protein signal transduction	11	51	0.102851	0.646306	EVM0000168;EVM0000324;EVM0002133;EVM0002304;EVM0007472;EVM0007792;EVM0008534;EVM0017292;EVM0018679;EVM0022266;EVM0022438
GO:0045861	negative regulation of proteolysis	11	51	0.102851	0.646306	EVM0003783;EVM0007742;EVM0007957;EVM0008405;EVM0009299;EVM0010306;EVM0014576;EVM0015132;EVM0015292;EVM0018019;EVM0023234
GO:0048729	tissue morphogenesis	57	339	0.103516	0.646306	EVM0000334;EVM0000526;EVM0000631;EVM0000808;EVM0000969;EVM0001070;EVM0001955;EVM0002056;EVM0002241;EVM0003316;EVM0003723;EVM0003886;EVM0004229;EVM0004857;EVM0004870;EVM0005074;EVM0005541;EVM0005812;EVM0007472;EVM0007561;EVM0007597;EVM0007767;EVM0007987;EVM0008615;EVM0008750;EVM0009401;EVM0010081;EVM0010793;EVM0011205;EVM0011302;EVM0011812;EVM0012751;EVM0012766;EVM0012827;EVM0013129;EVM0013572;EVM…
GO:0001558	regulation of cell growth	12	57	0.105192	0.646306	EVM0000812;EVM0003886;EVM0005074;EVM0005251;EVM0008168;EVM0008193;EVM0009607;EVM0011178;EVM0021387;EVM0023149;EVM0023930;EVM0024063
GO:0016477	cell migration	37	211	0.105662	0.646306	EVM0000631;EVM0000998;EVM0001609;EVM0001955;EVM0002475;EVM0003990;EVM0004952;EVM0005074;EVM0006616;EVM0007561;EVM0008168;EVM0008193;EVM0008615;EVM0008750;EVM0009401;EVM0010017;EVM0010793;EVM0012751;EVM0014406;EVM0014879;EVM0015381;EVM0016309;EVM0016566;EVM0016591;EVM0016594;EVM0018366;EVM0018951;EVM0019108;EVM0020870;EVM0021244;EVM0021387;EVM0022090;EVM0022305;EVM0022312;EVM0022678;EVM0023149;EVM…
GO:0051146	striated muscle cell differentiation	18	93	0.107989	0.646306	EVM0000117;EVM0002241;EVM0002475;EVM0004870;EVM0007597;EVM0009500;EVM0010070;EVM0011302;EVM0012405;EVM0012751;EVM0015068;EVM0018097;EVM0020237;EVM0022257;EVM0022756;EVM0022888;EVM0023006;EVM0023149
GO:0015672	monovalent inorganic cation transport	46	269	0.108135	0.646306	EVM0000435;EVM0000562;EVM0001184;EVM0002660;EVM0004430;EVM0004948;EVM0005255;EVM0006249;EVM0006775;EVM0007720;EVM0008387;EVM0008751;EVM0009429;EVM0009715;EVM0009885;EVM0009928;EVM0010526;EVM0014026;EVM0014276;EVM0014332;EVM0014531;EVM0014611;EVM0014763;EVM0015068;EVM0015356;EVM0016467;EVM0016831;EVM0016862;EVM0017419;EVM0018481;EVM0018695;EVM0018810;EVM0018843;EVM0019255;EVM0019407;EVM0019739;EVM…
GO:0003158	endothelium development	7	29	0.109549	0.646306	EVM0001955;EVM0002056;EVM0011205;EVM0013129;EVM0018987;EVM0019108;EVM0022948
GO:0021700	developmental maturation	7	29	0.109549	0.646306	EVM0000523;EVM0009388;EVM0014136;EVM0015428;EVM0017302;EVM0020618;EVM0022654
GO:0034330	cell junction organization	7	29	0.109549	0.646306	EVM0003886;EVM0004229;EVM0007561;EVM0007767;EVM0008894;EVM0014879;EVM0022305
GO:0030334	regulation of cell migration	10	46	0.111748	0.646306	EVM0000998;EVM0006616;EVM0008193;EVM0008750;EVM0012751;EVM0014879;EVM0022090;EVM0022305;EVM0023149;EVM0024009
GO:0051130	positive regulation of cellular component organization	11	52	0.114486	0.646306	EVM0002475;EVM0003886;EVM0004229;EVM0007472;EVM0012970;EVM0015381;EVM0018144;EVM0021387;EVM0022920;EVM0023149;EVM0024009
GO:0070121	Kupffer's vesicle development	8	35	0.116673	0.646306	EVM0006595;EVM0007196;EVM0011866;EVM0012751;EVM0012766;EVM0013849;EVM0020517;EVM0022678
GO:0006887	exocytosis	6	24	0.116933	0.646306	EVM0001547;EVM0004731;EVM0006025;EVM0007051;EVM0009580;EVM0010190
GO:0007179	transforming growth factor beta receptor signaling pathway	6	24	0.116933	0.646306	EVM0000949;EVM0001493;EVM0002270;EVM0003886;EVM0018256;EVM0019645
GO:0009755	hormone-mediated signaling pathway	16	82	0.117849	0.646306	EVM0000485;EVM0005204;EVM0006760;EVM0009268;EVM0010444;EVM0011575;EVM0012175;EVM0013563;EVM0014136;EVM0014818;EVM0017066;EVM0017690;EVM0021217;EVM0021406;EVM0021451;EVM0023261
GO:0071383	cellular response to steroid hormone stimulus	16	82	0.117849	0.646306	EVM0000485;EVM0006760;EVM0009268;EVM0010444;EVM0011575;EVM0012175;EVM0014136;EVM0014818;EVM0016380;EVM0017066;EVM0017690;EVM0019064;EVM0021217;EVM0021406;EVM0021451;EVM0023261
GO:0006836	neurotransmitter transport	14	70	0.117951	0.646306	EVM0000808;EVM0003581;EVM0004731;EVM0005076;EVM0006249;EVM0007607;EVM0012098;EVM0012885;EVM0017419;EVM0017730;EVM0018481;EVM0019255;EVM0019293;EVM0019739
GO:0061371	determination of heart left/right asymmetry	14	70	0.117951	0.646306	EVM0000526;EVM0000808;EVM0001955;EVM0002241;EVM0003886;EVM0004857;EVM0011302;EVM0012766;EVM0012827;EVM0014112;EVM0017233;EVM0018329;EVM0019108;EVM0020517
GO:0048589	developmental growth	22	119	0.120156	0.646306	EVM0003375;EVM0003886;EVM0004042;EVM0005074;EVM0006595;EVM0006616;EVM0008168;EVM0008193;EVM0008968;EVM0010539;EVM0010869;EVM0012314;EVM0014112;EVM0016566;EVM0017233;EVM0017302;EVM0018019;EVM0018047;EVM0020711;EVM0021387;EVM0023149;EVM0024243
GO:0031344	regulation of cell projection organization	9	41	0.121521	0.646306	EVM0003843;EVM0005074;EVM0007472;EVM0008168;EVM0008193;EVM0015381;EVM0016215;EVM0021387;EVM0023149
GO:0008037	cell recognition	5	19	0.123639	0.646306	EVM0005074;EVM0008168;EVM0009737;EVM0011432;EVM0015381
GO:0050795	regulation of behavior	5	19	0.123639	0.646306	EVM0000631;EVM0008193;EVM0008631;EVM0022090;EVM0023149
GO:0000082	G1/S transition of mitotic cell cycle	3	9	0.125989	0.646306	EVM0000808;EVM0001955;EVM0019108
GO:0006275	regulation of DNA replication	3	9	0.125989	0.646306	EVM0004229;EVM0010338;EVM0016843
GO:0006584	catecholamine metabolic process	3	9	0.125989	0.646306	EVM0009020;EVM0015881;EVM0022689
GO:0006638	neutral lipid metabolic process	3	9	0.125989	0.646306	EVM0008780;EVM0011206;EVM0017676
GO:0006639	acylglycerol metabolic process	3	9	0.125989	0.646306	EVM0008780;EVM0011206;EVM0017676
GO:0006641	triglyceride metabolic process	3	9	0.125989	0.646306	EVM0008780;EVM0011206;EVM0017676
GO:0008589	regulation of smoothened signaling pathway	3	9	0.125989	0.646306	EVM0001235;EVM0004032;EVM0007272
GO:0008645	hexose transport	3	9	0.125989	0.646306	EVM0008748;EVM0019620;EVM0021880
GO:0009712	catechol-containing compound metabolic process	3	9	0.125989	0.646306	EVM0009020;EVM0015881;EVM0022689
GO:0010770	positive regulation of cell morphogenesis involved in differentiation	3	9	0.125989	0.646306	EVM0003886;EVM0021387;EVM0023149
GO:0015696	ammonium transport	3	9	0.125989	0.646306	EVM0009429;EVM0009715;EVM0017419
GO:0015749	monosaccharide transport	3	9	0.125989	0.646306	EVM0008748;EVM0019620;EVM0021880
GO:0021591	ventricular system development	3	9	0.125989	0.646306	EVM0014040;EVM0022645;EVM0023138
GO:0030073	insulin secretion	3	9	0.125989	0.646306	EVM0000251;EVM0012885;EVM0024009
GO:0030595	leukocyte chemotaxis	3	9	0.125989	0.646306	EVM0008193;EVM0022090;EVM0023149
GO:0032103	positive regulation of response to external stimulus	3	9	0.125989	0.646306	EVM0000631;EVM0008193;EVM0023149
GO:0044843	cell cycle G1/S phase transition	3	9	0.125989	0.646306	EVM0000808;EVM0001955;EVM0019108
GO:0048382	mesendoderm development	3	9	0.125989	0.646306	EVM0000631;EVM0001938;EVM0010081
GO:0060326	cell chemotaxis	3	9	0.125989	0.646306	EVM0008193;EVM0022090;EVM0023149
GO:1902622	regulation of neutrophil migration	3	9	0.125989	0.646306	EVM0008193;EVM0022090;EVM0023149
GO:0071396	cellular response to lipid	17	89	0.126776	0.646306	EVM0000485;EVM0006760;EVM0009268;EVM0010444;EVM0011575;EVM0012175;EVM0014136;EVM0014818;EVM0016380;EVM0017066;EVM0017690;EVM0019064;EVM0021217;EVM0021406;EVM0021451;EVM0023261;EVM0024009
GO:0009117	nucleotide metabolic process	42	247	0.127969	0.646306	EVM0000091;EVM0000659;EVM0001656;EVM0004350;EVM0004378;EVM0004537;EVM0004624;EVM0006819;EVM0007197;EVM0008152;EVM0008933;EVM0008998;EVM0009269;EVM0009301;EVM0010785;EVM0011432;EVM0011982;EVM0012341;EVM0012935;EVM0013579;EVM0013895;EVM0014026;EVM0014075;EVM0014136;EVM0014777;EVM0015072;EVM0016066;EVM0017582;EVM0018360;EVM0018943;EVM0019791;EVM0019831;EVM0020144;EVM0020582;EVM0021351;EVM0022645;EVM…
GO:0010876	lipid localization	12	59	0.128048	0.646306	EVM0000163;EVM0000476;EVM0000706;EVM0000707;EVM0001931;EVM0002110;EVM0002368;EVM0007636;EVM0010615;EVM0013413;EVM0016269;EVM0021033
GO:0040012	regulation of locomotion	12	59	0.128048	0.646306	EVM0000631;EVM0000998;EVM0006616;EVM0007767;EVM0008193;EVM0008750;EVM0012751;EVM0014879;EVM0022090;EVM0022305;EVM0023149;EVM0024009
GO:0006040	amino sugar metabolic process	4	14	0.128113	0.646306	EVM0004735;EVM0014928;EVM0018483;EVM0021290
GO:0007051	spindle organization	4	14	0.128113	0.646306	EVM0003147;EVM0007987;EVM0010338;EVM0013504
GO:0007623	circadian rhythm	4	14	0.128113	0.646306	EVM0002265;EVM0002475;EVM0010461;EVM0023093
GO:0010631	epithelial cell migration	4	14	0.128113	0.646306	EVM0001609;EVM0008750;EVM0023149;EVM0024009
GO:0015833	peptide transport	4	14	0.128113	0.646306	EVM0000251;EVM0012885;EVM0013484;EVM0024009
GO:0019319	hexose biosynthetic process	4	14	0.128113	0.646306	EVM0003422;EVM0017862;EVM0022407;EVM0023840
GO:0046364	monosaccharide biosynthetic process	4	14	0.128113	0.646306	EVM0003422;EVM0017862;EVM0022407;EVM0023840
GO:0046822	regulation of nucleocytoplasmic transport	4	14	0.128113	0.646306	EVM0002475;EVM0003886;EVM0012766;EVM0014266
GO:0060215	primitive hemopoiesis	4	14	0.128113	0.646306	EVM0001955;EVM0011205;EVM0019108;EVM0022658
GO:0048732	gland development	22	120	0.128299	0.646306	EVM0000140;EVM0000631;EVM0003886;EVM0004756;EVM0007297;EVM0007472;EVM0008168;EVM0009083;EVM0009694;EVM0009821;EVM0011205;EVM0011654;EVM0012314;EVM0012403;EVM0012751;EVM0013572;EVM0016991;EVM0017302;EVM0018163;EVM0020711;EVM0022105;EVM0024109
GO:1902531	regulation of intracellular signal transduction	32	183	0.128442	0.646306	EVM0000168;EVM0000324;EVM0000949;EVM0001327;EVM0002133;EVM0002304;EVM0003876;EVM0004229;EVM0004246;EVM0004741;EVM0005541;EVM0007472;EVM0007792;EVM0008266;EVM0008534;EVM0009340;EVM0009361;EVM0009607;EVM0010005;EVM0011178;EVM0014136;EVM0014982;EVM0017292;EVM0018163;EVM0018679;EVM0019106;EVM0020285;EVM0022257;EVM0022266;EVM0022438;EVM0023930;EVM0024009
GO:0051260	protein homooligomerization	14	71	0.128652	0.646306	EVM0004948;EVM0007720;EVM0008387;EVM0010526;EVM0014332;EVM0014575;EVM0016215;EVM0016467;EVM0018375;EVM0018757;EVM0019407;EVM0020846;EVM0022592;EVM0024030
GO:0030855	epithelial cell differentiation	21	114	0.130115	0.646306	EVM0000140;EVM0000278;EVM0000969;EVM0001955;EVM0002056;EVM0003886;EVM0004229;EVM0009388;EVM0009567;EVM0011205;EVM0013572;EVM0014040;EVM0016749;EVM0017302;EVM0017859;EVM0018987;EVM0019108;EVM0021038;EVM0022156;EVM0022630;EVM0022948
GO:0040011	locomotion	51	306	0.131636	0.646306	EVM0000324;EVM0000631;EVM0000718;EVM0000998;EVM0001070;EVM0001609;EVM0001955;EVM0002475;EVM0003876;EVM0003990;EVM0004888;EVM0004952;EVM0005074;EVM0006616;EVM0007272;EVM0007561;EVM0007767;EVM0008168;EVM0008193;EVM0008615;EVM0008750;EVM0008894;EVM0009361;EVM0009401;EVM0010017;EVM0010793;EVM0011432;EVM0011812;EVM0012751;EVM0014406;EVM0014879;EVM0015381;EVM0016309;EVM0016566;EVM0016591;EVM0016594;EVM…
GO:0010975	regulation of neuron projection development	8	36	0.132261	0.646306	EVM0005074;EVM0007472;EVM0008168;EVM0008193;EVM0015381;EVM0016215;EVM0021387;EVM0023149
GO:0009259	ribonucleotide metabolic process	30	171	0.133363	0.646306	EVM0004350;EVM0004378;EVM0004537;EVM0004624;EVM0006819;EVM0007197;EVM0008152;EVM0008998;EVM0009301;EVM0010785;EVM0011982;EVM0012341;EVM0012935;EVM0013579;EVM0013895;EVM0014026;EVM0014075;EVM0014136;EVM0014777;EVM0015072;EVM0017582;EVM0018360;EVM0019791;EVM0020144;EVM0020582;EVM0021351;EVM0022645;EVM0022987;EVM0023138;EVM0024222
GO:0050793	regulation of developmental process	46	274	0.134343	0.646306	EVM0000168;EVM0000334;EVM0000969;EVM0001235;EVM0001493;EVM0001607;EVM0001609;EVM0001768;EVM0001955;EVM0002241;EVM0002475;EVM0002532;EVM0003749;EVM0003886;EVM0004857;EVM0005074;EVM0005885;EVM0006396;EVM0006616;EVM0007472;EVM0007767;EVM0008168;EVM0008193;EVM0008750;EVM0009340;EVM0009388;EVM0011205;EVM0011302;EVM0012751;EVM0013129;EVM0013413;EVM0014009;EVM0014266;EVM0015381;EVM0015504;EVM0016215;EVM…
GO:1903522	regulation of blood circulation	9	42	0.136162	0.646306	EVM0002272;EVM0006616;EVM0007284;EVM0012827;EVM0014801;EVM0014817;EVM0015068;EVM0015467;EVM0022257
GO:0006182	cGMP biosynthetic process	6	25	0.136266	0.646306	EVM0006819;EVM0008152;EVM0012935;EVM0013579;EVM0014075;EVM0024222
GO:0007626	locomotory behavior	6	25	0.136266	0.646306	EVM0007122;EVM0014302;EVM0015467;EVM0022645;EVM0023138;EVM0024009
GO:0046068	cGMP metabolic process	6	25	0.136266	0.646306	EVM0006819;EVM0008152;EVM0012935;EVM0013579;EVM0014075;EVM0024222
GO:2000145	regulation of cell motility	10	48	0.138565	0.646306	EVM0000998;EVM0006616;EVM0008193;EVM0008750;EVM0012751;EVM0014879;EVM0022090;EVM0022305;EVM0023149;EVM0024009
GO:0007610	behavior	15	78	0.139043	0.646306	EVM0000631;EVM0007122;EVM0008193;EVM0008631;EVM0010017;EVM0014302;EVM0015467;EVM0019555;EVM0021467;EVM0022090;EVM0022234;EVM0022645;EVM0023138;EVM0023149;EVM0024009
GO:0051259	protein oligomerization	15	78	0.139043	0.646306	EVM0004948;EVM0007720;EVM0008387;EVM0010526;EVM0012970;EVM0014332;EVM0014575;EVM0016215;EVM0016467;EVM0018375;EVM0018757;EVM0019407;EVM0020846;EVM0022592;EVM0024030
GO:0007498	mesoderm development	14	72	0.139884	0.646306	EVM0000140;EVM0000631;EVM0001938;EVM0003574;EVM0003886;EVM0004229;EVM0007561;EVM0010081;EVM0011205;EVM0011213;EVM0012565;EVM0012751;EVM0017233;EVM0022658
GO:0060560	developmental growth involved in morphogenesis	11	54	0.139893	0.646306	EVM0003375;EVM0004042;EVM0005074;EVM0008168;EVM0008193;EVM0012314;EVM0016566;EVM0017233;EVM0021387;EVM0023149;EVM0024243
GO:0000320	re-entry into mitotic cell cycle	1	1	0.142932	0.646306	EVM0002475
GO:0001579	medium-chain fatty acid transport	1	1	0.142932	0.646306	EVM0000163
GO:0001844	protein insertion into mitochondrial membrane involved in apoptotic signaling pathway	1	1	0.142932	0.646306	EVM0012970
GO:0001921	positive regulation of receptor recycling	1	1	0.142932	0.646306	EVM0007767
GO:0001978	regulation of systemic arterial blood pressure by carotid sinus baroreceptor feedback	1	1	0.142932	0.646306	EVM0002272
GO:0001983	baroreceptor response to increased systemic arterial blood pressure	1	1	0.142932	0.646306	EVM0002272
GO:0001986	negative regulation of the force of heart contraction involved in baroreceptor response to increased systemic arterial blood pressure	1	1	0.142932	0.646306	EVM0002272
GO:0001993	regulation of systemic arterial blood pressure by norepinephrine-epinephrine	1	1	0.142932	0.646306	EVM0002272
GO:0001994	norepinephrine-epinephrine vasoconstriction involved in regulation of systemic arterial blood pressure	1	1	0.142932	0.646306	EVM0002272
GO:0002070	epithelial cell maturation	1	1	0.142932	0.646306	EVM0017302
GO:0002076	osteoblast development	1	1	0.142932	0.646306	EVM0003886
GO:0002115	store-operated calcium entry	1	1	0.142932	0.646306	EVM0010070
GO:0002164	larval development	1	1	0.142932	0.646306	EVM0008168
GO:0002275	myeloid cell activation involved in immune response	1	1	0.142932	0.646306	EVM0024009
GO:0002281	macrophage activation involved in immune response	1	1	0.142932	0.646306	EVM0024009
GO:0002679	respiratory burst involved in defense response	1	1	0.142932	0.646306	EVM0022090
GO:0003025	regulation of systemic arterial blood pressure by baroreceptor feedback	1	1	0.142932	0.646306	EVM0002272
GO:0003085	negative regulation of systemic arterial blood pressure	1	1	0.142932	0.646306	EVM0002272
GO:0003311	pancreatic D cell differentiation	1	1	0.142932	0.646306	EVM0021038
GO:0003321	positive regulation of blood pressure by epinephrine-norepinephrine	1	1	0.142932	0.646306	EVM0002272
GO:0006063	uronic acid metabolic process	1	1	0.142932	0.646306	EVM0024009
GO:0006390	transcription from mitochondrial promoter	1	1	0.142932	0.646306	EVM0009301
GO:0006424	glutamyl-tRNA aminoacylation	1	1	0.142932	0.646306	EVM0011636
GO:0006474	N-terminal protein amino acid acetylation	1	1	0.142932	0.646306	EVM0008050
GO:0006480	N-terminal protein amino acid methylation	1	1	0.142932	0.646306	EVM0013504
GO:0006557	S-adenosylmethioninamine biosynthetic process	1	1	0.142932	0.646306	EVM0008437
GO:0006654	phosphatidic acid biosynthetic process	1	1	0.142932	0.646306	EVM0012970
GO:0006696	ergosterol biosynthetic process	1	1	0.142932	0.646306	EVM0002110
GO:0006983	ER overload response	1	1	0.142932	0.646306	EVM0002475
GO:0007227	signal transduction downstream of smoothened	1	1	0.142932	0.646306	EVM0004032
GO:0007256	activation of JNKK activity	1	1	0.142932	0.646306	EVM0018163
GO:0007508	larval heart development	1	1	0.142932	0.646306	EVM0008168
GO:0008204	ergosterol metabolic process	1	1	0.142932	0.646306	EVM0002110
GO:0008295	spermidine biosynthetic process	1	1	0.142932	0.646306	EVM0008437
GO:0009449	gamma-aminobutyric acid biosynthetic process	1	1	0.142932	0.646306	EVM0012573
GO:0010039	response to iron ion	1	1	0.142932	0.646306	EVM0020618
GO:0010596	negative regulation of endothelial cell migration	1	1	0.142932	0.646306	EVM0008750
GO:0010633	negative regulation of epithelial cell migration	1	1	0.142932	0.646306	EVM0008750
GO:0010749	regulation of nitric oxide mediated signal transduction	1	1	0.142932	0.646306	EVM0022257
GO:0010761	fibroblast migration	1	1	0.142932	0.646306	EVM0024009
GO:0010762	regulation of fibroblast migration	1	1	0.142932	0.646306	EVM0024009
GO:0010763	positive regulation of fibroblast migration	1	1	0.142932	0.646306	EVM0024009
GO:0010799	regulation of peptidyl-threonine phosphorylation	1	1	0.142932	0.646306	EVM0002475
GO:0010800	positive regulation of peptidyl-threonine phosphorylation	1	1	0.142932	0.646306	EVM0002475
GO:0014010	Schwann cell proliferation	1	1	0.142932	0.646306	EVM0004229
GO:0014072	response to isoquinoline alkaloid	1	1	0.142932	0.646306	EVM0024009
GO:0015805	S-adenosyl-L-methionine transport	1	1	0.142932	0.646306	EVM0016427
GO:0015908	fatty acid transport	1	1	0.142932	0.646306	EVM0000163
GO:0015909	long-chain fatty acid transport	1	1	0.142932	0.646306	EVM0000163
GO:0016128	phytosteroid metabolic process	1	1	0.142932	0.646306	EVM0002110
GO:0016129	phytosteroid biosynthetic process	1	1	0.142932	0.646306	EVM0002110
GO:0017196	N-terminal peptidyl-methionine acetylation	1	1	0.142932	0.646306	EVM0008050
GO:0018016	N-terminal peptidyl-proline dimethylation	1	1	0.142932	0.646306	EVM0013504
GO:0019048	modulation by virus of host morphology or physiology	1	1	0.142932	0.646306	EVM0003886
GO:0019049	evasion or tolerance of host defenses by virus	1	1	0.142932	0.646306	EVM0003886
GO:0019357	nicotinate nucleotide biosynthetic process	1	1	0.142932	0.646306	EVM0016066
GO:0019358	nicotinate nucleotide salvage	1	1	0.142932	0.646306	EVM0016066
GO:0019365	pyridine nucleotide salvage	1	1	0.142932	0.646306	EVM0016066
GO:0019585	glucuronate metabolic process	1	1	0.142932	0.646306	EVM0024009
GO:0019915	lipid storage	1	1	0.142932	0.646306	EVM0013413
GO:0030388	fructose 1,6-bisphosphate metabolic process	1	1	0.142932	0.646306	EVM0015072
GO:0030575	nuclear body organization	1	1	0.142932	0.646306	EVM0017669
GO:0030576	Cajal body organization	1	1	0.142932	0.646306	EVM0017669
GO:0030852	regulation of granulocyte differentiation	1	1	0.142932	0.646306	EVM0006396
GO:0030860	regulation of polarized epithelial cell differentiation	1	1	0.142932	0.646306	EVM0000969
GO:0031294	lymphocyte costimulation	1	1	0.142932	0.646306	EVM0001931
GO:0031295	T cell costimulation	1	1	0.142932	0.646306	EVM0001931
GO:0031338	regulation of vesicle fusion	1	1	0.142932	0.646306	EVM0006025
GO:0032230	positive regulation of synaptic transmission, GABAergic	1	1	0.142932	0.646306	EVM0024009
GO:0032459	regulation of protein oligomerization	1	1	0.142932	0.646306	EVM0012970
GO:0032461	positive regulation of protein oligomerization	1	1	0.142932	0.646306	EVM0012970
GO:0032875	regulation of DNA endoreduplication	1	1	0.142932	0.646306	EVM0010338
GO:0032876	negative regulation of DNA endoreduplication	1	1	0.142932	0.646306	EVM0010338
GO:0032906	transforming growth factor beta2 production	1	1	0.142932	0.646306	EVM0003886
GO:0032909	regulation of transforming growth factor beta2 production	1	1	0.142932	0.646306	EVM0003886
GO:0033169	histone H3-K9 demethylation	1	1	0.142932	0.646306	EVM0008014
GO:0033561	regulation of water loss via skin	1	1	0.142932	0.646306	EVM0007767
GO:0033689	negative regulation of osteoblast proliferation	1	1	0.142932	0.646306	EVM0003886
GO:0034112	positive regulation of homotypic cell-cell adhesion	1	1	0.142932	0.646306	EVM0001931
GO:0035330	regulation of hippo signaling	1	1	0.142932	0.646306	EVM0004229
GO:0035372	protein localization to microtubule	1	1	0.142932	0.646306	EVM0002475
GO:0035568	N-terminal peptidyl-proline methylation	1	1	0.142932	0.646306	EVM0013504
GO:0035570	N-terminal peptidyl-serine methylation	1	1	0.142932	0.646306	EVM0013504
GO:0035572	N-terminal peptidyl-serine dimethylation	1	1	0.142932	0.646306	EVM0013504
GO:0035573	N-terminal peptidyl-serine trimethylation	1	1	0.142932	0.646306	EVM0013504
GO:0035640	exploration behavior	1	1	0.142932	0.646306	EVM0024009
GO:0035641	locomotory exploration behavior	1	1	0.142932	0.646306	EVM0024009
GO:0035668	TRAM-dependent toll-like receptor signaling pathway	1	1	0.142932	0.646306	EVM0024009
GO:0035669	TRAM-dependent toll-like receptor 4 signaling pathway	1	1	0.142932	0.646306	EVM0024009
GO:0035790	platelet-derived growth factor receptor-alpha signaling pathway	1	1	0.142932	0.646306	EVM0019880
GO:0035791	platelet-derived growth factor receptor-beta signaling pathway	1	1	0.142932	0.646306	EVM0022774
GO:0035794	positive regulation of mitochondrial membrane permeability	1	1	0.142932	0.646306	EVM0012970
GO:0042023	DNA endoreduplication	1	1	0.142932	0.646306	EVM0010338
GO:0042116	macrophage activation	1	1	0.142932	0.646306	EVM0024009
GO:0042506	tyrosine phosphorylation of Stat5 protein	1	1	0.142932	0.646306	EVM0004229
GO:0042518	negative regulation of tyrosine phosphorylation of Stat3 protein	1	1	0.142932	0.646306	EVM0004229
GO:0042522	regulation of tyrosine phosphorylation of Stat5 protein	1	1	0.142932	0.646306	EVM0004229
GO:0042524	negative regulation of tyrosine phosphorylation of Stat5 protein	1	1	0.142932	0.646306	EVM0004229
GO:0042532	negative regulation of tyrosine phosphorylation of STAT protein	1	1	0.142932	0.646306	EVM0004229
GO:0042992	negative regulation of transcription factor import into nucleus	1	1	0.142932	0.646306	EVM0002475
GO:0042993	positive regulation of transcription factor import into nucleus	1	1	0.142932	0.646306	EVM0003886
GO:0043278	response to morphine	1	1	0.142932	0.646306	EVM0024009
GO:0043362	nucleate erythrocyte maturation	1	1	0.142932	0.646306	EVM0020618
GO:0043537	negative regulation of blood vessel endothelial cell migration	1	1	0.142932	0.646306	EVM0008750
GO:0044026	DNA hypermethylation	1	1	0.142932	0.646306	EVM0002475
GO:0044027	hypermethylation of CpG island	1	1	0.142932	0.646306	EVM0002475
GO:0044107	cellular alcohol metabolic process	1	1	0.142932	0.646306	EVM0002110
GO:0044108	cellular alcohol biosynthetic process	1	1	0.142932	0.646306	EVM0002110
GO:0044205	'de novo' UMP biosynthetic process	1	1	0.142932	0.646306	EVM0004378
GO:0044337	canonical Wnt signaling pathway involved in positive regulation of apoptotic process	1	1	0.142932	0.646306	EVM0002475
GO:0044413	avoidance of host defenses	1	1	0.142932	0.646306	EVM0003886
GO:0044415	evasion or tolerance of host defenses	1	1	0.142932	0.646306	EVM0003886
GO:0044786	cell cycle DNA replication	1	1	0.142932	0.646306	EVM0010338
GO:0045658	regulation of neutrophil differentiation	1	1	0.142932	0.646306	EVM0006396
GO:0045776	negative regulation of blood pressure	1	1	0.142932	0.646306	EVM0002272
GO:0046331	lateral inhibition	1	1	0.142932	0.646306	EVM0012565
GO:0046473	phosphatidic acid metabolic process	1	1	0.142932	0.646306	EVM0012970
GO:0046497	nicotinate nucleotide metabolic process	1	1	0.142932	0.646306	EVM0016066
GO:0046499	S-adenosylmethioninamine metabolic process	1	1	0.142932	0.646306	EVM0008437
GO:0046902	regulation of mitochondrial membrane permeability	1	1	0.142932	0.646306	EVM0012970
GO:0050806	positive regulation of synaptic transmission	1	1	0.142932	0.646306	EVM0024009
GO:0050870	positive regulation of T cell activation	1	1	0.142932	0.646306	EVM0001931
GO:0050994	regulation of lipid catabolic process	1	1	0.142932	0.646306	EVM0024009
GO:0050996	positive regulation of lipid catabolic process	1	1	0.142932	0.646306	EVM0024009
GO:0051204	protein insertion into mitochondrial membrane	1	1	0.142932	0.646306	EVM0012970
GO:0051531	NFAT protein import into nucleus	1	1	0.142932	0.646306	EVM0002475
GO:0051532	regulation of NFAT protein import into nucleus	1	1	0.142932	0.646306	EVM0002475
GO:0051534	negative regulation of NFAT protein import into nucleus	1	1	0.142932	0.646306	EVM0002475
GO:0051568	histone H3-K4 methylation	1	1	0.142932	0.646306	EVM0003574
GO:0051788	response to misfolded protein	1	1	0.142932	0.646306	EVM0016530
GO:0051832	avoidance of defenses of other organism involved in symbiotic interaction	1	1	0.142932	0.646306	EVM0003886
GO:0051834	evasion or tolerance of defenses of other organism involved in symbiotic interaction	1	1	0.142932	0.646306	EVM0003886
GO:0051972	regulation of telomerase activity	1	1	0.142932	0.646306	EVM0016843
GO:0051974	negative regulation of telomerase activity	1	1	0.142932	0.646306	EVM0016843
GO:0052695	cellular glucuronidation	1	1	0.142932	0.646306	EVM0024009
GO:0060014	granulosa cell differentiation	1	1	0.142932	0.646306	EVM0009388
GO:0060016	granulosa cell development	1	1	0.142932	0.646306	EVM0009388
GO:0060056	mammary gland involution	1	1	0.142932	0.646306	EVM0024109
GO:0060074	synapse maturation	1	1	0.142932	0.646306	EVM0022654
GO:0060214	endocardium formation	1	1	0.142932	0.646306	EVM0011205
GO:0060232	delamination	1	1	0.142932	0.646306	EVM0013129
GO:0060252	positive regulation of glial cell proliferation	1	1	0.142932	0.646306	EVM0016309
GO:0060253	negative regulation of glial cell proliferation	1	1	0.142932	0.646306	EVM0003749
GO:0060283	negative regulation of oocyte development	1	1	0.142932	0.646306	EVM0009388
GO:0060359	response to ammonium ion	1	1	0.142932	0.646306	EVM0024009
GO:0060443	mammary gland morphogenesis	1	1	0.142932	0.646306	EVM0024109
GO:0060854	patterning of lymph vessels	1	1	0.142932	0.646306	EVM0008750
GO:0060855	venous endothelial cell migration involved in lymph vessel development	1	1	0.142932	0.646306	EVM0008750
GO:0061045	negative regulation of wound healing	1	1	0.142932	0.646306	EVM0003886
GO:0061436	establishment of skin barrier	1	1	0.142932	0.646306	EVM0007767
GO:0061512	protein localization to cilium	1	1	0.142932	0.646306	EVM0011866
GO:0070076	histone lysine demethylation	1	1	0.142932	0.646306	EVM0008014
GO:0071109	superior temporal gyrus development	1	1	0.142932	0.646306	EVM0002475
GO:0071218	cellular response to misfolded protein	1	1	0.142932	0.646306	EVM0016530
GO:0071361	cellular response to ethanol	1	1	0.142932	0.646306	EVM0024009
GO:0071470	cellular response to osmotic stress	1	1	0.142932	0.646306	EVM0019064
GO:0071502	cellular response to temperature stimulus	1	1	0.142932	0.646306	EVM0019064
GO:0071539	protein localization to centrosome	1	1	0.142932	0.646306	EVM0011866
GO:0071570	cement gland development	1	1	0.142932	0.646306	EVM0018163
GO:0071604	transforming growth factor beta production	1	1	0.142932	0.646306	EVM0003886
GO:0071634	regulation of transforming growth factor beta production	1	1	0.142932	0.646306	EVM0003886
GO:0072013	glomus development	1	1	0.142932	0.646306	EVM0014040
GO:0072337	modified amino acid transport	1	1	0.142932	0.646306	EVM0016427
GO:0090008	hypoblast development	1	1	0.142932	0.646306	EVM0000631
GO:0090244	Wnt signaling pathway involved in somitogenesis	1	1	0.142932	0.646306	EVM0014266
GO:0090559	regulation of membrane permeability	1	1	0.142932	0.646306	EVM0012970
GO:0097345	mitochondrial outer membrane permeabilization	1	1	0.142932	0.646306	EVM0012970
GO:0097496	blood vessel lumen ensheathment	1	1	0.142932	0.646306	EVM0013129
GO:0097497	blood vessel endothelial cell delamination	1	1	0.142932	0.646306	EVM0013129
GO:0097498	endothelial tube lumen extension	1	1	0.142932	0.646306	EVM0013129
GO:1900449	regulation of glutamate receptor signaling pathway	1	1	0.142932	0.646306	EVM0008042
GO:1900739	regulation of protein insertion into mitochondrial membrane involved in apoptotic signaling pathway	1	1	0.142932	0.646306	EVM0012970
GO:1900740	positive regulation of protein insertion into mitochondrial membrane involved in apoptotic signaling pathway	1	1	0.142932	0.646306	EVM0012970
GO:1901028	regulation of mitochondrial outer membrane permeabilization involved in apoptotic signaling pathway	1	1	0.142932	0.646306	EVM0012970
GO:1901030	positive regulation of mitochondrial outer membrane permeabilization involved in apoptotic signaling pathway	1	1	0.142932	0.646306	EVM0012970
GO:1901962	S-adenosyl-L-methionine transmembrane transport	1	1	0.142932	0.646306	EVM0016427
GO:1902108	regulation of mitochondrial membrane permeability involved in apoptotic process	1	1	0.142932	0.646306	EVM0012970
GO:1902110	positive regulation of mitochondrial membrane permeability involved in apoptotic process	1	1	0.142932	0.646306	EVM0012970
GO:1902354	blood vessel endothelial cell delamination involved in blood vessel lumen ensheathment	1	1	0.142932	0.646306	EVM0013129
GO:1902355	endothelial tube lumen extension involved in blood vessel lumen ensheathment	1	1	0.142932	0.646306	EVM0013129
GO:1902686	mitochondrial outer membrane permeabilization involved in programmed cell death	1	1	0.142932	0.646306	EVM0012970
GO:1903039	positive regulation of leukocyte cell-cell adhesion	1	1	0.142932	0.646306	EVM0001931
GO:1903747	regulation of establishment of protein localization to mitochondrion	1	1	0.142932	0.646306	EVM0012970
GO:1903749	positive regulation of establishment of protein localization to mitochondrion	1	1	0.142932	0.646306	EVM0012970
GO:2000104	negative regulation of DNA-dependent DNA replication	1	1	0.142932	0.646306	EVM0010338
GO:2000278	regulation of DNA biosynthetic process	1	1	0.142932	0.646306	EVM0016843
GO:2000279	negative regulation of DNA biosynthetic process	1	1	0.142932	0.646306	EVM0016843
GO:2000311	regulation of alpha-amino-3-hydroxy-5-methyl-4-isoxazole propionate selective glutamate receptor activity	1	1	0.142932	0.646306	EVM0008042
GO:2001029	regulation of cellular glucuronidation	1	1	0.142932	0.646306	EVM0024009
GO:2001031	positive regulation of cellular glucuronidation	1	1	0.142932	0.646306	EVM0024009
GO:2001236	regulation of extrinsic apoptotic signaling pathway	1	1	0.142932	0.646306	EVM0008528
GO:2001238	positive regulation of extrinsic apoptotic signaling pathway	1	1	0.142932	0.646306	EVM0008528
GO:0044093	positive regulation of molecular function	23	128	0.143091	0.646306	EVM0000168;EVM0000808;EVM0000867;EVM0002475;EVM0003723;EVM0003886;EVM0004568;EVM0004741;EVM0004959;EVM0008266;EVM0008968;EVM0008998;EVM0010005;EVM0010377;EVM0011178;EVM0012935;EVM0014136;EVM0016636;EVM0018163;EVM0021036;EVM0023087;EVM0023962;EVM0024009
GO:0044089	positive regulation of cellular component biogenesis	7	31	0.14406	0.646306	EVM0002475;EVM0004229;EVM0007472;EVM0012970;EVM0015381;EVM0018144;EVM0024009
GO:0043281	regulation of cysteine-type endopeptidase activity involved in apoptotic process	5	20	0.146502	0.646306	EVM0003886;EVM0009361;EVM0011178;EVM0018019;EVM0023962
GO:0043087	regulation of GTPase activity	8	37	0.148852	0.646306	EVM0000168;EVM0000867;EVM0004741;EVM0004959;EVM0009607;EVM0010005;EVM0021036;EVM0023930
GO:0030162	regulation of proteolysis	15	79	0.150259	0.646306	EVM0003783;EVM0003886;EVM0007742;EVM0007957;EVM0008405;EVM0009299;EVM0009361;EVM0010306;EVM0011178;EVM0014576;EVM0015132;EVM0015292;EVM0018019;EVM0023234;EVM0023962
GO:0071495	cellular response to endogenous stimulus	34	199	0.150515	0.646306	EVM0000224;EVM0000485;EVM0000949;EVM0001070;EVM0001493;EVM0002132;EVM0002270;EVM0003886;EVM0004857;EVM0005204;EVM0006760;EVM0007059;EVM0008125;EVM0009268;EVM0009607;EVM0010444;EVM0011575;EVM0012175;EVM0013563;EVM0014136;EVM0014818;EVM0016380;EVM0016566;EVM0017066;EVM0017233;EVM0017690;EVM0018256;EVM0019064;EVM0019645;EVM0021217;EVM0021406;EVM0021451;EVM0023261;EVM0023930
GO:0043401	steroid hormone mediated signaling pathway	14	73	0.151637	0.646306	EVM0000485;EVM0006760;EVM0009268;EVM0010444;EVM0011575;EVM0012175;EVM0014136;EVM0014818;EVM0017066;EVM0017690;EVM0021217;EVM0021406;EVM0021451;EVM0023261
GO:0016051	carbohydrate biosynthetic process	9	43	0.151668	0.646306	EVM0003250;EVM0003422;EVM0004422;EVM0004735;EVM0016749;EVM0017862;EVM0020091;EVM0022407;EVM0023840
GO:0001952	regulation of cell-matrix adhesion	2	5	0.151876	0.646306	EVM0002475;EVM0007561
GO:0002027	regulation of heart rate	2	5	0.151876	0.646306	EVM0007284;EVM0014801
GO:0003208	cardiac ventricle morphogenesis	2	5	0.151876	0.646306	EVM0012751;EVM0022257
GO:0007052	mitotic spindle organization	2	5	0.151876	0.646306	EVM0007987;EVM0010338
GO:0008655	pyrimidine-containing compound salvage	2	5	0.151876	0.646306	EVM0004350;EVM0020144
GO:0010138	pyrimidine ribonucleotide salvage	2	5	0.151876	0.646306	EVM0004350;EVM0020144
GO:0010508	positive regulation of autophagy	2	5	0.151876	0.646306	EVM0009607;EVM0023930
GO:0010632	regulation of epithelial cell migration	2	5	0.151876	0.646306	EVM0008750;EVM0024009
GO:0018200	peptidyl-glutamic acid modification	2	5	0.151876	0.646306	EVM0005812;EVM0023585
GO:0022602	ovulation cycle process	2	5	0.151876	0.646306	EVM0009388;EVM0018317
GO:0031365	N-terminal protein amino acid modification	2	5	0.151876	0.646306	EVM0008050;EVM0013504
GO:0032262	pyrimidine nucleotide salvage	2	5	0.151876	0.646306	EVM0004350;EVM0020144
GO:0032922	circadian regulation of gene expression	2	5	0.151876	0.646306	EVM0002265;EVM0023093
GO:0035474	selective angioblast sprouting	2	5	0.151876	0.646306	EVM0006616;EVM0018366
GO:0035475	angioblast cell migration involved in selective angioblast sprouting	2	5	0.151876	0.646306	EVM0006616;EVM0018366
GO:0035845	photoreceptor cell outer segment organization	2	5	0.151876	0.646306	EVM0006819;EVM0007987
GO:0035904	aorta development	2	5	0.151876	0.646306	EVM0001955;EVM0019108
GO:0035907	dorsal aorta development	2	5	0.151876	0.646306	EVM0001955;EVM0019108
GO:0042219	cellular modified amino acid catabolic process	2	5	0.151876	0.646306	EVM0013481;EVM0014114
GO:0042698	ovulation cycle	2	5	0.151876	0.646306	EVM0009388;EVM0018317
GO:0043097	pyrimidine nucleoside salvage	2	5	0.151876	0.646306	EVM0004350;EVM0020144
GO:0043525	positive regulation of neuron apoptotic process	2	5	0.151876	0.646306	EVM0009361;EVM0020516
GO:0044206	UMP salvage	2	5	0.151876	0.646306	EVM0004350;EVM0020144
GO:0044211	CTP salvage	2	5	0.151876	0.646306	EVM0004350;EVM0020144
GO:0045773	positive regulation of axon extension	2	5	0.151876	0.646306	EVM0021387;EVM0023149
GO:0045834	positive regulation of lipid metabolic process	2	5	0.151876	0.646306	EVM0011206;EVM0024009
GO:0046824	positive regulation of nucleocytoplasmic transport	2	5	0.151876	0.646306	EVM0002475;EVM0003886
GO:0050773	regulation of dendrite development	2	5	0.151876	0.646306	EVM0007472;EVM0016215
GO:0051924	regulation of calcium ion transport	2	5	0.151876	0.646306	EVM0010070;EVM0020237
GO:0060319	primitive erythrocyte differentiation	2	5	0.151876	0.646306	EVM0001955;EVM0019108
GO:0060971	embryonic heart tube left/right pattern formation	2	5	0.151876	0.646306	EVM0010081;EVM0012766
GO:0061462	protein localization to lysosome	2	5	0.151876	0.646306	EVM0009607;EVM0023930
GO:0070654	sensory epithelium regeneration	2	5	0.151876	0.646306	EVM0010869;EVM0017302
GO:0071907	determination of digestive tract left/right asymmetry	2	5	0.151876	0.646306	EVM0010081;EVM0013572
GO:0072659	protein localization to plasma membrane	2	5	0.151876	0.646306	EVM0004806;EVM0007472
GO:0072665	protein localization to vacuole	2	5	0.151876	0.646306	EVM0009607;EVM0023930
GO:0090162	establishment of epithelial cell polarity	2	5	0.151876	0.646306	EVM0002056;EVM0007472
GO:0097205	renal filtration	2	5	0.151876	0.646306	EVM0014763;EVM0017859
GO:1901216	positive regulation of neuron death	2	5	0.151876	0.646306	EVM0009361;EVM0020516
GO:1903650	negative regulation of cytoplasmic transport	2	5	0.151876	0.646306	EVM0002475;EVM0012766
GO:1903651	positive regulation of cytoplasmic transport	2	5	0.151876	0.646306	EVM0002475;EVM0003886
GO:1903828	negative regulation of cellular protein localization	2	5	0.151876	0.646306	EVM0002475;EVM0012766
GO:1990399	epithelium regeneration	2	5	0.151876	0.646306	EVM0010869;EVM0017302
GO:1990778	protein localization to cell periphery	2	5	0.151876	0.646306	EVM0004806;EVM0007472
GO:2001233	regulation of apoptotic signaling pathway	2	5	0.151876	0.646306	EVM0008528;EVM0012970
GO:0001889	liver development	11	55	0.15363	0.652873	EVM0003886;EVM0004756;EVM0007472;EVM0009083;EVM0009694;EVM0009821;EVM0011654;EVM0012314;EVM0012403;EVM0016991;EVM0020711
GO:0030036	actin cytoskeleton organization	22	123	0.154647	0.655681	EVM0000117;EVM0000324;EVM0003285;EVM0004229;EVM0004870;EVM0004897;EVM0007472;EVM0007561;EVM0007597;EVM0008534;EVM0008615;EVM0009500;EVM0010070;EVM0010793;EVM0015068;EVM0018144;EVM0020237;EVM0022257;EVM0022756;EVM0023006;EVM0023149;EVM0024009
GO:0042981	regulation of apoptotic process	25	142	0.154859	0.655681	EVM0000251;EVM0002475;EVM0003886;EVM0004541;EVM0004787;EVM0006045;EVM0006600;EVM0008528;EVM0009361;EVM0009694;EVM0010017;EVM0011178;EVM0011608;EVM0011654;EVM0012134;EVM0012970;EVM0014157;EVM0018019;EVM0018195;EVM0019003;EVM0020285;EVM0020516;EVM0021880;EVM0022696;EVM0023962
GO:0007050	cell cycle arrest	4	15	0.155957	0.655681	EVM0003886;EVM0016219;EVM0016423;EVM0020417
GO:0030168	platelet activation	4	15	0.155957	0.655681	EVM0004663;EVM0011799;EVM0014879;EVM0022305
GO:0051091	positive regulation of sequence-specific DNA binding transcription factor activity	4	15	0.155957	0.655681	EVM0000808;EVM0008968;EVM0010377;EVM0023087
GO:0090132	epithelium migration	4	15	0.155957	0.655681	EVM0001609;EVM0008750;EVM0023149;EVM0024009
GO:0001837	epithelial to mesenchymal transition	6	26	0.156983	0.655681	EVM0001173;EVM0001609;EVM0002475;EVM0003886;EVM0016309;EVM0016566
GO:0045446	endothelial cell differentiation	6	26	0.156983	0.655681	EVM0001955;EVM0002056;EVM0011205;EVM0018987;EVM0019108;EVM0022948
GO:0071559	response to transforming growth factor beta	6	26	0.156983	0.655681	EVM0000949;EVM0001493;EVM0002270;EVM0003886;EVM0018256;EVM0019645
GO:0071560	cellular response to transforming growth factor beta stimulus	6	26	0.156983	0.655681	EVM0000949;EVM0001493;EVM0002270;EVM0003886;EVM0018256;EVM0019645
GO:0031399	regulation of protein modification process	27	155	0.157156	0.655681	EVM0000411;EVM0000949;EVM0001903;EVM0002475;EVM0003115;EVM0003723;EVM0003876;EVM0003886;EVM0004229;EVM0004883;EVM0004899;EVM0006021;EVM0006116;EVM0007561;EVM0008266;EVM0009361;EVM0011206;EVM0014136;EVM0014982;EVM0015756;EVM0015998;EVM0016425;EVM0018163;EVM0019367;EVM0020285;EVM0020934;EVM0024009
GO:0048593	camera-type eye morphogenesis	17	92	0.157589	0.655681	EVM0000334;EVM0001070;EVM0001955;EVM0003316;EVM0003723;EVM0005541;EVM0007987;EVM0009399;EVM0010081;EVM0012751;EVM0014040;EVM0016309;EVM0018329;EVM0019005;EVM0019108;EVM0019555;EVM0021038
GO:0006753	nucleoside phosphate metabolic process	42	252	0.158564	0.655681	EVM0000091;EVM0000659;EVM0001656;EVM0004350;EVM0004378;EVM0004537;EVM0004624;EVM0006819;EVM0007197;EVM0008152;EVM0008933;EVM0008998;EVM0009269;EVM0009301;EVM0010785;EVM0011432;EVM0011982;EVM0012341;EVM0012935;EVM0013579;EVM0013895;EVM0014026;EVM0014075;EVM0014136;EVM0014777;EVM0015072;EVM0016066;EVM0017582;EVM0018360;EVM0018943;EVM0019791;EVM0019831;EVM0020144;EVM0020582;EVM0021351;EVM0022645;EVM…
GO:0019637	organophosphate metabolic process	61	377	0.160189	0.655681	EVM0000010;EVM0000091;EVM0000659;EVM0001656;EVM0003692;EVM0004350;EVM0004378;EVM0004537;EVM0004624;EVM0005260;EVM0005579;EVM0006450;EVM0006616;EVM0006819;EVM0006898;EVM0007197;EVM0008152;EVM0008933;EVM0008998;EVM0009269;EVM0009301;EVM0009797;EVM0010785;EVM0011432;EVM0011982;EVM0012341;EVM0012935;EVM0012970;EVM0013579;EVM0013859;EVM0013895;EVM0014026;EVM0014075;EVM0014083;EVM0014136;EVM0014777;EVM…
GO:0002685	regulation of leukocyte migration	3	10	0.161698	0.655681	EVM0008193;EVM0022090;EVM0023149
GO:0002790	peptide secretion	3	10	0.161698	0.655681	EVM0000251;EVM0012885;EVM0024009
GO:0006222	UMP biosynthetic process	3	10	0.161698	0.655681	EVM0004350;EVM0004378;EVM0020144
GO:0006970	response to osmotic stress	3	10	0.161698	0.655681	EVM0016380;EVM0018810;EVM0019064
GO:0007269	neurotransmitter secretion	3	10	0.161698	0.655681	EVM0000808;EVM0004731;EVM0012098
GO:0007413	axonal fasciculation	3	10	0.161698	0.655681	EVM0008168;EVM0009737;EVM0015381
GO:0009173	pyrimidine ribonucleoside monophosphate metabolic process	3	10	0.161698	0.655681	EVM0004350;EVM0004378;EVM0020144
GO:0009174	pyrimidine ribonucleoside monophosphate biosynthetic process	3	10	0.161698	0.655681	EVM0004350;EVM0004378;EVM0020144
GO:0016126	sterol biosynthetic process	3	10	0.161698	0.655681	EVM0002110;EVM0016331;EVM0022170
GO:0030072	peptide hormone secretion	3	10	0.161698	0.655681	EVM0000251;EVM0012885;EVM0024009
GO:0043112	receptor metabolic process	3	10	0.161698	0.655681	EVM0000278;EVM0007767;EVM0022654
GO:0046049	UMP metabolic process	3	10	0.161698	0.655681	EVM0004350;EVM0004378;EVM0020144
GO:0048570	notochord morphogenesis	3	10	0.161698	0.655681	EVM0003880;EVM0013641;EVM0017188
GO:0051017	actin filament bundle assembly	3	10	0.161698	0.655681	EVM0000324;EVM0004229;EVM0004897
GO:0051222	positive regulation of protein transport	3	10	0.161698	0.655681	EVM0002475;EVM0003886;EVM0024009
GO:0060030	dorsal convergence	3	10	0.161698	0.655681	EVM0016566;EVM0016591;EVM0016594
GO:0060900	embryonic camera-type eye formation	3	10	0.161698	0.655681	EVM0009399;EVM0010081;EVM0014040
GO:0060972	left/right pattern formation	3	10	0.161698	0.655681	EVM0010081;EVM0011866;EVM0012766
GO:0061572	actin filament bundle organization	3	10	0.161698	0.655681	EVM0000324;EVM0004229;EVM0004897
GO:0072348	sulfur compound transport	3	10	0.161698	0.655681	EVM0012159;EVM0016427;EVM0018695
GO:1990266	neutrophil migration	3	10	0.161698	0.655681	EVM0008193;EVM0022090;EVM0023149
GO:0031290	retinal ganglion cell axon guidance	7	32	0.16304	0.659576	EVM0001070;EVM0007272;EVM0008168;EVM0008193;EVM0009361;EVM0011432;EVM0023149
GO:0014070	response to organic cyclic compound	19	105	0.163084	0.659576	EVM0000485;EVM0006760;EVM0009268;EVM0010444;EVM0011575;EVM0012175;EVM0014136;EVM0014266;EVM0014818;EVM0016380;EVM0017066;EVM0017690;EVM0019064;EVM0019399;EVM0021217;EVM0021406;EVM0021451;EVM0023261;EVM0024009
GO:0009719	response to endogenous stimulus	36	214	0.165445	0.667046	EVM0000224;EVM0000485;EVM0000949;EVM0001070;EVM0001493;EVM0002132;EVM0002270;EVM0003886;EVM0004857;EVM0005204;EVM0006760;EVM0007059;EVM0008125;EVM0009268;EVM0009607;EVM0010444;EVM0011575;EVM0012175;EVM0013563;EVM0014136;EVM0014818;EVM0016380;EVM0016566;EVM0017066;EVM0017233;EVM0017690;EVM0018256;EVM0019064;EVM0019645;EVM0020461;EVM0021217;EVM0021406;EVM0021451;EVM0023261;EVM0023930;EVM0024009
GO:0010648	negative regulation of cell communication	27	156	0.165577	0.667046	EVM0000237;EVM0000251;EVM0000324;EVM0001235;EVM0002586;EVM0004229;EVM0004246;EVM0005541;EVM0008046;EVM0008367;EVM0009340;EVM0009386;EVM0009607;EVM0012766;EVM0013015;EVM0013477;EVM0014266;EVM0014302;EVM0016149;EVM0016566;EVM0017264;EVM0018913;EVM0019504;EVM0020285;EVM0023930;EVM0024030;EVM0024109
GO:0023057	negative regulation of signaling	27	156	0.165577	0.667046	EVM0000237;EVM0000251;EVM0000324;EVM0001235;EVM0002586;EVM0004229;EVM0004246;EVM0005541;EVM0008046;EVM0008367;EVM0009340;EVM0009386;EVM0009607;EVM0012766;EVM0013015;EVM0013477;EVM0014266;EVM0014302;EVM0016149;EVM0016566;EVM0017264;EVM0018913;EVM0019504;EVM0020285;EVM0023930;EVM0024030;EVM0024109
GO:0010769	regulation of cell morphogenesis involved in differentiation	8	38	0.166396	0.669473	EVM0003886;EVM0005074;EVM0008168;EVM0008193;EVM0015381;EVM0016215;EVM0021387;EVM0023149
GO:0001947	heart looping	12	62	0.167036	0.670214	EVM0000526;EVM0001955;EVM0002241;EVM0003886;EVM0004857;EVM0011302;EVM0012827;EVM0014112;EVM0017233;EVM0018329;EVM0019108;EVM0020517
GO:0042074	cell migration involved in gastrulation	12	62	0.167036	0.670214	EVM0004952;EVM0007561;EVM0009401;EVM0010793;EVM0014406;EVM0016309;EVM0016566;EVM0016591;EVM0016594;EVM0022312;EVM0022678;EVM0023149
GO:0006897	endocytosis	9	44	0.168002	0.670214	EVM0000278;EVM0001077;EVM0001609;EVM0003783;EVM0007870;EVM0009607;EVM0014742;EVM0022630;EVM0023930
GO:0050878	regulation of body fluid levels	9	44	0.168002	0.670214	EVM0004663;EVM0007767;EVM0011007;EVM0011799;EVM0012355;EVM0014576;EVM0014879;EVM0022305;EVM0024009
GO:0061008	hepaticobiliary system development	11	56	0.168025	0.670214	EVM0003886;EVM0004756;EVM0007472;EVM0009083;EVM0009694;EVM0009821;EVM0011654;EVM0012314;EVM0012403;EVM0016991;EVM0020711
GO:0007267	cell-cell signaling	17	93	0.168684	0.670214	EVM0000251;EVM0000808;EVM0002748;EVM0004731;EVM0006595;EVM0007284;EVM0007339;EVM0008631;EVM0008998;EVM0009580;EVM0012098;EVM0012565;EVM0012885;EVM0013038;EVM0014004;EVM0020516;EVM0024009
GO:0007281	germ cell development	5	21	0.171003	0.670214	EVM0004219;EVM0008193;EVM0008291;EVM0009388;EVM0014136
GO:0030516	regulation of axon extension	5	21	0.171003	0.670214	EVM0005074;EVM0008168;EVM0008193;EVM0021387;EVM0023149
GO:2000116	regulation of cysteine-type endopeptidase activity	5	21	0.171003	0.670214	EVM0003886;EVM0009361;EVM0011178;EVM0018019;EVM0023962
GO:0043067	regulation of programmed cell death	25	144	0.172595	0.670214	EVM0000251;EVM0002475;EVM0003886;EVM0004541;EVM0004787;EVM0006045;EVM0006600;EVM0008528;EVM0009361;EVM0009694;EVM0010017;EVM0011178;EVM0011608;EVM0011654;EVM0012134;EVM0012970;EVM0014157;EVM0018019;EVM0018195;EVM0019003;EVM0020285;EVM0020516;EVM0021880;EVM0022696;EVM0023962
GO:0030029	actin filament-based process	22	125	0.17377	0.670214	EVM0000117;EVM0000324;EVM0003285;EVM0004229;EVM0004870;EVM0004897;EVM0007472;EVM0007561;EVM0007597;EVM0008534;EVM0008615;EVM0009500;EVM0010070;EVM0010793;EVM0015068;EVM0018144;EVM0020237;EVM0022257;EVM0022756;EVM0023006;EVM0023149;EVM0024009
GO:1901565	organonitrogen compound catabolic process	15	81	0.174095	0.670214	EVM0001264;EVM0002749;EVM0003317;EVM0004383;EVM0009499;EVM0013429;EVM0013481;EVM0013791;EVM0014114;EVM0014837;EVM0014919;EVM0014928;EVM0018211;EVM0019359;EVM0020722
GO:0019693	ribose phosphate metabolic process	31	183	0.176104	0.670214	EVM0004350;EVM0004378;EVM0004537;EVM0004624;EVM0006819;EVM0007197;EVM0008152;EVM0008933;EVM0008998;EVM0009301;EVM0010785;EVM0011982;EVM0012341;EVM0012935;EVM0013579;EVM0013895;EVM0014026;EVM0014075;EVM0014136;EVM0014777;EVM0015072;EVM0017582;EVM0018360;EVM0019791;EVM0020144;EVM0020582;EVM0021351;EVM0022645;EVM0022987;EVM0023138;EVM0024222
GO:0007517	muscle organ development	14	75	0.176653	0.670214	EVM0000889;EVM0001235;EVM0003886;EVM0004870;EVM0006013;EVM0007597;EVM0011181;EVM0012438;EVM0013895;EVM0019546;EVM0021789;EVM0022257;EVM0022861;EVM0023006
GO:0051094	positive regulation of developmental process	14	75	0.176653	0.670214	EVM0000168;EVM0001609;EVM0001955;EVM0002475;EVM0003886;EVM0011205;EVM0015381;EVM0015504;EVM0016309;EVM0017302;EVM0019108;EVM0021387;EVM0022696;EVM0023149
GO:0009968	negative regulation of signal transduction	26	151	0.177999	0.670214	EVM0000237;EVM0000324;EVM0001235;EVM0002586;EVM0004229;EVM0004246;EVM0005541;EVM0008046;EVM0008367;EVM0009340;EVM0009386;EVM0009607;EVM0012766;EVM0013015;EVM0013477;EVM0014266;EVM0014302;EVM0016149;EVM0016566;EVM0017264;EVM0018913;EVM0019504;EVM0020285;EVM0023930;EVM0024030;EVM0024109
GO:0006730	one-carbon metabolic process	6	27	0.178974	0.670214	EVM0004740;EVM0007114;EVM0008361;EVM0013481;EVM0018810;EVM0022638
GO:0008643	carbohydrate transport	6	27	0.178974	0.670214	EVM0003086;EVM0007034;EVM0008748;EVM0017689;EVM0019620;EVM0021880
GO:0034504	protein localization to nucleus	6	27	0.178974	0.670214	EVM0002475;EVM0003886;EVM0011206;EVM0012766;EVM0013667;EVM0014266
GO:0010562	positive regulation of phosphorus metabolic process	13	69	0.179048	0.670214	EVM0000949;EVM0002475;EVM0003723;EVM0003876;EVM0007561;EVM0008266;EVM0008998;EVM0011206;EVM0012935;EVM0014136;EVM0014982;EVM0018163;EVM0024009
GO:0045937	positive regulation of phosphate metabolic process	13	69	0.179048	0.670214	EVM0000949;EVM0002475;EVM0003723;EVM0003876;EVM0007561;EVM0008266;EVM0008998;EVM0011206;EVM0012935;EVM0014136;EVM0014982;EVM0018163;EVM0024009
GO:0010033	response to organic substance	52	321	0.180158	0.670214	EVM0000224;EVM0000251;EVM0000485;EVM0000813;EVM0000949;EVM0001070;EVM0001493;EVM0002132;EVM0002270;EVM0003886;EVM0004857;EVM0004888;EVM0005204;EVM0006760;EVM0007059;EVM0007297;EVM0008125;EVM0008193;EVM0008750;EVM0009268;EVM0009607;EVM0009737;EVM0010444;EVM0011575;EVM0011960;EVM0012142;EVM0012175;EVM0013563;EVM0014136;EVM0014266;EVM0014818;EVM0016380;EVM0016530;EVM0016566;EVM0017066;EVM0017233;EVM…
GO:0031101	fin regeneration	7	33	0.183066	0.670214	EVM0006595;EVM0006616;EVM0008168;EVM0008968;EVM0010539;EVM0018019;EVM0023149
GO:0035162	embryonic hemopoiesis	7	33	0.183066	0.670214	EVM0001955;EVM0005541;EVM0006595;EVM0011205;EVM0019108;EVM0020618;EVM0022658
GO:2000026	regulation of multicellular organismal development	37	223	0.183969	0.670214	EVM0000168;EVM0000334;EVM0000969;EVM0001235;EVM0001493;EVM0001607;EVM0001609;EVM0001768;EVM0001955;EVM0003749;EVM0003886;EVM0004857;EVM0005074;EVM0005885;EVM0006396;EVM0006616;EVM0007472;EVM0008168;EVM0008193;EVM0008750;EVM0009340;EVM0011205;EVM0012751;EVM0013129;EVM0014009;EVM0015381;EVM0015504;EVM0016215;EVM0016309;EVM0017233;EVM0017302;EVM0018753;EVM0019108;EVM0020387;EVM0021387;EVM0022696;EVM…
GO:0006096	glycolytic process	8	39	0.184833	0.670214	EVM0004624;EVM0010785;EVM0011982;EVM0012341;EVM0014777;EVM0015072;EVM0018360;EVM0022987
GO:0006757	ATP generation from ADP	8	39	0.184833	0.670214	EVM0004624;EVM0010785;EVM0011982;EVM0012341;EVM0014777;EVM0015072;EVM0018360;EVM0022987
GO:0009135	purine nucleoside diphosphate metabolic process	8	39	0.184833	0.670214	EVM0004624;EVM0010785;EVM0011982;EVM0012341;EVM0014777;EVM0015072;EVM0018360;EVM0022987
GO:0009179	purine ribonucleoside diphosphate metabolic process	8	39	0.184833	0.670214	EVM0004624;EVM0010785;EVM0011982;EVM0012341;EVM0014777;EVM0015072;EVM0018360;EVM0022987
GO:0009185	ribonucleoside diphosphate metabolic process	8	39	0.184833	0.670214	EVM0004624;EVM0010785;EVM0011982;EVM0012341;EVM0014777;EVM0015072;EVM0018360;EVM0022987
GO:0046031	ADP metabolic process	8	39	0.184833	0.670214	EVM0004624;EVM0010785;EVM0011982;EVM0012341;EVM0014777;EVM0015072;EVM0018360;EVM0022987
GO:0002573	myeloid leukocyte differentiation	4	16	0.185794	0.670214	EVM0001955;EVM0006396;EVM0006616;EVM0019108
GO:0009306	protein secretion	4	16	0.185794	0.670214	EVM0000251;EVM0012885;EVM0016636;EVM0024009
GO:0009914	hormone transport	4	16	0.185794	0.670214	EVM0000251;EVM0008631;EVM0012885;EVM0024009
GO:0030278	regulation of ossification	4	16	0.185794	0.670214	EVM0001493;EVM0003886;EVM0010539;EVM0014266
GO:0046879	hormone secretion	4	16	0.185794	0.670214	EVM0000251;EVM0008631;EVM0012885;EVM0024009
GO:0048015	phosphatidylinositol-mediated signaling	4	16	0.185794	0.670214	EVM0005260;EVM0012423;EVM0013859;EVM0017511
GO:0048017	inositol lipid-mediated signaling	4	16	0.185794	0.670214	EVM0005260;EVM0012423;EVM0013859;EVM0017511
GO:0071822	protein complex subunit organization	47	289	0.186586	0.670214	EVM0000324;EVM0000813;EVM0001173;EVM0001609;EVM0001993;EVM0002475;EVM0003147;EVM0003571;EVM0004229;EVM0004857;EVM0004870;EVM0004897;EVM0004948;EVM0006392;EVM0007472;EVM0007597;EVM0007720;EVM0007987;EVM0008050;EVM0008387;EVM0009332;EVM0009500;EVM0010338;EVM0010526;EVM0010793;EVM0012970;EVM0013024;EVM0013504;EVM0014332;EVM0014575;EVM0016215;EVM0016467;EVM0017637;EVM0018144;EVM0018375;EVM0018757;EVM…
GO:0043066	negative regulation of apoptotic process	14	76	0.189881	0.670214	EVM0000251;EVM0002475;EVM0004541;EVM0006045;EVM0006600;EVM0009694;EVM0010017;EVM0011608;EVM0011654;EVM0012134;EVM0012970;EVM0018019;EVM0021880;EVM0022696
GO:0070925	organelle assembly	20	114	0.191701	0.670214	EVM0000117;EVM0003147;EVM0004870;EVM0005812;EVM0006025;EVM0007597;EVM0007987;EVM0009500;EVM0010070;EVM0011866;EVM0012565;EVM0015068;EVM0019005;EVM0020237;EVM0020517;EVM0020889;EVM0022257;EVM0022756;EVM0023006;EVM0023149
GO:0022607	cellular component assembly	72	456	0.191966	0.670214	EVM0000117;EVM0000324;EVM0000718;EVM0000813;EVM0000867;EVM0001173;EVM0001993;EVM0002475;EVM0003147;EVM0003285;EVM0003571;EVM0003843;EVM0004229;EVM0004857;EVM0004870;EVM0004897;EVM0004948;EVM0005605;EVM0005812;EVM0006025;EVM0006392;EVM0007472;EVM0007561;EVM0007597;EVM0007720;EVM0007767;EVM0007987;EVM0008050;EVM0008387;EVM0008615;EVM0008894;EVM0009332;EVM0009500;EVM0010070;EVM0010526;EVM0010793;EVM…
GO:0051239	regulation of multicellular organismal process	50	310	0.194498	0.670214	EVM0000168;EVM0000334;EVM0000969;EVM0001235;EVM0001493;EVM0001607;EVM0001609;EVM0001768;EVM0001955;EVM0002272;EVM0003749;EVM0003886;EVM0004857;EVM0005074;EVM0005885;EVM0006396;EVM0006616;EVM0007284;EVM0007325;EVM0007472;EVM0008168;EVM0008193;EVM0008750;EVM0009340;EVM0009388;EVM0010539;EVM0011205;EVM0012751;EVM0012827;EVM0013129;EVM0014009;EVM0014266;EVM0014801;EVM0014817;EVM0015068;EVM0015381;EVM…
GO:0006814	sodium ion transport	16	89	0.195863	0.670214	EVM0004430;EVM0005255;EVM0006249;EVM0006775;EVM0009928;EVM0015068;EVM0015356;EVM0017419;EVM0018481;EVM0018695;EVM0018810;EVM0018843;EVM0019255;EVM0019739;EVM0021047;EVM0024093
GO:0048545	response to steroid hormone	16	89	0.195863	0.670214	EVM0000485;EVM0006760;EVM0009268;EVM0010444;EVM0011575;EVM0012175;EVM0014136;EVM0014818;EVM0016380;EVM0017066;EVM0017690;EVM0019064;EVM0021217;EVM0021406;EVM0021451;EVM0023261
GO:0060042	retina morphogenesis in camera-type eye	12	64	0.195939	0.670214	EVM0000334;EVM0001070;EVM0001955;EVM0003316;EVM0003723;EVM0005541;EVM0007987;EVM0012751;EVM0016309;EVM0018329;EVM0019005;EVM0019108
GO:0060271	cilium morphogenesis	12	64	0.195939	0.670214	EVM0004875;EVM0005812;EVM0006025;EVM0007196;EVM0011866;EVM0012565;EVM0012751;EVM0015566;EVM0017780;EVM0019005;EVM0020517;EVM0020889
GO:0006606	protein import into nucleus	5	22	0.196949	0.670214	EVM0002475;EVM0003886;EVM0012766;EVM0013667;EVM0014266
GO:0015850	organic hydroxy compound transport	5	22	0.196949	0.670214	EVM0000476;EVM0001931;EVM0010615;EVM0017419;EVM0021033
GO:0016571	histone methylation	5	22	0.196949	0.670214	EVM0003574;EVM0005313;EVM0007486;EVM0012683;EVM0018421
GO:0044744	protein targeting to nucleus	5	22	0.196949	0.670214	EVM0002475;EVM0003886;EVM0012766;EVM0013667;EVM0014266
GO:0048469	cell maturation	5	22	0.196949	0.670214	EVM0009388;EVM0014136;EVM0015428;EVM0017302;EVM0020618
GO:0051170	nuclear import	5	22	0.196949	0.670214	EVM0002475;EVM0003886;EVM0012766;EVM0013667;EVM0014266
GO:0061387	regulation of extent of cell growth	5	22	0.196949	0.670214	EVM0005074;EVM0008168;EVM0008193;EVM0021387;EVM0023149
GO:1902593	single-organism nuclear import	5	22	0.196949	0.670214	EVM0002475;EVM0003886;EVM0012766;EVM0013667;EVM0014266
GO:0006869	lipid transport	11	58	0.198673	0.670214	EVM0000163;EVM0000476;EVM0000706;EVM0000707;EVM0001931;EVM0002110;EVM0002368;EVM0007636;EVM0010615;EVM0016269;EVM0021033
GO:0007162	negative regulation of cell adhesion	3	11	0.199961	0.670214	EVM0004229;EVM0013129;EVM0021244
GO:0009129	pyrimidine nucleoside monophosphate metabolic process	3	11	0.199961	0.670214	EVM0004350;EVM0004378;EVM0020144
GO:0009130	pyrimidine nucleoside monophosphate biosynthetic process	3	11	0.199961	0.670214	EVM0004350;EVM0004378;EVM0020144
GO:0010002	cardioblast differentiation	3	11	0.199961	0.670214	EVM0008168;EVM0012751;EVM0013572
GO:0014866	skeletal myofibril assembly	3	11	0.199961	0.670214	EVM0004870;EVM0007597;EVM0009500
GO:0030240	skeletal muscle thin filament assembly	3	11	0.199961	0.670214	EVM0004870;EVM0007597;EVM0009500
GO:0030282	bone mineralization	3	11	0.199961	0.670214	EVM0008567;EVM0013641;EVM0020387
GO:0046688	response to copper ion	3	11	0.199961	0.670214	EVM0001114;EVM0016380;EVM0020618
GO:0046883	regulation of hormone secretion	3	11	0.199961	0.670214	EVM0000251;EVM0008631;EVM0024009
GO:0060037	pharyngeal system development	3	11	0.199961	0.670214	EVM0012751;EVM0020520;EVM0024030
GO:0097529	myeloid leukocyte migration	3	11	0.199961	0.670214	EVM0008193;EVM0022090;EVM0023149
GO:0097530	granulocyte migration	3	11	0.199961	0.670214	EVM0008193;EVM0022090;EVM0023149
GO:0099531	presynaptic process involved in synaptic transmission	3	11	0.199961	0.670214	EVM0000808;EVM0004731;EVM0012098
GO:1901071	glucosamine-containing compound metabolic process	3	11	0.199961	0.670214	EVM0014928;EVM0018483;EVM0021290
GO:0023014	signal transduction by protein phosphorylation	18	102	0.199999	0.670214	EVM0000949;EVM0002780;EVM0003876;EVM0004229;EVM0005210;EVM0005724;EVM0007238;EVM0008266;EVM0009361;EVM0010997;EVM0014136;EVM0014236;EVM0014982;EVM0015531;EVM0018163;EVM0020285;EVM0020461;EVM0024009
GO:0009132	nucleoside diphosphate metabolic process	10	52	0.20107	0.670214	EVM0004624;EVM0007197;EVM0010785;EVM0011982;EVM0012341;EVM0014777;EVM0015072;EVM0018360;EVM0022987;EVM0023846
GO:0045597	positive regulation of cell differentiation	10	52	0.20107	0.670214	EVM0000168;EVM0001609;EVM0002475;EVM0003886;EVM0011205;EVM0015504;EVM0016309;EVM0017302;EVM0021387;EVM0023149
GO:0051345	positive regulation of hydrolase activity	10	52	0.20107	0.670214	EVM0000168;EVM0000867;EVM0003886;EVM0004568;EVM0004741;EVM0004959;EVM0010005;EVM0011178;EVM0021036;EVM0023962
GO:0010941	regulation of cell death	25	147	0.201143	0.670214	EVM0000251;EVM0002475;EVM0003886;EVM0004541;EVM0004787;EVM0006045;EVM0006600;EVM0008528;EVM0009361;EVM0009694;EVM0010017;EVM0011178;EVM0011608;EVM0011654;EVM0012134;EVM0012970;EVM0014157;EVM0018019;EVM0018195;EVM0019003;EVM0020285;EVM0020516;EVM0021880;EVM0022696;EVM0023962
GO:0019953	sexual reproduction	9	46	0.202964	0.670214	EVM0000631;EVM0003903;EVM0004219;EVM0008193;EVM0008291;EVM0009388;EVM0014136;EVM0022105;EVM0023149
GO:0032504	multicellular organism reproduction	9	46	0.202964	0.670214	EVM0000631;EVM0003903;EVM0004219;EVM0008193;EVM0008291;EVM0009388;EVM0014136;EVM0018317;EVM0023149
GO:0048609	multicellular organismal reproductive process	9	46	0.202964	0.670214	EVM0000631;EVM0003903;EVM0004219;EVM0008193;EVM0008291;EVM0009388;EVM0014136;EVM0018317;EVM0023149
GO:0010720	positive regulation of cell development	7	34	0.20405	0.670214	EVM0000168;EVM0003886;EVM0015504;EVM0016309;EVM0017302;EVM0021387;EVM0023149
GO:0016331	morphogenesis of embryonic epithelium	7	34	0.20405	0.670214	EVM0010081;EVM0012766;EVM0013572;EVM0014040;EVM0015504;EVM0018337;EVM0019005
GO:0048675	axon extension	7	34	0.20405	0.670214	EVM0005074;EVM0008168;EVM0008193;EVM0012314;EVM0021387;EVM0023149;EVM0024243
GO:1990138	neuron projection extension	7	34	0.20405	0.670214	EVM0005074;EVM0008168;EVM0008193;EVM0012314;EVM0021387;EVM0023149;EVM0024243
GO:0021510	spinal cord development	8	40	0.204097	0.670214	EVM0004042;EVM0009399;EVM0012565;EVM0014269;EVM0018019;EVM0018337;EVM0021784;EVM0023386
GO:0000266	mitochondrial fission	2	6	0.206999	0.670214	EVM0009114;EVM0011178
GO:0002072	optic cup morphogenesis involved in camera-type eye development	2	6	0.206999	0.670214	EVM0010081;EVM0014040
GO:0003157	endocardium development	2	6	0.206999	0.670214	EVM0002056;EVM0011205
GO:0003206	cardiac chamber morphogenesis	2	6	0.206999	0.670214	EVM0012751;EVM0022257
GO:0006596	polyamine biosynthetic process	2	6	0.206999	0.670214	EVM0002718;EVM0008437
GO:0006919	activation of cysteine-type endopeptidase activity involved in apoptotic process	2	6	0.206999	0.670214	EVM0003886;EVM0011178
GO:0006971	hypotonic response	2	6	0.206999	0.670214	EVM0016380;EVM0018810
GO:0007259	JAK-STAT cascade	2	6	0.206999	0.670214	EVM0004229;EVM0005541
GO:0008585	female gonad development	2	6	0.206999	0.670214	EVM0009388;EVM0018317
GO:0009309	amine biosynthetic process	2	6	0.206999	0.670214	EVM0002718;EVM0008437
GO:0021986	habenula development	2	6	0.206999	0.670214	EVM0006031;EVM0016215
GO:0030879	mammary gland development	2	6	0.206999	0.670214	EVM0022105;EVM0024109
GO:0031103	axon regeneration	2	6	0.206999	0.670214	EVM0001264;EVM0004383
GO:0032387	negative regulation of intracellular transport	2	6	0.206999	0.670214	EVM0002475;EVM0012766
GO:0033275	actin-myosin filament sliding	2	6	0.206999	0.670214	EVM0004870;EVM0007597
GO:0042401	cellular biogenic amine biosynthetic process	2	6	0.206999	0.670214	EVM0002718;EVM0008437
GO:0042539	hypotonic salinity response	2	6	0.206999	0.670214	EVM0016380;EVM0018810
GO:0043270	positive regulation of ion transport	2	6	0.206999	0.670214	EVM0010070;EVM0020237
GO:0043488	regulation of mRNA stability	2	6	0.206999	0.670214	EVM0002241;EVM0011302
GO:0043586	tongue development	2	6	0.206999	0.670214	EVM0012751;EVM0017302
GO:0043587	tongue morphogenesis	2	6	0.206999	0.670214	EVM0012751;EVM0017302
GO:0043650	dicarboxylic acid biosynthetic process	2	6	0.206999	0.670214	EVM0013429;EVM0013791
GO:0045822	negative regulation of heart contraction	2	6	0.206999	0.670214	EVM0002272;EVM0007284
GO:0046545	development of primary female sexual characteristics	2	6	0.206999	0.670214	EVM0009388;EVM0018317
GO:0048521	negative regulation of behavior	2	6	0.206999	0.670214	EVM0008193;EVM0023149
GO:0048668	collateral sprouting	2	6	0.206999	0.670214	EVM0003375;EVM0004042
GO:0048678	response to axon injury	2	6	0.206999	0.670214	EVM0001264;EVM0004383
GO:0050796	regulation of insulin secretion	2	6	0.206999	0.670214	EVM0000251;EVM0024009
GO:0050922	negative regulation of chemotaxis	2	6	0.206999	0.670214	EVM0008193;EVM0023149
GO:0051099	positive regulation of binding	2	6	0.206999	0.670214	EVM0002475;EVM0016636
GO:0060036	notochord cell vacuolation	2	6	0.206999	0.670214	EVM0001931;EVM0014678
GO:0061386	closure of optic fissure	2	6	0.206999	0.670214	EVM0010081;EVM0014040
GO:0070371	ERK1 and ERK2 cascade	2	6	0.206999	0.670214	EVM0003876;EVM0009361
GO:0070372	regulation of ERK1 and ERK2 cascade	2	6	0.206999	0.670214	EVM0003876;EVM0009361
GO:0071230	cellular response to amino acid stimulus	2	6	0.206999	0.670214	EVM0009607;EVM0023930
GO:0072332	intrinsic apoptotic signaling pathway by p53 class mediator	2	6	0.206999	0.670214	EVM0004246;EVM0014009
GO:0072488	ammonium transmembrane transport	2	6	0.206999	0.670214	EVM0009429;EVM0009715
GO:0090316	positive regulation of intracellular protein transport	2	6	0.206999	0.670214	EVM0002475;EVM0003886
GO:0097202	activation of cysteine-type endopeptidase activity	2	6	0.206999	0.670214	EVM0003886;EVM0011178
GO:0097696	STAT cascade	2	6	0.206999	0.670214	EVM0004229;EVM0005541
GO:1903523	negative regulation of blood circulation	2	6	0.206999	0.670214	EVM0002272;EVM0007284
GO:0009150	purine ribonucleotide metabolic process	27	161	0.211261	0.670214	EVM0004537;EVM0004624;EVM0006819;EVM0007197;EVM0008152;EVM0008998;EVM0009301;EVM0010785;EVM0011982;EVM0012341;EVM0012935;EVM0013579;EVM0013895;EVM0014026;EVM0014075;EVM0014136;EVM0014777;EVM0015072;EVM0017582;EVM0018360;EVM0019791;EVM0020582;EVM0021351;EVM0022645;EVM0022987;EVM0023138;EVM0024222
GO:0060284	regulation of cell development	18	103	0.212062	0.670214	EVM0000168;EVM0001607;EVM0003749;EVM0003886;EVM0005074;EVM0005885;EVM0007472;EVM0008168;EVM0008193;EVM0009388;EVM0015381;EVM0015504;EVM0016215;EVM0016309;EVM0017302;EVM0018753;EVM0021387;EVM0023149
GO:0032269	negative regulation of cellular protein metabolic process	17	97	0.216886	0.670214	EVM0003783;EVM0003886;EVM0004229;EVM0005194;EVM0006116;EVM0007742;EVM0007957;EVM0008405;EVM0009299;EVM0010306;EVM0014576;EVM0015132;EVM0015292;EVM0018019;EVM0019367;EVM0020285;EVM0023234
GO:0001885	endothelial cell development	4	17	0.217274	0.670214	EVM0001955;EVM0018987;EVM0019108;EVM0022948
GO:0007272	ensheathment of neurons	4	17	0.217274	0.670214	EVM0004219;EVM0006392;EVM0009340;EVM0021069
GO:0008366	axon ensheathment	4	17	0.217274	0.670214	EVM0004219;EVM0006392;EVM0009340;EVM0021069
GO:0009266	response to temperature stimulus	4	17	0.217274	0.670214	EVM0002084;EVM0019064;EVM0020164;EVM0023093
GO:0015748	organophosphate ester transport	4	17	0.217274	0.670214	EVM0000706;EVM0002368;EVM0007636;EVM0016269
GO:0042552	myelination	4	17	0.217274	0.670214	EVM0004219;EVM0006392;EVM0009340;EVM0021069
GO:0060034	notochord cell differentiation	4	17	0.217274	0.670214	EVM0001931;EVM0014678;EVM0017233;EVM0021099
GO:0090090	negative regulation of canonical Wnt signaling pathway	4	17	0.217274	0.670214	EVM0012766;EVM0014266;EVM0024030;EVM0024109
GO:1903649	regulation of cytoplasmic transport	4	17	0.217274	0.670214	EVM0002475;EVM0003886;EVM0012766;EVM0014266
GO:0043069	negative regulation of programmed cell death	14	78	0.217677	0.670214	EVM0000251;EVM0002475;EVM0004541;EVM0006045;EVM0006600;EVM0009694;EVM0010017;EVM0011608;EVM0011654;EVM0012134;EVM0012970;EVM0018019;EVM0021880;EVM0022696
GO:0001775	cell activation	10	53	0.218333	0.670214	EVM0001931;EVM0003886;EVM0004663;EVM0004888;EVM0008193;EVM0011799;EVM0014879;EVM0022305;EVM0022312;EVM0024009
GO:0009987	cellular process	1056	7305	0.21863	0.670214	EVM0000010;EVM0000040;EVM0000091;EVM0000117;EVM0000140;EVM0000168;EVM0000206;EVM0000224;EVM0000237;EVM0000247;EVM0000251;EVM0000278;EVM0000297;EVM0000322;EVM0000324;EVM0000326;EVM0000334;EVM0000358;EVM0000389;EVM0000392;EVM0000411;EVM0000435;EVM0000485;EVM0000524;EVM0000526;EVM0000591;EVM0000629;EVM0000631;EVM0000633;EVM0000653;EVM0000659;EVM0000681;EVM0000684;EVM0000718;EVM0000755;EVM0000793;EVM…
GO:0006165	nucleoside diphosphate phosphorylation	9	47	0.221485	0.670214	EVM0004624;EVM0007197;EVM0010785;EVM0011982;EVM0012341;EVM0014777;EVM0015072;EVM0018360;EVM0022987
GO:0044703	multi-organism reproductive process	9	47	0.221485	0.670214	EVM0000631;EVM0003903;EVM0004219;EVM0008193;EVM0008291;EVM0009388;EVM0014136;EVM0022105;EVM0023149
GO:0050767	regulation of neurogenesis	16	91	0.221848	0.670214	EVM0000168;EVM0001607;EVM0003749;EVM0005074;EVM0005885;EVM0007472;EVM0008168;EVM0008193;EVM0015381;EVM0015504;EVM0016215;EVM0016309;EVM0017302;EVM0018753;EVM0021387;EVM0023149
GO:0055002	striated muscle cell development	13	72	0.222279	0.670214	EVM0000117;EVM0004870;EVM0007597;EVM0009500;EVM0010070;EVM0012405;EVM0015068;EVM0020237;EVM0022257;EVM0022756;EVM0022888;EVM0023006;EVM0023149
GO:0052548	regulation of endopeptidase activity	8	41	0.224115	0.670214	EVM0003886;EVM0007957;EVM0008405;EVM0009361;EVM0011178;EVM0015132;EVM0018019;EVM0023962
GO:0009410	response to xenobiotic stimulus	5	23	0.224135	0.670214	EVM0003613;EVM0019399;EVM0020820;EVM0021287;EVM0023962
GO:0030198	extracellular matrix organization	5	23	0.224135	0.670214	EVM0001609;EVM0003990;EVM0005605;EVM0019467;EVM0021789
GO:0031334	positive regulation of protein complex assembly	5	23	0.224135	0.670214	EVM0002475;EVM0007472;EVM0012970;EVM0018144;EVM0024009
GO:0032386	regulation of intracellular transport	5	23	0.224135	0.670214	EVM0002475;EVM0003886;EVM0012766;EVM0012970;EVM0014266
GO:0043062	extracellular structure organization	5	23	0.224135	0.670214	EVM0001609;EVM0003990;EVM0005605;EVM0019467;EVM0021789
GO:0007596	blood coagulation	7	35	0.225895	0.670214	EVM0004663;EVM0011007;EVM0011799;EVM0012355;EVM0014576;EVM0014879;EVM0022305
GO:0060562	epithelial tube morphogenesis	20	117	0.225946	0.670214	EVM0000526;EVM0000808;EVM0001955;EVM0002241;EVM0003886;EVM0004857;EVM0008750;EVM0011302;EVM0011812;EVM0012766;EVM0012827;EVM0013129;EVM0013572;EVM0014112;EVM0017233;EVM0018329;EVM0018337;EVM0019005;EVM0019108;EVM0020517
GO:0001707	mesoderm formation	6	29	0.226257	0.670214	EVM0000631;EVM0003886;EVM0004229;EVM0007561;EVM0011205;EVM0022658
GO:0035023	regulation of Rho protein signal transduction	6	29	0.226257	0.670214	EVM0000168;EVM0000324;EVM0007792;EVM0018679;EVM0022266;EVM0022438
GO:0050770	regulation of axonogenesis	6	29	0.226257	0.670214	EVM0005074;EVM0008168;EVM0008193;EVM0015381;EVM0021387;EVM0023149
GO:0009116	nucleoside metabolic process	24	143	0.226735	0.670214	EVM0004350;EVM0004378;EVM0004624;EVM0004740;EVM0007197;EVM0008437;EVM0009301;EVM0010785;EVM0011982;EVM0012341;EVM0013095;EVM0013895;EVM0014026;EVM0014777;EVM0015072;EVM0016195;EVM0018360;EVM0018943;EVM0019791;EVM0020144;EVM0020582;EVM0022645;EVM0022987;EVM0023138
GO:0051248	negative regulation of protein metabolic process	17	98	0.229819	0.670214	EVM0003783;EVM0003886;EVM0004229;EVM0005194;EVM0006116;EVM0007742;EVM0007957;EVM0008405;EVM0009299;EVM0010306;EVM0014576;EVM0015132;EVM0015292;EVM0018019;EVM0019367;EVM0020285;EVM0023234
GO:0006163	purine nucleotide metabolic process	27	163	0.231098	0.670214	EVM0004537;EVM0004624;EVM0006819;EVM0007197;EVM0008152;EVM0008998;EVM0009301;EVM0010785;EVM0011982;EVM0012341;EVM0012935;EVM0013579;EVM0013895;EVM0014026;EVM0014075;EVM0014136;EVM0014777;EVM0015072;EVM0017582;EVM0018360;EVM0019791;EVM0020582;EVM0021351;EVM0022645;EVM0022987;EVM0023138;EVM0024222
GO:0035270	endocrine system development	11	60	0.231565	0.670214	EVM0000140;EVM0000631;EVM0003886;EVM0007297;EVM0011205;EVM0012751;EVM0013572;EVM0014302;EVM0016360;EVM0017302;EVM0021038
GO:0055001	muscle cell development	14	79	0.232198	0.670214	EVM0000117;EVM0004870;EVM0007597;EVM0009500;EVM0010070;EVM0012405;EVM0015068;EVM0015611;EVM0020237;EVM0022257;EVM0022756;EVM0022888;EVM0023006;EVM0023149
GO:0033333	fin development	10	54	0.23616	0.670214	EVM0001235;EVM0003990;EVM0006595;EVM0008125;EVM0010539;EVM0010869;EVM0013364;EVM0013572;EVM0018627;EVM0020517
GO:0044057	regulation of system process	10	54	0.23616	0.670214	EVM0002272;EVM0006616;EVM0007284;EVM0007325;EVM0012827;EVM0014801;EVM0014817;EVM0015068;EVM0015467;EVM0022257
GO:0033993	response to lipid	18	105	0.237146	0.670214	EVM0000485;EVM0006760;EVM0008193;EVM0009268;EVM0010444;EVM0011575;EVM0012175;EVM0014136;EVM0014818;EVM0016380;EVM0017066;EVM0017690;EVM0019064;EVM0021217;EVM0021406;EVM0021451;EVM0023261;EVM0024009
GO:1901657	glycosyl compound metabolic process	24	144	0.237563	0.670214	EVM0004350;EVM0004378;EVM0004624;EVM0004740;EVM0007197;EVM0008437;EVM0009301;EVM0010785;EVM0011982;EVM0012341;EVM0013095;EVM0013895;EVM0014026;EVM0014777;EVM0015072;EVM0016195;EVM0018360;EVM0018943;EVM0019791;EVM0020144;EVM0020582;EVM0022645;EVM0022987;EVM0023138
GO:0001678	cellular glucose homeostasis	3	12	0.24005	0.670214	EVM0000251;EVM0014777;EVM0024009
GO:0001757	somite specification	3	12	0.24005	0.670214	EVM0001607;EVM0002056;EVM0006005
GO:0007292	female gamete generation	3	12	0.24005	0.670214	EVM0008291;EVM0009388;EVM0014136
GO:0007379	segment specification	3	12	0.24005	0.670214	EVM0001607;EVM0002056;EVM0006005
GO:0008078	mesodermal cell migration	3	12	0.24005	0.670214	EVM0000998;EVM0007561;EVM0021244
GO:0008217	regulation of blood pressure	3	12	0.24005	0.670214	EVM0002272;EVM0014817;EVM0022321
GO:0032844	regulation of homeostatic process	3	12	0.24005	0.670214	EVM0000251;EVM0014009;EVM0024009
GO:0043280	positive regulation of cysteine-type endopeptidase activity involved in apoptotic process	3	12	0.24005	0.670214	EVM0003886;EVM0011178;EVM0023962
GO:0043542	endothelial cell migration	3	12	0.24005	0.670214	EVM0001609;EVM0008750;EVM0023149
GO:0045766	positive regulation of angiogenesis	3	12	0.24005	0.670214	EVM0001955;EVM0019108;EVM0022696
GO:0046330	positive regulation of JNK cascade	3	12	0.24005	0.670214	EVM0000949;EVM0014982;EVM0018163
GO:0048477	oogenesis	3	12	0.24005	0.670214	EVM0008291;EVM0009388;EVM0014136
GO:0050708	regulation of protein secretion	3	12	0.24005	0.670214	EVM0000251;EVM0016636;EVM0024009
GO:0051098	regulation of binding	3	12	0.24005	0.670214	EVM0002475;EVM0003886;EVM0016636
GO:0055008	cardiac muscle tissue morphogenesis	3	12	0.24005	0.670214	EVM0004870;EVM0007597;EVM0022257
GO:0060415	muscle tissue morphogenesis	3	12	0.24005	0.670214	EVM0004870;EVM0007597;EVM0022257
GO:1903034	regulation of response to wounding	3	12	0.24005	0.670214	EVM0003886;EVM0007742;EVM0024009
GO:1904018	positive regulation of vasculature development	3	12	0.24005	0.670214	EVM0001955;EVM0019108;EVM0022696
GO:2001056	positive regulation of cysteine-type endopeptidase activity	3	12	0.24005	0.670214	EVM0003886;EVM0011178;EVM0023962
GO:0007268	synaptic transmission	12	67	0.243107	0.670214	EVM0000808;EVM0002748;EVM0004731;EVM0007284;EVM0007339;EVM0008998;EVM0009580;EVM0012098;EVM0013038;EVM0014004;EVM0020516;EVM0024009
GO:0071900	regulation of protein serine/threonine kinase activity	12	67	0.243107	0.670214	EVM0000411;EVM0003115;EVM0003723;EVM0006021;EVM0008266;EVM0014136;EVM0015756;EVM0015998;EVM0016425;EVM0018163;EVM0020285;EVM0020934
GO:0099536	synaptic signaling	12	67	0.243107	0.670214	EVM0000808;EVM0002748;EVM0004731;EVM0007284;EVM0007339;EVM0008998;EVM0009580;EVM0012098;EVM0013038;EVM0014004;EVM0020516;EVM0024009
GO:0099537	trans-synaptic signaling	12	67	0.243107	0.670214	EVM0000808;EVM0002748;EVM0004731;EVM0007284;EVM0007339;EVM0008998;EVM0009580;EVM0012098;EVM0013038;EVM0014004;EVM0020516;EVM0024009
GO:0001570	vasculogenesis	8	42	0.24481	0.670214	EVM0004219;EVM0006616;EVM0011205;EVM0011622;EVM0018951;EVM0021651;EVM0022696;EVM0023149
GO:0006090	pyruvate metabolic process	8	42	0.24481	0.670214	EVM0004624;EVM0010785;EVM0011982;EVM0012341;EVM0014777;EVM0015072;EVM0018360;EVM0022987
GO:0007276	gamete generation	8	42	0.24481	0.670214	EVM0000631;EVM0003903;EVM0004219;EVM0008193;EVM0008291;EVM0009388;EVM0014136;EVM0023149
GO:0044724	single-organism carbohydrate catabolic process	8	42	0.24481	0.670214	EVM0004624;EVM0010785;EVM0011982;EVM0012341;EVM0014777;EVM0015072;EVM0018360;EVM0022987
GO:0051128	regulation of cellular component organization	31	191	0.247801	0.670214	EVM0000278;EVM0000324;EVM0000812;EVM0001472;EVM0002475;EVM0003607;EVM0003843;EVM0003886;EVM0004229;EVM0005074;EVM0005251;EVM0006025;EVM0007472;EVM0007561;EVM0007767;EVM0008168;EVM0008193;EVM0009607;EVM0011178;EVM0012970;EVM0013413;EVM0015381;EVM0016215;EVM0017636;EVM0018144;EVM0021387;EVM0022920;EVM0023149;EVM0023930;EVM0024009;EVM0024063
GO:0048882	lateral line development	7	36	0.248496	0.670214	EVM0001931;EVM0006657;EVM0007987;EVM0008193;EVM0013477;EVM0021467;EVM0023149
GO:0001505	regulation of neurotransmitter levels	4	18	0.250043	0.670214	EVM0000808;EVM0004731;EVM0012098;EVM0012573
GO:0006941	striated muscle contraction	4	18	0.250043	0.670214	EVM0000117;EVM0007122;EVM0009500;EVM0022257
GO:0016573	histone acetylation	4	18	0.250043	0.670214	EVM0001173;EVM0008050;EVM0019492;EVM0023613
GO:0034968	histone lysine methylation	4	18	0.250043	0.670214	EVM0003574;EVM0007486;EVM0012683;EVM0018421
GO:0045666	positive regulation of neuron differentiation	4	18	0.250043	0.670214	EVM0000168;EVM0017302;EVM0021387;EVM0023149
GO:0048384	retinoic acid receptor signaling pathway	4	18	0.250043	0.670214	EVM0009268;EVM0010081;EVM0010444;EVM0017690
GO:0055067	monovalent inorganic cation homeostasis	4	18	0.250043	0.670214	EVM0000206;EVM0004430;EVM0009928;EVM0018810
GO:0006470	protein dephosphorylation	20	119	0.250181	0.670214	EVM0000949;EVM0002591;EVM0006116;EVM0006316;EVM0006484;EVM0006898;EVM0009694;EVM0009800;EVM0011206;EVM0011353;EVM0011654;EVM0013703;EVM0014694;EVM0018016;EVM0020285;EVM0020287;EVM0020657;EVM0022534;EVM0022764;EVM0024051
GO:0008361	regulation of cell size	5	24	0.252346	0.670214	EVM0005074;EVM0008168;EVM0008193;EVM0021387;EVM0023149
GO:0034329	cell junction assembly	5	24	0.252346	0.670214	EVM0007561;EVM0007767;EVM0008894;EVM0014879;EVM0022305
GO:0048884	neuromast development	5	24	0.252346	0.670214	EVM0001931;EVM0006657;EVM0007987;EVM0013477;EVM0021467
GO:0001934	positive regulation of protein phosphorylation	10	55	0.254501	0.670214	EVM0000949;EVM0002475;EVM0003723;EVM0003876;EVM0007561;EVM0008266;EVM0014136;EVM0014982;EVM0018163;EVM0024009
GO:0009187	cyclic nucleotide metabolic process	10	55	0.254501	0.670214	EVM0004537;EVM0006819;EVM0008152;EVM0008998;EVM0011432;EVM0012935;EVM0013579;EVM0014075;EVM0014136;EVM0024222
GO:0009190	cyclic nucleotide biosynthetic process	10	55	0.254501	0.670214	EVM0004537;EVM0006819;EVM0008152;EVM0008998;EVM0011432;EVM0012935;EVM0013579;EVM0014075;EVM0014136;EVM0024222
GO:0030522	intracellular receptor signaling pathway	10	55	0.254501	0.670214	EVM0009268;EVM0010081;EVM0010444;EVM0012175;EVM0017066;EVM0017690;EVM0019399;EVM0021217;EVM0021406;EVM0023261
GO:0035725	sodium ion transmembrane transport	10	55	0.254501	0.670214	EVM0005255;EVM0006249;EVM0015068;EVM0015356;EVM0017419;EVM0018481;EVM0018695;EVM0019255;EVM0019739;EVM0024093
GO:0051270	regulation of cellular component movement	10	55	0.254501	0.670214	EVM0000998;EVM0006616;EVM0008193;EVM0008750;EVM0012751;EVM0014879;EVM0022090;EVM0022305;EVM0023149;EVM0024009
GO:0000165	MAPK cascade	15	87	0.255654	0.670214	EVM0000949;EVM0003876;EVM0004229;EVM0005724;EVM0007238;EVM0008266;EVM0009361;EVM0010997;EVM0014136;EVM0014982;EVM0015531;EVM0018163;EVM0020285;EVM0020461;EVM0024009
GO:0052652	cyclic purine nucleotide metabolic process	9	49	0.260307	0.670214	EVM0004537;EVM0006819;EVM0008152;EVM0008998;EVM0012935;EVM0013579;EVM0014075;EVM0014136;EVM0024222
GO:0032268	regulation of cellular protein metabolic process	44	279	0.260933	0.670214	EVM0000411;EVM0000949;EVM0001903;EVM0002475;EVM0003115;EVM0003723;EVM0003783;EVM0003876;EVM0003886;EVM0004219;EVM0004229;EVM0004883;EVM0004899;EVM0005194;EVM0006021;EVM0006116;EVM0007561;EVM0007742;EVM0007957;EVM0008266;EVM0008405;EVM0009299;EVM0009361;EVM0010306;EVM0011178;EVM0011206;EVM0014136;EVM0014576;EVM0014618;EVM0014982;EVM0015132;EVM0015292;EVM0015756;EVM0015998;EVM0016425;EVM0018019;EVM…
GO:0033036	macromolecule localization	80	522	0.262059	0.670214	EVM0000163;EVM0000206;EVM0000251;EVM0000476;EVM0000706;EVM0000707;EVM0001528;EVM0001921;EVM0001931;EVM0002110;EVM0002336;EVM0002368;EVM0002475;EVM0002643;EVM0002748;EVM0003434;EVM0003725;EVM0003886;EVM0003902;EVM0004168;EVM0004219;EVM0004731;EVM0004806;EVM0004875;EVM0005812;EVM0006025;EVM0006031;EVM0006048;EVM0006402;EVM0007031;EVM0007196;EVM0007472;EVM0007636;EVM0008095;EVM0008375;EVM0008642;EVM…
GO:0051726	regulation of cell cycle	20	120	0.262679	0.670214	EVM0000251;EVM0000411;EVM0003115;EVM0003607;EVM0003886;EVM0004122;EVM0006021;EVM0008168;EVM0010338;EVM0011213;EVM0011536;EVM0015756;EVM0015998;EVM0016219;EVM0016423;EVM0016425;EVM0017909;EVM0020417;EVM0020934;EVM0024009
GO:0001839	neural plate morphogenesis	2	7	0.2637	0.670214	EVM0012766;EVM0015504
GO:0002791	regulation of peptide secretion	2	7	0.2637	0.670214	EVM0000251;EVM0024009
GO:0006030	chitin metabolic process	2	7	0.2637	0.670214	EVM0014928;EVM0018483
GO:0006595	polyamine metabolic process	2	7	0.2637	0.670214	EVM0002718;EVM0008437
GO:0007189	adenylate cyclase-activating G-protein coupled receptor signaling pathway	2	7	0.2637	0.670214	EVM0008998;EVM0014801
GO:0007528	neuromuscular junction development	2	7	0.2637	0.670214	EVM0016749;EVM0021784
GO:0009395	phospholipid catabolic process	2	7	0.2637	0.670214	EVM0006616;EVM0022616
GO:0010469	regulation of receptor activity	2	7	0.2637	0.670214	EVM0008042;EVM0024009
GO:0015936	coenzyme A metabolic process	2	7	0.2637	0.670214	EVM0013895;EVM0019791
GO:0018209	peptidyl-serine modification	2	7	0.2637	0.670214	EVM0002475;EVM0013504
GO:0021538	epithalamus development	2	7	0.2637	0.670214	EVM0006031;EVM0016215
GO:0030038	contractile actin filament bundle assembly	2	7	0.2637	0.670214	EVM0000324;EVM0004229
GO:0030048	actin filament-based movement	2	7	0.2637	0.670214	EVM0004870;EVM0007597
GO:0030325	adrenal gland development	2	7	0.2637	0.670214	EVM0000140;EVM0000631
GO:0031102	neuron projection regeneration	2	7	0.2637	0.670214	EVM0001264;EVM0004383
GO:0032496	response to lipopolysaccharide	2	7	0.2637	0.670214	EVM0008193;EVM0024009
GO:0033865	nucleoside bisphosphate metabolic process	2	7	0.2637	0.670214	EVM0013895;EVM0019791
GO:0033875	ribonucleoside bisphosphate metabolic process	2	7	0.2637	0.670214	EVM0013895;EVM0019791
GO:0034032	purine nucleoside bisphosphate metabolic process	2	7	0.2637	0.670214	EVM0013895;EVM0019791
GO:0042664	negative regulation of endodermal cell fate specification	2	7	0.2637	0.670214	EVM0004857;EVM0012751
GO:0043149	stress fiber assembly	2	7	0.2637	0.670214	EVM0000324;EVM0004229
GO:0043200	response to amino acid	2	7	0.2637	0.670214	EVM0009607;EVM0023930
GO:0043487	regulation of RNA stability	2	7	0.2637	0.670214	EVM0002241;EVM0011302
GO:0043588	skin development	2	7	0.2637	0.670214	EVM0003990;EVM0007767
GO:0045197	establishment or maintenance of epithelial cell apical/basal polarity	2	7	0.2637	0.670214	EVM0002056;EVM0004731
GO:0045992	negative regulation of embryonic development	2	7	0.2637	0.670214	EVM0004857;EVM0012751
GO:0048813	dendrite morphogenesis	2	7	0.2637	0.670214	EVM0015381;EVM0016215
GO:0050709	negative regulation of protein secretion	2	7	0.2637	0.670214	EVM0000251;EVM0016636
GO:0050772	positive regulation of axonogenesis	2	7	0.2637	0.670214	EVM0021387;EVM0023149
GO:0051153	regulation of striated muscle cell differentiation	2	7	0.2637	0.670214	EVM0002241;EVM0011302
GO:0060325	face morphogenesis	2	7	0.2637	0.670214	EVM0010081;EVM0020711
GO:0060491	regulation of cell projection assembly	2	7	0.2637	0.670214	EVM0003843;EVM0007472
GO:0060897	neural plate regionalization	2	7	0.2637	0.670214	EVM0009399;EVM0009949
GO:0061318	renal filtration cell differentiation	2	7	0.2637	0.670214	EVM0000140;EVM0017859
GO:0070252	actin-mediated cell contraction	2	7	0.2637	0.670214	EVM0004870;EVM0007597
GO:0070306	lens fiber cell differentiation	2	7	0.2637	0.670214	EVM0003886;EVM0004229
GO:0072010	glomerular epithelium development	2	7	0.2637	0.670214	EVM0000140;EVM0017859
GO:0072112	glomerular visceral epithelial cell differentiation	2	7	0.2637	0.670214	EVM0000140;EVM0017859
GO:0072311	glomerular epithelial cell differentiation	2	7	0.2637	0.670214	EVM0000140;EVM0017859
GO:0090087	regulation of peptide transport	2	7	0.2637	0.670214	EVM0000251;EVM0024009
GO:0090276	regulation of peptide hormone secretion	2	7	0.2637	0.670214	EVM0000251;EVM0024009
GO:1903225	negative regulation of endodermal cell differentiation	2	7	0.2637	0.670214	EVM0004857;EVM0012751
GO:2000542	negative regulation of gastrulation	2	7	0.2637	0.670214	EVM0004857;EVM0012751
GO:0000098	sulfur amino acid catabolic process	1	2	0.265446	0.670214	EVM0014114
GO:0000103	sulfate assimilation	1	2	0.265446	0.670214	EVM0008773
GO:0000959	mitochondrial RNA metabolic process	1	2	0.265446	0.670214	EVM0009301
GO:0001676	long-chain fatty acid metabolic process	1	2	0.265446	0.670214	EVM0004219
GO:0001905	activation of membrane attack complex	1	2	0.265446	0.670214	EVM0007742
GO:0001919	regulation of receptor recycling	1	2	0.265446	0.670214	EVM0007767
GO:0001954	positive regulation of cell-matrix adhesion	1	2	0.265446	0.670214	EVM0002475
GO:0001969	regulation of activation of membrane attack complex	1	2	0.265446	0.670214	EVM0007742
GO:0001971	negative regulation of activation of membrane attack complex	1	2	0.265446	0.670214	EVM0007742
GO:0001976	neurological system process involved in regulation of systemic arterial blood pressure	1	2	0.265446	0.670214	EVM0002272
GO:0002574	thrombocyte differentiation	1	2	0.265446	0.670214	EVM0013477
GO:0002673	regulation of acute inflammatory response	1	2	0.265446	0.670214	EVM0007742
GO:0002696	positive regulation of leukocyte activation	1	2	0.265446	0.670214	EVM0001931
GO:0002793	positive regulation of peptide secretion	1	2	0.265446	0.670214	EVM0024009
GO:0003044	regulation of systemic arterial blood pressure mediated by a chemical signal	1	2	0.265446	0.670214	EVM0002272
GO:0003142	cardiogenic plate morphogenesis	1	2	0.265446	0.670214	EVM0013572
GO:0003144	embryonic heart tube formation	1	2	0.265446	0.670214	EVM0013572
GO:0003229	ventricular cardiac muscle tissue development	1	2	0.265446	0.670214	EVM0022257
GO:0006233	dTDP biosynthetic process	1	2	0.265446	0.670214	EVM0023846
GO:0006349	regulation of gene expression by genetic imprinting	1	2	0.265446	0.670214	EVM0002475
GO:0006482	protein demethylation	1	2	0.265446	0.670214	EVM0008014
GO:0006597	spermine biosynthetic process	1	2	0.265446	0.670214	EVM0008437
GO:0006809	nitric oxide biosynthetic process	1	2	0.265446	0.670214	EVM0004042
GO:0006837	serotonin transport	1	2	0.265446	0.670214	EVM0017419
GO:0006848	pyruvate transport	1	2	0.265446	0.670214	EVM0008586
GO:0006850	mitochondrial pyruvate transport	1	2	0.265446	0.670214	EVM0008586
GO:0006878	cellular copper ion homeostasis	1	2	0.265446	0.670214	EVM0009332
GO:0006892	post-Golgi vesicle-mediated transport	1	2	0.265446	0.670214	EVM0004806
GO:0006893	Golgi to plasma membrane transport	1	2	0.265446	0.670214	EVM0004806
GO:0006911	phagocytosis, engulfment	1	2	0.265446	0.670214	EVM0001077
GO:0006984	ER-nucleus signaling pathway	1	2	0.265446	0.670214	EVM0002475
GO:0007221	positive regulation of transcription of Notch receptor target	1	2	0.265446	0.670214	EVM0000140
GO:0007260	tyrosine phosphorylation of STAT protein	1	2	0.265446	0.670214	EVM0004229
GO:0007509	mesoderm migration involved in gastrulation	1	2	0.265446	0.670214	EVM0007561
GO:0007638	mechanosensory behavior	1	2	0.265446	0.670214	EVM0021467
GO:0008214	protein dealkylation	1	2	0.265446	0.670214	EVM0008014
GO:0008215	spermine metabolic process	1	2	0.265446	0.670214	EVM0008437
GO:0008216	spermidine metabolic process	1	2	0.265446	0.670214	EVM0008437
GO:0008535	respiratory chain complex IV assembly	1	2	0.265446	0.670214	EVM0009332
GO:0009133	nucleoside diphosphate biosynthetic process	1	2	0.265446	0.670214	EVM0023846
GO:0009138	pyrimidine nucleoside diphosphate metabolic process	1	2	0.265446	0.670214	EVM0023846
GO:0009139	pyrimidine nucleoside diphosphate biosynthetic process	1	2	0.265446	0.670214	EVM0023846
GO:0009189	deoxyribonucleoside diphosphate biosynthetic process	1	2	0.265446	0.670214	EVM0023846
GO:0009196	pyrimidine deoxyribonucleoside diphosphate metabolic process	1	2	0.265446	0.670214	EVM0023846
GO:0009197	pyrimidine deoxyribonucleoside diphosphate biosynthetic process	1	2	0.265446	0.670214	EVM0023846
GO:0009256	10-formyltetrahydrofolate metabolic process	1	2	0.265446	0.670214	EVM0013481
GO:0009258	10-formyltetrahydrofolate catabolic process	1	2	0.265446	0.670214	EVM0013481
GO:0009298	GDP-mannose biosynthetic process	1	2	0.265446	0.670214	EVM0016991
GO:0009397	folic acid-containing compound catabolic process	1	2	0.265446	0.670214	EVM0013481
GO:0010159	specification of organ position	1	2	0.265446	0.670214	EVM0017233
GO:0010324	membrane invagination	1	2	0.265446	0.670214	EVM0001077
GO:0010578	regulation of adenylate cyclase activity involved in G-protein coupled receptor signaling pathway	1	2	0.265446	0.670214	EVM0008998
GO:0010579	positive regulation of adenylate cyclase activity involved in G-protein coupled receptor signaling pathway	1	2	0.265446	0.670214	EVM0008998
GO:0010676	positive regulation of cellular carbohydrate metabolic process	1	2	0.265446	0.670214	EVM0024009
GO:0010718	positive regulation of epithelial to mesenchymal transition	1	2	0.265446	0.670214	EVM0003886
GO:0010822	positive regulation of mitochondrion organization	1	2	0.265446	0.670214	EVM0012970
GO:0010866	regulation of triglyceride biosynthetic process	1	2	0.265446	0.670214	EVM0011206
GO:0010867	positive regulation of triglyceride biosynthetic process	1	2	0.265446	0.670214	EVM0011206
GO:0015812	gamma-aminobutyric acid transport	1	2	0.265446	0.670214	EVM0006249
GO:0015858	nucleoside transport	1	2	0.265446	0.670214	EVM0016427
GO:0015860	purine nucleoside transmembrane transport	1	2	0.265446	0.670214	EVM0016427
GO:0016577	histone demethylation	1	2	0.265446	0.670214	EVM0008014
GO:0018206	peptidyl-methionine modification	1	2	0.265446	0.670214	EVM0008050
GO:0019285	glycine betaine biosynthetic process from choline	1	2	0.265446	0.670214	EVM0010985
GO:0019919	peptidyl-arginine methylation, to asymmetrical-dimethyl arginine	1	2	0.265446	0.670214	EVM0005313
GO:0021501	prechordal plate formation	1	2	0.265446	0.670214	EVM0010081
GO:0021767	mammillary body development	1	2	0.265446	0.670214	EVM0010017
GO:0021855	hypothalamus cell migration	1	2	0.265446	0.670214	EVM0010017
GO:0021987	cerebral cortex development	1	2	0.265446	0.670214	EVM0002475
GO:0022029	telencephalon cell migration	1	2	0.265446	0.670214	EVM0010017
GO:0030187	melatonin biosynthetic process	1	2	0.265446	0.670214	EVM0004444
GO:0030299	intestinal cholesterol absorption	1	2	0.265446	0.670214	EVM0001931
GO:0030328	prenylcysteine catabolic process	1	2	0.265446	0.670214	EVM0014114
GO:0030329	prenylcysteine metabolic process	1	2	0.265446	0.670214	EVM0014114
GO:0030449	regulation of complement activation	1	2	0.265446	0.670214	EVM0007742
GO:0031455	glycine betaine metabolic process	1	2	0.265446	0.670214	EVM0010985
GO:0031456	glycine betaine biosynthetic process	1	2	0.265446	0.670214	EVM0010985
GO:0031581	hemidesmosome assembly	1	2	0.265446	0.670214	EVM0008894
GO:0031663	lipopolysaccharide-mediated signaling pathway	1	2	0.265446	0.670214	EVM0024009
GO:0032024	positive regulation of insulin secretion	1	2	0.265446	0.670214	EVM0024009
GO:0032231	regulation of actin filament bundle assembly	1	2	0.265446	0.670214	EVM0004229
GO:0032233	positive regulation of actin filament bundle assembly	1	2	0.265446	0.670214	EVM0004229
GO:0032781	positive regulation of ATPase activity	1	2	0.265446	0.670214	EVM0004568
GO:0032957	inositol trisphosphate metabolic process	1	2	0.265446	0.670214	EVM0020302
GO:0033687	osteoblast proliferation	1	2	0.265446	0.670214	EVM0003886
GO:0033688	regulation of osteoblast proliferation	1	2	0.265446	0.670214	EVM0003886
GO:0034103	regulation of tissue remodeling	1	2	0.265446	0.670214	EVM0012751
GO:0034970	histone H3-R2 methylation	1	2	0.265446	0.670214	EVM0005313
GO:0035306	positive regulation of dephosphorylation	1	2	0.265446	0.670214	EVM0011206
GO:0035307	positive regulation of protein dephosphorylation	1	2	0.265446	0.670214	EVM0011206
GO:0035413	positive regulation of catenin import into nucleus	1	2	0.265446	0.670214	EVM0003886
GO:0035414	negative regulation of catenin import into nucleus	1	2	0.265446	0.670214	EVM0012766
GO:0035434	copper ion transmembrane transport	1	2	0.265446	0.670214	EVM0016380
GO:0035477	regulation of angioblast cell migration involved in selective angioblast sprouting	1	2	0.265446	0.670214	EVM0006616
GO:0035701	hematopoietic stem cell migration	1	2	0.265446	0.670214	EVM0023149
GO:0042136	neurotransmitter biosynthetic process	1	2	0.265446	0.670214	EVM0012573
GO:0042307	positive regulation of protein import into nucleus	1	2	0.265446	0.670214	EVM0003886
GO:0042503	tyrosine phosphorylation of Stat3 protein	1	2	0.265446	0.670214	EVM0004229
GO:0042509	regulation of tyrosine phosphorylation of STAT protein	1	2	0.265446	0.670214	EVM0004229
GO:0042516	regulation of tyrosine phosphorylation of Stat3 protein	1	2	0.265446	0.670214	EVM0004229
GO:0042560	pteridine-containing compound catabolic process	1	2	0.265446	0.670214	EVM0013481
GO:0042699	follicle-stimulating hormone signaling pathway	1	2	0.265446	0.670214	EVM0018317
GO:0042759	long-chain fatty acid biosynthetic process	1	2	0.265446	0.670214	EVM0004219
GO:0042761	very long-chain fatty acid biosynthetic process	1	2	0.265446	0.670214	EVM0020717
GO:0043001	Golgi to plasma membrane protein transport	1	2	0.265446	0.670214	EVM0004806
GO:0043584	nose development	1	2	0.265446	0.670214	EVM0007987
GO:0043589	skin morphogenesis	1	2	0.265446	0.670214	EVM0003990
GO:0043686	co-translational protein modification	1	2	0.265446	0.670214	EVM0012142
GO:0043901	negative regulation of multi-organism process	1	2	0.265446	0.670214	EVM0009388
GO:0044003	modification by symbiont of host morphology or physiology	1	2	0.265446	0.670214	EVM0003886
GO:0044273	sulfur compound catabolic process	1	2	0.265446	0.670214	EVM0014114
GO:0044335	canonical Wnt signaling pathway involved in neural crest cell differentiation	1	2	0.265446	0.670214	EVM0024030
GO:0045103	intermediate filament-based process	1	2	0.265446	0.670214	EVM0010045
GO:0045104	intermediate filament cytoskeleton organization	1	2	0.265446	0.670214	EVM0010045
GO:0045168	cell-cell signaling involved in cell fate commitment	1	2	0.265446	0.670214	EVM0012565
GO:0045198	establishment of epithelial cell apical/basal polarity	1	2	0.265446	0.670214	EVM0002056
GO:0045603	positive regulation of endothelial cell differentiation	1	2	0.265446	0.670214	EVM0011205
GO:0045777	positive regulation of blood pressure	1	2	0.265446	0.670214	EVM0002272
GO:0045916	negative regulation of complement activation	1	2	0.265446	0.670214	EVM0007742
GO:0046072	dTDP metabolic process	1	2	0.265446	0.670214	EVM0023846
GO:0046209	nitric oxide metabolic process	1	2	0.265446	0.670214	EVM0004042
GO:0046470	phosphatidylcholine metabolic process	1	2	0.265446	0.670214	EVM0003692
GO:0046685	response to arsenic-containing substance	1	2	0.265446	0.670214	EVM0002084
GO:0046716	muscle cell cellular homeostasis	1	2	0.265446	0.670214	EVM0000889
GO:0046827	positive regulation of protein export from nucleus	1	2	0.265446	0.670214	EVM0002475
GO:0046850	regulation of bone remodeling	1	2	0.265446	0.670214	EVM0012751
GO:0046928	regulation of neurotransmitter secretion	1	2	0.265446	0.670214	EVM0000808
GO:0048009	insulin-like growth factor receptor signaling pathway	1	2	0.265446	0.670214	EVM0018019
GO:0048016	inositol phosphate-mediated signaling	1	2	0.265446	0.670214	EVM0007003
GO:0048268	clathrin coat assembly	1	2	0.265446	0.670214	EVM0022158
GO:0048569	post-embryonic organ development	1	2	0.265446	0.670214	EVM0008168
GO:0048842	positive regulation of axon extension involved in axon guidance	1	2	0.265446	0.670214	EVM0023149
GO:0050728	negative regulation of inflammatory response	1	2	0.265446	0.670214	EVM0003886
GO:0050732	negative regulation of peptidyl-tyrosine phosphorylation	1	2	0.265446	0.670214	EVM0004229
GO:0050867	positive regulation of cell activation	1	2	0.265446	0.670214	EVM0001931
GO:0050891	multicellular organismal water homeostasis	1	2	0.265446	0.670214	EVM0007767
GO:0050892	intestinal absorption	1	2	0.265446	0.670214	EVM0001931
GO:0051251	positive regulation of lymphocyte activation	1	2	0.265446	0.670214	EVM0001931
GO:0051492	regulation of stress fiber assembly	1	2	0.265446	0.670214	EVM0004229
GO:0051496	positive regulation of stress fiber assembly	1	2	0.265446	0.670214	EVM0004229
GO:0051701	interaction with host	1	2	0.265446	0.670214	EVM0003886
GO:0052173	response to defenses of other organism involved in symbiotic interaction	1	2	0.265446	0.670214	EVM0003886
GO:0052200	response to host defenses	1	2	0.265446	0.670214	EVM0003886
GO:0055010	ventricular cardiac muscle tissue morphogenesis	1	2	0.265446	0.670214	EVM0022257
GO:0060031	mediolateral intercalation	1	2	0.265446	0.670214	EVM0016591
GO:0060039	pericardium development	1	2	0.265446	0.670214	EVM0003886
GO:0060281	regulation of oocyte development	1	2	0.265446	0.670214	EVM0009388
GO:0060997	dendritic spine morphogenesis	1	2	0.265446	0.670214	EVM0015381
GO:0061373	mammillary axonal complex development	1	2	0.265446	0.670214	EVM0010017
GO:0061374	mammillothalamic axonal tract development	1	2	0.265446	0.670214	EVM0010017
GO:0061381	cell migration in diencephalon	1	2	0.265446	0.670214	EVM0010017
GO:0070254	mucus secretion	1	2	0.265446	0.670214	EVM0024009
GO:0070255	regulation of mucus secretion	1	2	0.265446	0.670214	EVM0024009
GO:0070257	positive regulation of mucus secretion	1	2	0.265446	0.670214	EVM0024009
GO:0070278	extracellular matrix constituent secretion	1	2	0.265446	0.670214	EVM0019467
GO:0070830	bicellular tight junction assembly	1	2	0.265446	0.670214	EVM0007767
GO:0070831	basement membrane assembly	1	2	0.265446	0.670214	EVM0021789
GO:0070849	response to epidermal growth factor	1	2	0.265446	0.670214	EVM0020461
GO:0070986	left/right axis specification	1	2	0.265446	0.670214	EVM0011866
GO:0071467	cellular response to pH	1	2	0.265446	0.670214	EVM0019064
GO:0071514	genetic imprinting	1	2	0.265446	0.670214	EVM0002475
GO:0071526	semaphorin-plexin signaling pathway	1	2	0.265446	0.670214	EVM0018951
GO:0071908	determination of intestine left/right asymmetry	1	2	0.265446	0.670214	EVM0013572
GO:0072003	kidney rudiment formation	1	2	0.265446	0.670214	EVM0000526
GO:0072116	pronephros formation	1	2	0.265446	0.670214	EVM0000526
GO:0072530	purine-containing compound transmembrane transport	1	2	0.265446	0.670214	EVM0016427
GO:0072574	hepatocyte proliferation	1	2	0.265446	0.670214	EVM0012403
GO:0072575	epithelial cell proliferation involved in liver morphogenesis	1	2	0.265446	0.670214	EVM0012403
GO:0075136	response to host	1	2	0.265446	0.670214	EVM0003886
GO:0086100	endothelin receptor signaling pathway	1	2	0.265446	0.670214	EVM0022321
GO:0090003	regulation of establishment of protein localization to plasma membrane	1	2	0.265446	0.670214	EVM0007472
GO:0090004	positive regulation of establishment of protein localization to plasma membrane	1	2	0.265446	0.670214	EVM0007472
GO:0090104	pancreatic epsilon cell differentiation	1	2	0.265446	0.670214	EVM0021038
GO:0090136	epithelial cell-cell adhesion	1	2	0.265446	0.670214	EVM0007767
GO:0090207	regulation of triglyceride metabolic process	1	2	0.265446	0.670214	EVM0011206
GO:0090208	positive regulation of triglyceride metabolic process	1	2	0.265446	0.670214	EVM0011206
GO:0090243	fibroblast growth factor receptor signaling pathway involved in somitogenesis	1	2	0.265446	0.670214	EVM0016566
GO:0090277	positive regulation of peptide hormone secretion	1	2	0.265446	0.670214	EVM0024009
GO:0090303	positive regulation of wound healing	1	2	0.265446	0.670214	EVM0024009
GO:0090497	mesenchymal cell migration	1	2	0.265446	0.670214	EVM0003990
GO:0097061	dendritic spine organization	1	2	0.265446	0.670214	EVM0015381
GO:0097191	extrinsic apoptotic signaling pathway	1	2	0.265446	0.670214	EVM0008528
GO:0097384	cellular lipid biosynthetic process	1	2	0.265446	0.670214	EVM0002110
GO:0098856	intestinal lipid absorption	1	2	0.265446	0.670214	EVM0001931
GO:1900182	positive regulation of protein localization to nucleus	1	2	0.265446	0.670214	EVM0003886
GO:1901642	nucleoside transmembrane transport	1	2	0.265446	0.670214	EVM0016427
GO:1902669	positive regulation of axon guidance	1	2	0.265446	0.670214	EVM0023149
GO:1903076	regulation of protein localization to plasma membrane	1	2	0.265446	0.670214	EVM0007472
GO:1903078	positive regulation of protein localization to plasma membrane	1	2	0.265446	0.670214	EVM0007472
GO:1903729	regulation of plasma membrane organization	1	2	0.265446	0.670214	EVM0007472
GO:1904375	regulation of protein localization to cell periphery	1	2	0.265446	0.670214	EVM0007472
GO:1904377	positive regulation of protein localization to cell periphery	1	2	0.265446	0.670214	EVM0007472
GO:1904591	positive regulation of protein import	1	2	0.265446	0.670214	EVM0003886
GO:2000178	negative regulation of neural precursor cell proliferation	1	2	0.265446	0.670214	EVM0003749
GO:2000242	negative regulation of reproductive process	1	2	0.265446	0.670214	EVM0009388
GO:2000257	regulation of protein activation cascade	1	2	0.265446	0.670214	EVM0007742
GO:2000258	negative regulation of protein activation cascade	1	2	0.265446	0.670214	EVM0007742
GO:2000471	regulation of hematopoietic stem cell migration	1	2	0.265446	0.670214	EVM0023149
GO:2000472	negative regulation of hematopoietic stem cell migration	1	2	0.265446	0.670214	EVM0023149
GO:2001057	reactive nitrogen species metabolic process	1	2	0.265446	0.670214	EVM0004042
GO:0060255	regulation of macromolecule metabolic process	193	1296	0.266273	0.671654	EVM0000140;EVM0000224;EVM0000278;EVM0000297;EVM0000389;EVM0000411;EVM0000485;EVM0000793;EVM0000808;EVM0000925;EVM0000949;EVM0000986;EVM0001007;EVM0001009;EVM0001070;EVM0001105;EVM0001173;EVM0001240;EVM0001387;EVM0001439;EVM0001444;EVM0001475;EVM0001607;EVM0001609;EVM0001799;EVM0001831;EVM0001903;EVM0001955;EVM0002132;EVM0002241;EVM0002265;EVM0002270;EVM0002475;EVM0002752;EVM0002780;EVM0002905;EVM…
GO:0016311	dephosphorylation	28	173	0.26645	0.671654	EVM0000358;EVM0000949;EVM0002031;EVM0002038;EVM0002591;EVM0006116;EVM0006316;EVM0006484;EVM0006898;EVM0006901;EVM0009269;EVM0009694;EVM0009800;EVM0009821;EVM0011206;EVM0011353;EVM0011654;EVM0013703;EVM0014694;EVM0017318;EVM0017862;EVM0018016;EVM0020285;EVM0020287;EVM0020657;EVM0022534;EVM0022764;EVM0024051
GO:0009260	ribonucleotide biosynthetic process	19	114	0.269637	0.678584	EVM0004350;EVM0004378;EVM0004537;EVM0006819;EVM0007197;EVM0008152;EVM0008998;EVM0012935;EVM0013579;EVM0014026;EVM0014075;EVM0014136;EVM0017582;EVM0019791;EVM0020144;EVM0021351;EVM0022645;EVM0023138;EVM0024222
GO:0046390	ribose phosphate biosynthetic process	19	114	0.269637	0.678584	EVM0004350;EVM0004378;EVM0004537;EVM0006819;EVM0007197;EVM0008152;EVM0008998;EVM0012935;EVM0013579;EVM0014026;EVM0014075;EVM0014136;EVM0017582;EVM0019791;EVM0020144;EVM0021351;EVM0022645;EVM0023138;EVM0024222
GO:0015031	protein transport	60	388	0.271291	0.68219	EVM0000206;EVM0000251;EVM0001528;EVM0001921;EVM0002336;EVM0002475;EVM0002643;EVM0002748;EVM0003434;EVM0003725;EVM0003886;EVM0003902;EVM0004168;EVM0004731;EVM0004806;EVM0004875;EVM0005812;EVM0006025;EVM0006031;EVM0006048;EVM0006402;EVM0007031;EVM0007196;EVM0007472;EVM0008095;EVM0008375;EVM0008642;EVM0009580;EVM0009771;EVM0009786;EVM0010327;EVM0011431;EVM0011848;EVM0012766;EVM0012872;EVM0012885;EVM…
GO:0006936	muscle contraction	7	37	0.271746	0.682229	EVM0000117;EVM0007122;EVM0007325;EVM0008631;EVM0009500;EVM0022257;EVM0023006
GO:0007599	hemostasis	7	37	0.271746	0.682229	EVM0004663;EVM0011007;EVM0011799;EVM0012355;EVM0014576;EVM0014879;EVM0022305
GO:0022604	regulation of cell morphogenesis	10	56	0.2733	0.685018	EVM0003886;EVM0005074;EVM0007767;EVM0008168;EVM0008193;EVM0013413;EVM0015381;EVM0016215;EVM0021387;EVM0023149
GO:0042327	positive regulation of phosphorylation	10	56	0.2733	0.685018	EVM0000949;EVM0002475;EVM0003723;EVM0003876;EVM0007561;EVM0008266;EVM0014136;EVM0014982;EVM0018163;EVM0024009
GO:0060041	retina development in camera-type eye	20	121	0.275409	0.689747	EVM0000334;EVM0000631;EVM0001070;EVM0001955;EVM0003316;EVM0003723;EVM0005541;EVM0006657;EVM0007987;EVM0010610;EVM0012751;EVM0014040;EVM0015655;EVM0016309;EVM0017582;EVM0018329;EVM0019005;EVM0019108;EVM0020934;EVM0022888
GO:0007266	Rho protein signal transduction	6	31	0.277	0.692053	EVM0000168;EVM0000324;EVM0007792;EVM0018679;EVM0022266;EVM0022438
GO:0032101	regulation of response to external stimulus	6	31	0.277	0.692053	EVM0000631;EVM0003886;EVM0007742;EVM0008193;EVM0022090;EVM0023149
GO:0043547	positive regulation of GTPase activity	6	31	0.277	0.692053	EVM0000168;EVM0000867;EVM0004741;EVM0004959;EVM0010005;EVM0021036
GO:0009199	ribonucleoside triphosphate metabolic process	16	95	0.277851	0.692172	EVM0004350;EVM0004624;EVM0007197;EVM0009301;EVM0010785;EVM0011982;EVM0012341;EVM0014026;EVM0014777;EVM0015072;EVM0018360;EVM0020144;EVM0020582;EVM0022645;EVM0022987;EVM0023138
GO:0060548	negative regulation of cell death	14	82	0.277932	0.692172	EVM0000251;EVM0002475;EVM0004541;EVM0006045;EVM0006600;EVM0009694;EVM0010017;EVM0011608;EVM0011654;EVM0012134;EVM0012970;EVM0018019;EVM0021880;EVM0022696
GO:0006334	nucleosome assembly	9	50	0.280476	0.692172	EVM0001173;EVM0001993;EVM0003571;EVM0008050;EVM0013024;EVM0019913;EVM0021287;EVM0021523;EVM0022159
GO:0048793	pronephros development	9	50	0.280476	0.692172	EVM0000140;EVM0000526;EVM0007987;EVM0011531;EVM0014040;EVM0015566;EVM0018163;EVM0018337;EVM0022257
GO:0006541	glutamine metabolic process	3	13	0.281287	0.692172	EVM0002971;EVM0010984;EVM0013305
GO:0007205	protein kinase C-activating G-protein coupled receptor signaling pathway	3	13	0.281287	0.692172	EVM0013958;EVM0021472;EVM0022359
GO:0016358	dendrite development	3	13	0.281287	0.692172	EVM0007472;EVM0015381;EVM0016215
GO:0019835	cytolysis	3	13	0.281287	0.692172	EVM0002512;EVM0013940;EVM0017297
GO:0031647	regulation of protein stability	3	13	0.281287	0.692172	EVM0001955;EVM0003886;EVM0019108
GO:0032874	positive regulation of stress-activated MAPK cascade	3	13	0.281287	0.692172	EVM0000949;EVM0014982;EVM0018163
GO:0048644	muscle organ morphogenesis	3	13	0.281287	0.692172	EVM0004870;EVM0007597;EVM0022257
GO:0055003	cardiac myofibril assembly	3	13	0.281287	0.692172	EVM0000117;EVM0004870;EVM0007597
GO:0060216	definitive hemopoiesis	3	13	0.281287	0.692172	EVM0001955;EVM0011205;EVM0019108
GO:0070304	positive regulation of stress-activated protein kinase signaling cascade	3	13	0.281287	0.692172	EVM0000949;EVM0014982;EVM0018163
GO:0006220	pyrimidine nucleotide metabolic process	5	25	0.281366	0.692172	EVM0004350;EVM0004378;EVM0007197;EVM0020144;EVM0023846
GO:0006221	pyrimidine nucleotide biosynthetic process	5	25	0.281366	0.692172	EVM0004350;EVM0004378;EVM0007197;EVM0020144;EVM0023846
GO:0009308	amine metabolic process	5	25	0.281366	0.692172	EVM0002718;EVM0003692;EVM0008437;EVM0010985;EVM0011892
GO:0021517	ventral spinal cord development	5	25	0.281366	0.692172	EVM0004042;EVM0012565;EVM0014269;EVM0018019;EVM0021784
GO:0042742	defense response to bacterium	5	25	0.281366	0.692172	EVM0002512;EVM0021287;EVM0021523;EVM0022090;EVM0022159
GO:0042330	taxis	19	115	0.282862	0.692172	EVM0000631;EVM0001070;EVM0003876;EVM0004888;EVM0005074;EVM0007272;EVM0008168;EVM0008193;EVM0009361;EVM0011432;EVM0011812;EVM0015381;EVM0016309;EVM0018951;EVM0022090;EVM0022774;EVM0022987;EVM0023149;EVM0024032
GO:0006473	protein acetylation	4	19	0.28375	0.692172	EVM0001173;EVM0008050;EVM0019492;EVM0023613
GO:0006475	internal protein amino acid acetylation	4	19	0.28375	0.692172	EVM0001173;EVM0008050;EVM0019492;EVM0023613
GO:0009218	pyrimidine ribonucleotide metabolic process	4	19	0.28375	0.692172	EVM0004350;EVM0004378;EVM0007197;EVM0020144
GO:0009220	pyrimidine ribonucleotide biosynthetic process	4	19	0.28375	0.692172	EVM0004350;EVM0004378;EVM0007197;EVM0020144
GO:0018393	internal peptidyl-lysine acetylation	4	19	0.28375	0.692172	EVM0001173;EVM0008050;EVM0019492;EVM0023613
GO:0018394	peptidyl-lysine acetylation	4	19	0.28375	0.692172	EVM0001173;EVM0008050;EVM0019492;EVM0023613
GO:0046132	pyrimidine ribonucleoside biosynthetic process	4	19	0.28375	0.692172	EVM0004350;EVM0004378;EVM0007197;EVM0020144
GO:0046134	pyrimidine nucleoside biosynthetic process	4	19	0.28375	0.692172	EVM0004350;EVM0004378;EVM0007197;EVM0020144
GO:0048368	lateral mesoderm development	4	19	0.28375	0.692172	EVM0000140;EVM0011205;EVM0012565;EVM0017233
GO:0097190	apoptotic signaling pathway	4	19	0.28375	0.692172	EVM0004246;EVM0008528;EVM0012970;EVM0014009
GO:0045664	regulation of neuron differentiation	11	63	0.284395	0.693199	EVM0000168;EVM0001607;EVM0005074;EVM0007472;EVM0008168;EVM0008193;EVM0015381;EVM0016215;EVM0017302;EVM0021387;EVM0023149
GO:0014706	striated muscle tissue development	13	76	0.285757	0.695424	EVM0000117;EVM0000523;EVM0002241;EVM0003886;EVM0004870;EVM0007597;EVM0011181;EVM0011302;EVM0012438;EVM0012751;EVM0014112;EVM0014406;EVM0022257
GO:0060537	muscle tissue development	13	76	0.285757	0.695424	EVM0000117;EVM0000523;EVM0002241;EVM0003886;EVM0004870;EVM0007597;EVM0011181;EVM0011302;EVM0012438;EVM0012751;EVM0014112;EVM0014406;EVM0022257
GO:0016192	vesicle-mediated transport	34	215	0.287251	0.698176	EVM0000278;EVM0001077;EVM0001528;EVM0001547;EVM0001609;EVM0002748;EVM0003783;EVM0004168;EVM0004731;EVM0004806;EVM0006025;EVM0006048;EVM0006426;EVM0007051;EVM0007427;EVM0007472;EVM0007767;EVM0007870;EVM0008534;EVM0009580;EVM0009607;EVM0009995;EVM0010190;EVM0010327;EVM0011807;EVM0014742;EVM0015214;EVM0016990;EVM0017127;EVM0018078;EVM0019467;EVM0022158;EVM0022630;EVM0023930
GO:0045184	establishment of protein localization	61	397	0.287338	0.698176	EVM0000206;EVM0000251;EVM0001528;EVM0001921;EVM0002336;EVM0002475;EVM0002643;EVM0002748;EVM0003434;EVM0003725;EVM0003886;EVM0003902;EVM0004168;EVM0004731;EVM0004806;EVM0004875;EVM0005812;EVM0006025;EVM0006031;EVM0006048;EVM0006402;EVM0007031;EVM0007196;EVM0007472;EVM0008095;EVM0008375;EVM0008642;EVM0009580;EVM0009771;EVM0009786;EVM0010327;EVM0011431;EVM0011848;EVM0012766;EVM0012872;EVM0012885;EVM…
GO:0043010	camera-type eye development	31	195	0.287806	0.698764	EVM0000334;EVM0000631;EVM0001070;EVM0001955;EVM0003316;EVM0003723;EVM0003886;EVM0004229;EVM0005541;EVM0006657;EVM0007987;EVM0009399;EVM0010081;EVM0010610;EVM0012134;EVM0012751;EVM0014040;EVM0015566;EVM0015655;EVM0015883;EVM0016309;EVM0017582;EVM0018019;EVM0018329;EVM0019005;EVM0019108;EVM0019555;EVM0020934;EVM0021038;EVM0021467;EVM0022888
GO:0035295	tube development	38	242	0.289049	0.701232	EVM0000140;EVM0000526;EVM0000631;EVM0000808;EVM0000969;EVM0001955;EVM0002056;EVM0002241;EVM0003886;EVM0004756;EVM0004857;EVM0004870;EVM0006595;EVM0007297;EVM0008168;EVM0008750;EVM0009694;EVM0010017;EVM0010081;EVM0011205;EVM0011302;EVM0011654;EVM0011812;EVM0012565;EVM0012751;EVM0012766;EVM0012827;EVM0013129;EVM0013572;EVM0014040;EVM0014112;EVM0017233;EVM0018019;EVM0018329;EVM0018337;EVM0019005;EVM…
GO:0032870	cellular response to hormone stimulus	18	109	0.290672	0.704618	EVM0000485;EVM0005204;EVM0006760;EVM0009268;EVM0010444;EVM0011575;EVM0012175;EVM0013563;EVM0014136;EVM0014818;EVM0016380;EVM0017066;EVM0017690;EVM0019064;EVM0021217;EVM0021406;EVM0021451;EVM0023261
GO:0007015	actin filament organization	10	57	0.292502	0.708499	EVM0000324;EVM0004229;EVM0004870;EVM0004897;EVM0007472;EVM0007597;EVM0009500;EVM0010793;EVM0018144;EVM0024009
GO:0019362	pyridine nucleotide metabolic process	12	70	0.294012	0.711046	EVM0004624;EVM0008933;EVM0010785;EVM0011982;EVM0012341;EVM0014777;EVM0015072;EVM0016066;EVM0018360;EVM0019831;EVM0022987;EVM0023952
GO:0046496	nicotinamide nucleotide metabolic process	12	70	0.294012	0.711046	EVM0004624;EVM0008933;EVM0010785;EVM0011982;EVM0012341;EVM0014777;EVM0015072;EVM0016066;EVM0018360;EVM0019831;EVM0022987;EVM0023952
GO:0035051	cardiocyte differentiation	7	38	0.295535	0.712754	EVM0000117;EVM0002056;EVM0004870;EVM0007597;EVM0008168;EVM0012751;EVM0013572
GO:0043410	positive regulation of MAPK cascade	7	38	0.295535	0.712754	EVM0000949;EVM0003876;EVM0008266;EVM0014136;EVM0014982;EVM0018163;EVM0024009
GO:0051962	positive regulation of nervous system development	7	38	0.295535	0.712754	EVM0000168;EVM0015381;EVM0015504;EVM0016309;EVM0017302;EVM0021387;EVM0023149
GO:0031323	regulation of cellular metabolic process	194	1310	0.295639	0.712754	EVM0000140;EVM0000224;EVM0000278;EVM0000297;EVM0000389;EVM0000411;EVM0000485;EVM0000793;EVM0000808;EVM0000925;EVM0000949;EVM0000986;EVM0001007;EVM0001009;EVM0001070;EVM0001105;EVM0001173;EVM0001240;EVM0001387;EVM0001439;EVM0001444;EVM0001475;EVM0001607;EVM0001609;EVM0001799;EVM0001831;EVM0001903;EVM0001955;EVM0002132;EVM0002270;EVM0002475;EVM0002752;EVM0002780;EVM0002905;EVM0003115;EVM0003574;EVM…
GO:0070085	glycosylation	19	116	0.296304	0.713802	EVM0000684;EVM0000889;EVM0005183;EVM0005438;EVM0008762;EVM0010621;EVM0012047;EVM0012142;EVM0012682;EVM0016501;EVM0016973;EVM0017080;EVM0017521;EVM0020961;EVM0022025;EVM0022337;EVM0022719;EVM0022860;EVM0023840
GO:0006644	phospholipid metabolic process	17	103	0.298875	0.718877	EVM0003692;EVM0005260;EVM0005579;EVM0006450;EVM0006616;EVM0006898;EVM0009797;EVM0012970;EVM0013859;EVM0014083;EVM0017085;EVM0017318;EVM0017511;EVM0017676;EVM0019575;EVM0022616;EVM0023969
GO:0051960	regulation of nervous system development	17	103	0.298875	0.718877	EVM0000168;EVM0001607;EVM0003749;EVM0005074;EVM0005885;EVM0007472;EVM0008168;EVM0008193;EVM0009340;EVM0015381;EVM0015504;EVM0016215;EVM0016309;EVM0017302;EVM0018753;EVM0021387;EVM0023149
GO:0044782	cilium organization	9	51	0.301059	0.72357	EVM0005812;EVM0006025;EVM0006819;EVM0007987;EVM0011866;EVM0012565;EVM0019005;EVM0020517;EVM0020889
GO:0008285	negative regulation of cell proliferation	6	32	0.303298	0.727259	EVM0003749;EVM0003886;EVM0004229;EVM0009607;EVM0023149;EVM0023930
GO:0030178	negative regulation of Wnt signaling pathway	6	32	0.303298	0.727259	EVM0002586;EVM0008046;EVM0012766;EVM0014266;EVM0024030;EVM0024109
GO:0050769	positive regulation of neurogenesis	6	32	0.303298	0.727259	EVM0000168;EVM0015504;EVM0016309;EVM0017302;EVM0021387;EVM0023149
GO:0006486	protein glycosylation	18	110	0.304644	0.728793	EVM0000684;EVM0000889;EVM0005183;EVM0005438;EVM0008762;EVM0010621;EVM0012047;EVM0012142;EVM0012682;EVM0016973;EVM0017080;EVM0017521;EVM0020961;EVM0022025;EVM0022337;EVM0022719;EVM0022860;EVM0023840
GO:0009161	ribonucleoside monophosphate metabolic process	18	110	0.304644	0.728793	EVM0004350;EVM0004378;EVM0004624;EVM0009301;EVM0010785;EVM0011982;EVM0012341;EVM0014026;EVM0014777;EVM0015072;EVM0017582;EVM0018360;EVM0020144;EVM0020582;EVM0021351;EVM0022645;EVM0022987;EVM0023138
GO:0043413	macromolecule glycosylation	18	110	0.304644	0.728793	EVM0000684;EVM0000889;EVM0005183;EVM0005438;EVM0008762;EVM0010621;EVM0012047;EVM0012142;EVM0012682;EVM0016973;EVM0017080;EVM0017521;EVM0020961;EVM0022025;EVM0022337;EVM0022719;EVM0022860;EVM0023840
GO:1901361	organic cyclic compound catabolic process	14	84	0.309937	0.733757	EVM0001264;EVM0002749;EVM0003317;EVM0004383;EVM0009499;EVM0010365;EVM0013429;EVM0013481;EVM0013791;EVM0014837;EVM0014919;EVM0018211;EVM0018943;EVM0023962
GO:0016052	carbohydrate catabolic process	8	45	0.310122	0.733757	EVM0004624;EVM0010785;EVM0011982;EVM0012341;EVM0014777;EVM0015072;EVM0018360;EVM0022987
GO:0048925	lateral line system development	8	45	0.310122	0.733757	EVM0001931;EVM0006657;EVM0007987;EVM0008193;EVM0013477;EVM0021069;EVM0021467;EVM0023149
GO:0042886	amide transport	5	26	0.310981	0.733757	EVM0000251;EVM0009429;EVM0012885;EVM0013484;EVM0024009
GO:0050673	epithelial cell proliferation	5	26	0.310981	0.733757	EVM0001609;EVM0003876;EVM0003886;EVM0008615;EVM0012403
GO:0060059	embryonic retina morphogenesis in camera-type eye	5	26	0.310981	0.733757	EVM0001070;EVM0001955;EVM0003723;EVM0012751;EVM0019108
GO:0019222	regulation of metabolic process	212	1438	0.311172	0.733757	EVM0000140;EVM0000168;EVM0000224;EVM0000278;EVM0000297;EVM0000389;EVM0000411;EVM0000485;EVM0000616;EVM0000793;EVM0000808;EVM0000867;EVM0000925;EVM0000949;EVM0000986;EVM0001007;EVM0001009;EVM0001070;EVM0001105;EVM0001173;EVM0001240;EVM0001387;EVM0001439;EVM0001444;EVM0001475;EVM0001607;EVM0001609;EVM0001799;EVM0001831;EVM0001903;EVM0001955;EVM0002132;EVM0002241;EVM0002265;EVM0002270;EVM0002475;EVM…
GO:0040008	regulation of growth	12	71	0.311628	0.733757	EVM0000812;EVM0003886;EVM0005074;EVM0005251;EVM0008168;EVM0008193;EVM0009607;EVM0011178;EVM0021387;EVM0023149;EVM0023930;EVM0024063
GO:0072521	purine-containing compound metabolic process	29	184	0.313182	0.733757	EVM0004537;EVM0004624;EVM0004740;EVM0006819;EVM0007197;EVM0008152;EVM0008437;EVM0008998;EVM0009301;EVM0010785;EVM0011982;EVM0012341;EVM0012935;EVM0013579;EVM0013895;EVM0014026;EVM0014075;EVM0014136;EVM0014777;EVM0015072;EVM0017582;EVM0018360;EVM0019791;EVM0020582;EVM0021351;EVM0022645;EVM0022987;EVM0023138;EVM0024222
GO:0050896	response to stimulus	394	2701	0.313774	0.733757	EVM0000040;EVM0000140;EVM0000168;EVM0000224;EVM0000237;EVM0000251;EVM0000289;EVM0000324;EVM0000326;EVM0000334;EVM0000392;EVM0000435;EVM0000485;EVM0000591;EVM0000629;EVM0000631;EVM0000813;EVM0000846;EVM0000867;EVM0000929;EVM0000949;EVM0000998;EVM0001007;EVM0001070;EVM0001114;EVM0001235;EVM0001264;EVM0001327;EVM0001330;EVM0001436;EVM0001472;EVM0001493;EVM0001607;EVM0001609;EVM0001810;EVM0001851;EVM…
GO:0043549	regulation of kinase activity	15	91	0.316634	0.733757	EVM0000411;EVM0003115;EVM0003723;EVM0004229;EVM0006021;EVM0008266;EVM0014136;EVM0015756;EVM0015998;EVM0016425;EVM0018163;EVM0019367;EVM0019575;EVM0020285;EVM0020934
GO:0018022	peptidyl-lysine methylation	4	20	0.318063	0.733757	EVM0003574;EVM0007486;EVM0012683;EVM0018421
GO:0071466	cellular response to xenobiotic stimulus	4	20	0.318063	0.733757	EVM0003613;EVM0019399;EVM0020820;EVM0021287
GO:0009119	ribonucleoside metabolic process	21	131	0.31937	0.733757	EVM0004350;EVM0004378;EVM0004624;EVM0004740;EVM0007197;EVM0008437;EVM0009301;EVM0010785;EVM0011982;EVM0012341;EVM0013895;EVM0014026;EVM0014777;EVM0015072;EVM0018360;EVM0019791;EVM0020144;EVM0020582;EVM0022645;EVM0022987;EVM0023138
GO:0003012	muscle system process	7	39	0.319751	0.733757	EVM0000117;EVM0007122;EVM0007325;EVM0008631;EVM0009500;EVM0022257;EVM0023006
GO:0003009	skeletal muscle contraction	2	8	0.320403	0.733757	EVM0007122;EVM0009500
GO:0003010	voluntary skeletal muscle contraction	2	8	0.320403	0.733757	EVM0007122;EVM0009500
GO:0003376	sphingosine-1-phosphate signaling pathway	2	8	0.320403	0.733757	EVM0000998;EVM0015100
GO:0006536	glutamate metabolic process	2	8	0.320403	0.733757	EVM0013429;EVM0013791
GO:0006560	proline metabolic process	2	8	0.320403	0.733757	EVM0013429;EVM0013791
GO:0008272	sulfate transport	2	8	0.320403	0.733757	EVM0012159;EVM0018695
GO:0009065	glutamine family amino acid catabolic process	2	8	0.320403	0.733757	EVM0013429;EVM0013791
GO:0009743	response to carbohydrate	2	8	0.320403	0.733757	EVM0000251;EVM0024009
GO:0009746	response to hexose	2	8	0.320403	0.733757	EVM0000251;EVM0024009
GO:0009749	response to glucose	2	8	0.320403	0.733757	EVM0000251;EVM0024009
GO:0009996	negative regulation of cell fate specification	2	8	0.320403	0.733757	EVM0004857;EVM0012751
GO:0010506	regulation of autophagy	2	8	0.320403	0.733757	EVM0009607;EVM0023930
GO:0010959	regulation of metal ion transport	2	8	0.320403	0.733757	EVM0010070;EVM0020237
GO:0010976	positive regulation of neuron projection development	2	8	0.320403	0.733757	EVM0021387;EVM0023149
GO:0014013	regulation of gliogenesis	2	8	0.320403	0.733757	EVM0003749;EVM0016309
GO:0014721	twitch skeletal muscle contraction	2	8	0.320403	0.733757	EVM0007122;EVM0009500
GO:0022612	gland morphogenesis	2	8	0.320403	0.733757	EVM0012403;EVM0024109
GO:0031638	zymogen activation	2	8	0.320403	0.733757	EVM0003886;EVM0011178
GO:0034284	response to monosaccharide	2	8	0.320403	0.733757	EVM0000251;EVM0024009
GO:0035303	regulation of dephosphorylation	2	8	0.320403	0.733757	EVM0006116;EVM0011206
GO:0035304	regulation of protein dephosphorylation	2	8	0.320403	0.733757	EVM0006116;EVM0011206
GO:0042311	vasodilation	2	8	0.320403	0.733757	EVM0008998;EVM0014817
GO:0042663	regulation of endodermal cell fate specification	2	8	0.320403	0.733757	EVM0004857;EVM0012751
GO:0043249	erythrocyte maturation	2	8	0.320403	0.733757	EVM0015428;EVM0020618
GO:0043967	histone H4 acetylation	2	8	0.320403	0.733757	EVM0008050;EVM0023613
GO:0045667	regulation of osteoblast differentiation	2	8	0.320403	0.733757	EVM0003886;EVM0014266
GO:0046660	female sex differentiation	2	8	0.320403	0.733757	EVM0009388;EVM0018317
GO:0048639	positive regulation of developmental growth	2	8	0.320403	0.733757	EVM0021387;EVM0023149
GO:0048936	peripheral nervous system neuron axonogenesis	2	8	0.320403	0.733757	EVM0008168;EVM0018211
GO:0050727	regulation of inflammatory response	2	8	0.320403	0.733757	EVM0003886;EVM0007742
GO:0051048	negative regulation of secretion	2	8	0.320403	0.733757	EVM0000251;EVM0016636
GO:0051147	regulation of muscle cell differentiation	2	8	0.320403	0.733757	EVM0002241;EVM0011302
GO:0051187	cofactor catabolic process	2	8	0.320403	0.733757	EVM0013481;EVM0014919
GO:0051898	negative regulation of protein kinase B signaling	2	8	0.320403	0.733757	EVM0004246;EVM0009340
GO:0060324	face development	2	8	0.320403	0.733757	EVM0010081;EVM0020711
GO:0061028	establishment of endothelial barrier	2	8	0.320403	0.733757	EVM0018987;EVM0022948
GO:0090520	sphingolipid mediated signaling pathway	2	8	0.320403	0.733757	EVM0000998;EVM0015100
GO:1903224	regulation of endodermal cell differentiation	2	8	0.320403	0.733757	EVM0004857;EVM0012751
GO:1903531	negative regulation of secretion by cell	2	8	0.320403	0.733757	EVM0000251;EVM0016636
GO:0048518	positive regulation of biological process	76	504	0.321433	0.733757	EVM0000140;EVM0000168;EVM0000631;EVM0000808;EVM0000867;EVM0000949;EVM0000998;EVM0001609;EVM0001931;EVM0001955;EVM0002132;EVM0002475;EVM0003723;EVM0003876;EVM0003886;EVM0004032;EVM0004219;EVM0004229;EVM0004541;EVM0004568;EVM0004741;EVM0004787;EVM0004959;EVM0007059;EVM0007472;EVM0007561;EVM0007742;EVM0007767;EVM0008125;EVM0008193;EVM0008266;EVM0008528;EVM0008968;EVM0008998;EVM0009361;EVM0009607;EVM…
GO:0018205	peptidyl-lysine modification	9	52	0.321988	0.733757	EVM0001173;EVM0003574;EVM0007486;EVM0008050;EVM0012683;EVM0018421;EVM0019492;EVM0022920;EVM0023613
GO:0065004	protein-DNA complex assembly	9	52	0.321988	0.733757	EVM0001173;EVM0001993;EVM0003571;EVM0008050;EVM0013024;EVM0019913;EVM0021287;EVM0021523;EVM0022159
GO:0009141	nucleoside triphosphate metabolic process	16	98	0.322672	0.733757	EVM0004350;EVM0004624;EVM0007197;EVM0009301;EVM0010785;EVM0011982;EVM0012341;EVM0014026;EVM0014777;EVM0015072;EVM0018360;EVM0020144;EVM0020582;EVM0022645;EVM0022987;EVM0023138
GO:0006241	CTP biosynthetic process	3	14	0.323062	0.733757	EVM0004350;EVM0007197;EVM0020144
GO:0009084	glutamine family amino acid biosynthetic process	3	14	0.323062	0.733757	EVM0010984;EVM0013429;EVM0013791
GO:0009208	pyrimidine ribonucleoside triphosphate metabolic process	3	14	0.323062	0.733757	EVM0004350;EVM0007197;EVM0020144
GO:0009209	pyrimidine ribonucleoside triphosphate biosynthetic process	3	14	0.323062	0.733757	EVM0004350;EVM0007197;EVM0020144
GO:0010950	positive regulation of endopeptidase activity	3	14	0.323062	0.733757	EVM0003886;EVM0011178;EVM0023962
GO:0010952	positive regulation of peptidase activity	3	14	0.323062	0.733757	EVM0003886;EVM0011178;EVM0023962
GO:0030336	negative regulation of cell migration	3	14	0.323062	0.733757	EVM0008193;EVM0008750;EVM0023149
GO:0031214	biomineral tissue development	3	14	0.323062	0.733757	EVM0008567;EVM0013641;EVM0020387
GO:0032102	negative regulation of response to external stimulus	3	14	0.323062	0.733757	EVM0003886;EVM0008193;EVM0023149
GO:0046036	CTP metabolic process	3	14	0.323062	0.733757	EVM0004350;EVM0007197;EVM0020144
GO:2000146	negative regulation of cell motility	3	14	0.323062	0.733757	EVM0008193;EVM0008750;EVM0023149
GO:0006091	generation of precursor metabolites and energy	17	105	0.328152	0.739487	EVM0000755;EVM0002475;EVM0003389;EVM0004422;EVM0004624;EVM0004751;EVM0009301;EVM0009821;EVM0010571;EVM0010785;EVM0011982;EVM0012341;EVM0014777;EVM0015072;EVM0018360;EVM0019916;EVM0022987
GO:1901135	carbohydrate derivative metabolic process	64	423	0.328385	0.739487	EVM0000010;EVM0000684;EVM0000889;EVM0002132;EVM0004350;EVM0004378;EVM0004537;EVM0004624;EVM0004735;EVM0004740;EVM0005183;EVM0005438;EVM0006819;EVM0007197;EVM0008152;EVM0008437;EVM0008762;EVM0008933;EVM0008998;EVM0009301;EVM0010621;EVM0010785;EVM0011982;EVM0012047;EVM0012142;EVM0012341;EVM0012682;EVM0012935;EVM0013095;EVM0013290;EVM0013579;EVM0013895;EVM0014026;EVM0014075;EVM0014136;EVM0014777;EVM…
GO:0006633	fatty acid biosynthetic process	6	33	0.330017	0.739487	EVM0000633;EVM0004219;EVM0020717;EVM0022141;EVM0022170;EVM0022796
GO:0016569	covalent chromatin modification	10	59	0.331885	0.739487	EVM0001173;EVM0003574;EVM0005313;EVM0007486;EVM0008014;EVM0008050;EVM0012683;EVM0018421;EVM0019492;EVM0023613
GO:0016570	histone modification	10	59	0.331885	0.739487	EVM0001173;EVM0003574;EVM0005313;EVM0007486;EVM0008014;EVM0008050;EVM0012683;EVM0018421;EVM0019492;EVM0023613
GO:0043408	regulation of MAPK cascade	10	59	0.331885	0.739487	EVM0000949;EVM0003876;EVM0004229;EVM0008266;EVM0009361;EVM0014136;EVM0014982;EVM0018163;EVM0020285;EVM0024009
GO:0032270	positive regulation of cellular protein metabolic process	15	92	0.332463	0.739487	EVM0000949;EVM0002475;EVM0003723;EVM0003876;EVM0003886;EVM0007561;EVM0008266;EVM0011178;EVM0011206;EVM0014136;EVM0014982;EVM0018163;EVM0022920;EVM0023962;EVM0024009
GO:0022603	regulation of anatomical structure morphogenesis	21	132	0.332567	0.739487	EVM0000334;EVM0000969;EVM0001955;EVM0003886;EVM0004857;EVM0005074;EVM0006616;EVM0007767;EVM0008168;EVM0008193;EVM0008750;EVM0012751;EVM0013129;EVM0013413;EVM0015381;EVM0016215;EVM0017233;EVM0019108;EVM0021387;EVM0022696;EVM0023149
GO:0048880	sensory system development	8	46	0.332681	0.739487	EVM0001931;EVM0006657;EVM0007987;EVM0008193;EVM0013477;EVM0021069;EVM0021467;EVM0023149
GO:0006935	chemotaxis	18	112	0.333155	0.739487	EVM0000631;EVM0001070;EVM0003876;EVM0004888;EVM0005074;EVM0007272;EVM0008168;EVM0008193;EVM0009361;EVM0011432;EVM0011812;EVM0015381;EVM0016309;EVM0018951;EVM0022090;EVM0022774;EVM0023149;EVM0024032
GO:0035335	peptidyl-tyrosine dephosphorylation	13	79	0.336585	0.739487	EVM0000949;EVM0002591;EVM0006316;EVM0006484;EVM0006898;EVM0009800;EVM0011353;EVM0014694;EVM0020285;EVM0020287;EVM0022534;EVM0022764;EVM0024051
GO:0046700	heterocycle catabolic process	13	79	0.336585	0.739487	EVM0001264;EVM0002749;EVM0004383;EVM0009499;EVM0010365;EVM0013429;EVM0013481;EVM0013791;EVM0014837;EVM0014919;EVM0018211;EVM0018943;EVM0023962
GO:0051246	regulation of protein metabolic process	44	288	0.338992	0.739487	EVM0000411;EVM0000949;EVM0001903;EVM0002475;EVM0003115;EVM0003723;EVM0003783;EVM0003876;EVM0003886;EVM0004219;EVM0004229;EVM0004883;EVM0004899;EVM0005194;EVM0006021;EVM0006116;EVM0007561;EVM0007742;EVM0007957;EVM0008266;EVM0008405;EVM0009299;EVM0009361;EVM0010306;EVM0011178;EVM0011206;EVM0014136;EVM0014576;EVM0014618;EVM0014982;EVM0015132;EVM0015292;EVM0015756;EVM0015998;EVM0016425;EVM0018019;EVM…
GO:0072528	pyrimidine-containing compound biosynthetic process	5	27	0.340982	0.739487	EVM0004350;EVM0004378;EVM0007197;EVM0020144;EVM0023846
GO:0045859	regulation of protein kinase activity	14	86	0.342861	0.739487	EVM0000411;EVM0003115;EVM0003723;EVM0004229;EVM0006021;EVM0008266;EVM0014136;EVM0015756;EVM0015998;EVM0016425;EVM0018163;EVM0019367;EVM0020285;EVM0020934
GO:0034728	nucleosome organization	9	53	0.34319	0.739487	EVM0001173;EVM0001993;EVM0003571;EVM0008050;EVM0013024;EVM0019913;EVM0021287;EVM0021523;EVM0022159
GO:0044087	regulation of cellular component biogenesis	9	53	0.34319	0.739487	EVM0002475;EVM0003843;EVM0004229;EVM0007472;EVM0007561;EVM0012970;EVM0015381;EVM0018144;EVM0024009
GO:0033334	fin morphogenesis	7	40	0.344284	0.739487	EVM0003990;EVM0006595;EVM0008125;EVM0010539;EVM0010869;EVM0013364;EVM0013572
GO:0050817	coagulation	7	40	0.344284	0.739487	EVM0004663;EVM0011007;EVM0011799;EVM0012355;EVM0014576;EVM0014879;EVM0022305
GO:0072524	pyridine-containing compound metabolic process	12	73	0.347579	0.739487	EVM0004624;EVM0008933;EVM0010785;EVM0011982;EVM0012341;EVM0014777;EVM0015072;EVM0016066;EVM0018360;EVM0019831;EVM0022987;EVM0023952
GO:0009123	nucleoside monophosphate metabolic process	18	113	0.347651	0.739487	EVM0004350;EVM0004378;EVM0004624;EVM0009301;EVM0010785;EVM0011982;EVM0012341;EVM0014026;EVM0014777;EVM0015072;EVM0017582;EVM0018360;EVM0020144;EVM0020582;EVM0021351;EVM0022645;EVM0022987;EVM0023138
GO:0006629	lipid metabolic process	50	330	0.348825	0.739487	EVM0000163;EVM0000633;EVM0002110;EVM0003375;EVM0003648;EVM0003692;EVM0004219;EVM0004735;EVM0005260;EVM0005579;EVM0006361;EVM0006384;EVM0006399;EVM0006450;EVM0006616;EVM0006898;EVM0007256;EVM0007455;EVM0007600;EVM0008780;EVM0009453;EVM0009797;EVM0010203;EVM0010615;EVM0011206;EVM0012970;EVM0013859;EVM0013895;EVM0014083;EVM0016331;EVM0016849;EVM0017085;EVM0017318;EVM0017500;EVM0017511;EVM0017676;EVM…
GO:0044712	single-organism catabolic process	26	167	0.349859	0.739487	EVM0001264;EVM0002749;EVM0003317;EVM0004383;EVM0004624;EVM0006616;EVM0009499;EVM0010785;EVM0011982;EVM0012142;EVM0012341;EVM0013429;EVM0013481;EVM0013791;EVM0014114;EVM0014777;EVM0014837;EVM0015072;EVM0018211;EVM0018360;EVM0018943;EVM0019359;EVM0020722;EVM0022616;EVM0022987;EVM0024009
GO:0007212	dopamine receptor signaling pathway	4	21	0.352665	0.739487	EVM0007339;EVM0008998;EVM0015467;EVM0022158
GO:0097164	ammonium ion metabolic process	4	21	0.352665	0.739487	EVM0003692;EVM0008437;EVM0009020;EVM0010985
GO:0051338	regulation of transferase activity	16	100	0.35352	0.739487	EVM0000411;EVM0003115;EVM0003723;EVM0004229;EVM0006021;EVM0008266;EVM0014136;EVM0015756;EVM0015998;EVM0016425;EVM0016843;EVM0018163;EVM0019367;EVM0019575;EVM0020285;EVM0020934
GO:0007219	Notch signaling pathway	8	47	0.355491	0.739487	EVM0000140;EVM0001607;EVM0003166;EVM0006657;EVM0008750;EVM0012246;EVM0012565;EVM0020711
GO:0009101	glycoprotein biosynthetic process	20	127	0.355755	0.739487	EVM0000684;EVM0000889;EVM0002132;EVM0005183;EVM0005438;EVM0008762;EVM0010621;EVM0012047;EVM0012142;EVM0012682;EVM0013290;EVM0016973;EVM0017080;EVM0017521;EVM0020961;EVM0022025;EVM0022337;EVM0022719;EVM0022860;EVM0023840
GO:0009165	nucleotide biosynthetic process	24	154	0.356118	0.739487	EVM0004350;EVM0004378;EVM0004537;EVM0006819;EVM0007197;EVM0008152;EVM0008998;EVM0011432;EVM0012935;EVM0013579;EVM0014026;EVM0014075;EVM0014136;EVM0016066;EVM0017582;EVM0019791;EVM0019831;EVM0020144;EVM0021351;EVM0022645;EVM0023138;EVM0023846;EVM0023952;EVM0024222
GO:0035239	tube morphogenesis	24	154	0.356118	0.739487	EVM0000526;EVM0000808;EVM0000969;EVM0001955;EVM0002241;EVM0003886;EVM0004857;EVM0008750;EVM0011302;EVM0011812;EVM0012565;EVM0012766;EVM0012827;EVM0013129;EVM0013572;EVM0014040;EVM0014112;EVM0017233;EVM0018019;EVM0018329;EVM0018337;EVM0019005;EVM0019108;EVM0020517
GO:0021515	cell differentiation in spinal cord	6	34	0.357009	0.739487	EVM0009399;EVM0012565;EVM0014269;EVM0018019;EVM0021784;EVM0023386
GO:0044262	cellular carbohydrate metabolic process	11	67	0.359396	0.739487	EVM0002475;EVM0003389;EVM0004422;EVM0004735;EVM0004751;EVM0008780;EVM0009453;EVM0009821;EVM0010785;EVM0014777;EVM0024009
GO:0051240	positive regulation of multicellular organismal process	14	87	0.359586	0.739487	EVM0000168;EVM0001609;EVM0001955;EVM0003886;EVM0014801;EVM0015381;EVM0015504;EVM0016309;EVM0017302;EVM0019108;EVM0021387;EVM0022696;EVM0023149;EVM0024009
GO:0001704	formation of primary germ layer	9	54	0.364595	0.739487	EVM0000631;EVM0003886;EVM0004229;EVM0004857;EVM0007561;EVM0011205;EVM0012751;EVM0020285;EVM0022658
GO:0031497	chromatin assembly	9	54	0.364595	0.739487	EVM0001173;EVM0001993;EVM0003571;EVM0008050;EVM0013024;EVM0019913;EVM0021287;EVM0021523;EVM0022159
GO:0051247	positive regulation of protein metabolic process	15	94	0.364622	0.739487	EVM0000949;EVM0002475;EVM0003723;EVM0003876;EVM0003886;EVM0007561;EVM0008266;EVM0011178;EVM0011206;EVM0014136;EVM0014982;EVM0018163;EVM0022920;EVM0023962;EVM0024009
GO:0002683	negative regulation of immune system process	3	15	0.364838	0.739487	EVM0007742;EVM0008193;EVM0023149
GO:0006885	regulation of pH	3	15	0.364838	0.739487	EVM0004430;EVM0009928;EVM0018810
GO:0010171	body morphogenesis	3	15	0.364838	0.739487	EVM0001173;EVM0010081;EVM0020711
GO:0048592	eye morphogenesis	19	121	0.36611	0.739487	EVM0000334;EVM0001070;EVM0001955;EVM0003316;EVM0003723;EVM0005541;EVM0007987;EVM0008968;EVM0009399;EVM0010081;EVM0012751;EVM0014040;EVM0015566;EVM0016309;EVM0018329;EVM0019005;EVM0019108;EVM0019555;EVM0021038
GO:0042384	cilium assembly	7	41	0.369025	0.739487	EVM0005812;EVM0006025;EVM0011866;EVM0012565;EVM0019005;EVM0020517;EVM0020889
GO:0072330	monocarboxylic acid biosynthetic process	7	41	0.369025	0.739487	EVM0000633;EVM0004219;EVM0012573;EVM0020717;EVM0022141;EVM0022170;EVM0022796
GO:1902532	negative regulation of intracellular signal transduction	7	41	0.369025	0.739487	EVM0004229;EVM0004246;EVM0005541;EVM0009340;EVM0009607;EVM0020285;EVM0023930
GO:0000038	very long-chain fatty acid metabolic process	1	3	0.370459	0.739487	EVM0020717
GO:0000737	DNA catabolic process, endonucleolytic	1	3	0.370459	0.739487	EVM0023962
GO:0001743	optic placode formation	1	3	0.370459	0.739487	EVM0009399
GO:0001966	thigmotaxis	1	3	0.370459	0.739487	EVM0022987
GO:0002263	cell activation involved in immune response	1	3	0.370459	0.739487	EVM0024009
GO:0002366	leukocyte activation involved in immune response	1	3	0.370459	0.739487	EVM0024009
GO:0002698	negative regulation of immune effector process	1	3	0.370459	0.739487	EVM0007742
GO:0002756	MyD88-independent toll-like receptor signaling pathway	1	3	0.370459	0.739487	EVM0024009
GO:0002920	regulation of humoral immune response	1	3	0.370459	0.739487	EVM0007742
GO:0002921	negative regulation of humoral immune response	1	3	0.370459	0.739487	EVM0007742
GO:0003073	regulation of systemic arterial blood pressure	1	3	0.370459	0.739487	EVM0002272
GO:0003160	endocardium morphogenesis	1	3	0.370459	0.739487	EVM0011205
GO:0006032	chitin catabolic process	1	3	0.370459	0.739487	EVM0014928
GO:0006054	N-acetylneuraminate metabolic process	1	3	0.370459	0.739487	EVM0004735
GO:0006207	'de novo' pyrimidine nucleobase biosynthetic process	1	3	0.370459	0.739487	EVM0004378
GO:0006309	apoptotic DNA fragmentation	1	3	0.370459	0.739487	EVM0023962
GO:0006434	seryl-tRNA aminoacylation	1	3	0.370459	0.739487	EVM0013057
GO:0006449	regulation of translational termination	1	3	0.370459	0.739487	EVM0022920
GO:0006452	translational frameshifting	1	3	0.370459	0.739487	EVM0022920
GO:0006515	misfolded or incompletely synthesized protein catabolic process	1	3	0.370459	0.739487	EVM0016530
GO:0006516	glycoprotein catabolic process	1	3	0.370459	0.739487	EVM0012142
GO:0006573	valine metabolic process	1	3	0.370459	0.739487	EVM0008933
GO:0006741	NADP biosynthetic process	1	3	0.370459	0.739487	EVM0023952
GO:0006906	vesicle fusion	1	3	0.370459	0.739487	EVM0006025
GO:0006921	cellular component disassembly involved in execution phase of apoptosis	1	3	0.370459	0.739487	EVM0023962
GO:0007414	axonal defasciculation	1	3	0.370459	0.739487	EVM0005074
GO:0008345	larval locomotory behavior	1	3	0.370459	0.739487	EVM0007122
GO:0008637	apoptotic mitochondrial changes	1	3	0.370459	0.739487	EVM0012970
GO:0009109	coenzyme catabolic process	1	3	0.370459	0.739487	EVM0013481
GO:0009448	gamma-aminobutyric acid metabolic process	1	3	0.370459	0.739487	EVM0012573
GO:0010459	negative regulation of heart rate	1	3	0.370459	0.739487	EVM0007284
GO:0010634	positive regulation of epithelial cell migration	1	3	0.370459	0.739487	EVM0024009
GO:0010827	regulation of glucose transport	1	3	0.370459	0.739487	EVM0021880
GO:0010828	positive regulation of glucose transport	1	3	0.370459	0.739487	EVM0021880
GO:0014014	negative regulation of gliogenesis	1	3	0.370459	0.739487	EVM0003749
GO:0015670	carbon dioxide transport	1	3	0.370459	0.739487	EVM0018810
GO:0015701	bicarbonate transport	1	3	0.370459	0.739487	EVM0018695
GO:0015844	monoamine transport	1	3	0.370459	0.739487	EVM0017419
GO:0016198	axon choice point recognition	1	3	0.370459	0.739487	EVM0011432
GO:0016199	axon midline choice point recognition	1	3	0.370459	0.739487	EVM0011432
GO:0016559	peroxisome fission	1	3	0.370459	0.739487	EVM0003852
GO:0016601	Rac protein signal transduction	1	3	0.370459	0.739487	EVM0007472
GO:0019695	choline metabolic process	1	3	0.370459	0.739487	EVM0010985
GO:0019856	pyrimidine nucleobase biosynthetic process	1	3	0.370459	0.739487	EVM0004378
GO:0021531	spinal cord radial glial cell differentiation	1	3	0.370459	0.739487	EVM0009399
GO:0021571	rhombomere 5 development	1	3	0.370459	0.739487	EVM0012751
GO:0021572	rhombomere 6 development	1	3	0.370459	0.739487	EVM0012751
GO:0021703	locus ceruleus development	1	3	0.370459	0.739487	EVM0012751
GO:0021766	hippocampus development	1	3	0.370459	0.739487	EVM0002475
GO:0021794	thalamus development	1	3	0.370459	0.739487	EVM0001607
GO:0021885	forebrain cell migration	1	3	0.370459	0.739487	EVM0010017
GO:0022409	positive regulation of cell-cell adhesion	1	3	0.370459	0.739487	EVM0001931
GO:0030186	melatonin metabolic process	1	3	0.370459	0.739487	EVM0004444
GO:0030199	collagen fibril organization	1	3	0.370459	0.739487	EVM0001609
GO:0030262	apoptotic nuclear changes	1	3	0.370459	0.739487	EVM0023962
GO:0030537	larval behavior	1	3	0.370459	0.739487	EVM0007122
GO:0031348	negative regulation of defense response	1	3	0.370459	0.739487	EVM0003886
GO:0031443	fast-twitch skeletal muscle fiber contraction	1	3	0.370459	0.739487	EVM0007122
GO:0031670	cellular response to nutrient	1	3	0.370459	0.739487	EVM0017066
GO:0032091	negative regulation of protein binding	1	3	0.370459	0.739487	EVM0002475
GO:0032092	positive regulation of protein binding	1	3	0.370459	0.739487	EVM0002475
GO:0032228	regulation of synaptic transmission, GABAergic	1	3	0.370459	0.739487	EVM0024009
GO:0033135	regulation of peptidyl-serine phosphorylation	1	3	0.370459	0.739487	EVM0002475
GO:0033138	positive regulation of peptidyl-serine phosphorylation	1	3	0.370459	0.739487	EVM0002475
GO:0033280	response to vitamin D	1	3	0.370459	0.739487	EVM0017066
GO:0034227	tRNA thio-modification	1	3	0.370459	0.739487	EVM0003167
GO:0035020	regulation of Rac protein signal transduction	1	3	0.370459	0.739487	EVM0007472
GO:0035246	peptidyl-arginine N-methylation	1	3	0.370459	0.739487	EVM0005313
GO:0035247	peptidyl-arginine omega-N-methylation	1	3	0.370459	0.739487	EVM0005313
GO:0035428	hexose transmembrane transport	1	3	0.370459	0.739487	EVM0019620
GO:0036294	cellular response to decreased oxygen levels	1	3	0.370459	0.739487	EVM0024009
GO:0036372	opsin transport	1	3	0.370459	0.739487	EVM0005812
GO:0038166	angiotensin-activated signaling pathway	1	3	0.370459	0.739487	EVM0014406
GO:0038171	cannabinoid signaling pathway	1	3	0.370459	0.739487	EVM0009737
GO:0042416	dopamine biosynthetic process	1	3	0.370459	0.739487	EVM0009020
GO:0043243	positive regulation of protein complex disassembly	1	3	0.370459	0.739487	EVM0022920
GO:0043462	regulation of ATPase activity	1	3	0.370459	0.739487	EVM0004568
GO:0043649	dicarboxylic acid catabolic process	1	3	0.370459	0.739487	EVM0013481
GO:0043687	post-translational protein modification	1	3	0.370459	0.739487	EVM0012142
GO:0043985	histone H4-R3 methylation	1	3	0.370459	0.739487	EVM0005313
GO:0044030	regulation of DNA methylation	1	3	0.370459	0.739487	EVM0002475
GO:0044241	lipid digestion	1	3	0.370459	0.739487	EVM0001931
GO:0045022	early endosome to late endosome transport	1	3	0.370459	0.739487	EVM0009995
GO:0045879	negative regulation of smoothened signaling pathway	1	3	0.370459	0.739487	EVM0001235
GO:0045905	positive regulation of translational termination	1	3	0.370459	0.739487	EVM0022920
GO:0045913	positive regulation of carbohydrate metabolic process	1	3	0.370459	0.739487	EVM0024009
GO:0045947	negative regulation of translational initiation	1	3	0.370459	0.739487	EVM0005194
GO:0046324	regulation of glucose import	1	3	0.370459	0.739487	EVM0021880
GO:0046326	positive regulation of glucose import	1	3	0.370459	0.739487	EVM0021880
GO:0046485	ether lipid metabolic process	1	3	0.370459	0.739487	EVM0022141
GO:0046619	optic placode formation involved in camera-type eye formation	1	3	0.370459	0.739487	EVM0009399
GO:0046887	positive regulation of hormone secretion	1	3	0.370459	0.739487	EVM0024009
GO:0048340	paraxial mesoderm morphogenesis	1	3	0.370459	0.739487	EVM0003886
GO:0048796	swim bladder maturation	1	3	0.370459	0.739487	EVM0000523
GO:0048798	swim bladder inflation	1	3	0.370459	0.739487	EVM0000523
GO:0048814	regulation of dendrite morphogenesis	1	3	0.370459	0.739487	EVM0016215
GO:0048845	venous blood vessel morphogenesis	1	3	0.370459	0.739487	EVM0022257
GO:0050863	regulation of T cell activation	1	3	0.370459	0.739487	EVM0001931
GO:0050885	neuromuscular process controlling balance	1	3	0.370459	0.739487	EVM0003285
GO:0051100	negative regulation of binding	1	3	0.370459	0.739487	EVM0002475
GO:0051182	coenzyme transport	1	3	0.370459	0.739487	EVM0016427
GO:0051588	regulation of neurotransmitter transport	1	3	0.370459	0.739487	EVM0000808
GO:0051646	mitochondrion localization	1	3	0.370459	0.739487	EVM0011178
GO:0051764	actin crosslink formation	1	3	0.370459	0.739487	EVM0004897
GO:0051932	synaptic transmission, GABAergic	1	3	0.370459	0.739487	EVM0024009
GO:0055070	copper ion homeostasis	1	3	0.370459	0.739487	EVM0009332
GO:0055078	sodium ion homeostasis	1	3	0.370459	0.739487	EVM0000206
GO:0060019	radial glial cell differentiation	1	3	0.370459	0.739487	EVM0009399
GO:0060898	eye field cell fate commitment involved in camera-type eye formation	1	3	0.370459	0.739487	EVM0009399
GO:0060998	regulation of dendritic spine development	1	3	0.370459	0.739487	EVM0007472
GO:0061179	negative regulation of insulin secretion involved in cellular response to glucose stimulus	1	3	0.370459	0.739487	EVM0000251
GO:0070561	vitamin D receptor signaling pathway	1	3	0.370459	0.739487	EVM0017066
GO:0071219	cellular response to molecule of bacterial origin	1	3	0.370459	0.739487	EVM0024009
GO:0071222	cellular response to lipopolysaccharide	1	3	0.370459	0.739487	EVM0024009
GO:0071295	cellular response to vitamin	1	3	0.370459	0.739487	EVM0017066
GO:0071305	cellular response to vitamin D	1	3	0.370459	0.739487	EVM0017066
GO:0071453	cellular response to oxygen levels	1	3	0.370459	0.739487	EVM0024009
GO:0071456	cellular response to hypoxia	1	3	0.370459	0.739487	EVM0024009
GO:0071698	olfactory placode development	1	3	0.370459	0.739487	EVM0015504
GO:0072149	glomerular visceral epithelial cell fate commitment	1	3	0.370459	0.739487	EVM0000140
GO:0072314	glomerular epithelial cell fate commitment	1	3	0.370459	0.739487	EVM0000140
GO:0072576	liver morphogenesis	1	3	0.370459	0.739487	EVM0012403
GO:0090307	mitotic spindle assembly	1	3	0.370459	0.739487	EVM0007987
GO:0090329	regulation of DNA-dependent DNA replication	1	3	0.370459	0.739487	EVM0010338
GO:0097194	execution phase of apoptosis	1	3	0.370459	0.739487	EVM0023962
GO:1901072	glucosamine-containing compound catabolic process	1	3	0.370459	0.739487	EVM0014928
GO:1902850	microtubule cytoskeleton organization involved in mitosis	1	3	0.370459	0.739487	EVM0007987
GO:1903035	negative regulation of response to wounding	1	3	0.370459	0.739487	EVM0003886
GO:1903037	regulation of leukocyte cell-cell adhesion	1	3	0.370459	0.739487	EVM0001931
GO:1903409	reactive oxygen species biosynthetic process	1	3	0.370459	0.739487	EVM0004042
GO:2000273	positive regulation of receptor activity	1	3	0.370459	0.739487	EVM0024009
GO:0071696	ectodermal placode development	5	28	0.371172	0.739487	EVM0009399;EVM0012751;EVM0014269;EVM0015504;EVM0023087
GO:0046034	ATP metabolic process	13	81	0.371459	0.739487	EVM0004624;EVM0009301;EVM0010785;EVM0011982;EVM0012341;EVM0014026;EVM0014777;EVM0015072;EVM0018360;EVM0020582;EVM0022645;EVM0022987;EVM0023138
GO:0055080	cation homeostasis	10	61	0.372183	0.739487	EVM0000206;EVM0004430;EVM0007122;EVM0009332;EVM0009928;EVM0015068;EVM0018810;EVM0020618;EVM0021439;EVM0024009
GO:0098771	inorganic ion homeostasis	10	61	0.372183	0.739487	EVM0000206;EVM0004430;EVM0007122;EVM0009332;EVM0009928;EVM0015068;EVM0018810;EVM0020618;EVM0021439;EVM0024009
GO:0043085	positive regulation of catalytic activity	17	108	0.373266	0.739487	EVM0000168;EVM0000867;EVM0003723;EVM0003886;EVM0004568;EVM0004741;EVM0004959;EVM0008266;EVM0008998;EVM0010005;EVM0011178;EVM0012935;EVM0014136;EVM0018163;EVM0021036;EVM0023962;EVM0024009
GO:0044711	single-organism biosynthetic process	73	491	0.374516	0.739487	EVM0000633;EVM0002110;EVM0003250;EVM0003422;EVM0004219;EVM0004350;EVM0004378;EVM0004422;EVM0004537;EVM0004735;EVM0004740;EVM0005579;EVM0006450;EVM0006819;EVM0006914;EVM0007197;EVM0007256;EVM0007455;EVM0008152;EVM0008437;EVM0008780;EVM0008809;EVM0008998;EVM0009141;EVM0009301;EVM0009797;EVM0010338;EVM0010615;EVM0010984;EVM0010985;EVM0011206;EVM0011432;EVM0012573;EVM0012935;EVM0012970;EVM0013290;EVM…
GO:0001736	establishment of planar polarity	2	9	0.37595	0.739487	EVM0005812;EVM0016309
GO:0001935	endothelial cell proliferation	2	9	0.37595	0.739487	EVM0001609;EVM0008615
GO:0003014	renal system process	2	9	0.37595	0.739487	EVM0014763;EVM0017859
GO:0003231	cardiac ventricle development	2	9	0.37595	0.739487	EVM0012751;EVM0022257
GO:0006013	mannose metabolic process	2	9	0.37595	0.739487	EVM0022407;EVM0023840
GO:0006188	IMP biosynthetic process	2	9	0.37595	0.739487	EVM0017582;EVM0021351
GO:0006546	glycine catabolic process	2	9	0.37595	0.739487	EVM0019359;EVM0020722
GO:0007009	plasma membrane organization	2	9	0.37595	0.739487	EVM0004806;EVM0007472
GO:0007164	establishment of tissue polarity	2	9	0.37595	0.739487	EVM0005812;EVM0016309
GO:0009651	response to salt stress	2	9	0.37595	0.739487	EVM0016380;EVM0018810
GO:0009950	dorsal/ventral axis specification	2	9	0.37595	0.739487	EVM0002132;EVM0014266
GO:0009994	oocyte differentiation	2	9	0.37595	0.739487	EVM0009388;EVM0014136
GO:0010454	negative regulation of cell fate commitment	2	9	0.37595	0.739487	EVM0004857;EVM0012751
GO:0014029	neural crest formation	2	9	0.37595	0.739487	EVM0001173;EVM0016566
GO:0032845	negative regulation of homeostatic process	2	9	0.37595	0.739487	EVM0000251;EVM0024009
GO:0034219	carbohydrate transmembrane transport	2	9	0.37595	0.739487	EVM0017689;EVM0019620
GO:0035088	establishment or maintenance of apical/basal cell polarity	2	9	0.37595	0.739487	EVM0002056;EVM0004731
GO:0035966	response to topologically incorrect protein	2	9	0.37595	0.739487	EVM0012142;EVM0016530
GO:0042439	ethanolamine-containing compound metabolic process	2	9	0.37595	0.739487	EVM0003692;EVM0010985
GO:0043534	blood vessel endothelial cell migration	2	9	0.37595	0.739487	EVM0008750;EVM0023149
GO:0046040	IMP metabolic process	2	9	0.37595	0.739487	EVM0017582;EVM0021351
GO:0046189	phenol-containing compound biosynthetic process	2	9	0.37595	0.739487	EVM0009020;EVM0015881
GO:0048599	oocyte development	2	9	0.37595	0.739487	EVM0009388;EVM0014136
GO:0048634	regulation of muscle organ development	2	9	0.37595	0.739487	EVM0001235;EVM0003886
GO:0048883	neuromast primordium migration	2	9	0.37595	0.739487	EVM0008193;EVM0023149
GO:0048920	posterior lateral line neuromast primordium migration	2	9	0.37595	0.739487	EVM0008193;EVM0023149
GO:0060896	neural plate pattern specification	2	9	0.37595	0.739487	EVM0009399;EVM0009949
GO:0061245	establishment or maintenance of bipolar cell polarity	2	9	0.37595	0.739487	EVM0002056;EVM0004731
GO:0071391	cellular response to estrogen stimulus	2	9	0.37595	0.739487	EVM0016380;EVM0019064
GO:0072132	mesenchyme morphogenesis	2	9	0.37595	0.739487	EVM0003886;EVM0004870
GO:2000736	regulation of stem cell differentiation	2	9	0.37595	0.739487	EVM0002475;EVM0003886
GO:0032787	monocarboxylic acid metabolic process	19	122	0.380453	0.747871	EVM0000633;EVM0003648;EVM0004219;EVM0004624;EVM0006384;EVM0009141;EVM0010785;EVM0011982;EVM0012341;EVM0012573;EVM0014777;EVM0015072;EVM0018360;EVM0020717;EVM0022141;EVM0022170;EVM0022796;EVM0022987;EVM0024009
GO:0000041	transition metal ion transport	6	35	0.384136	0.753143	EVM0001114;EVM0001851;EVM0009332;EVM0016380;EVM0020618;EVM0021439
GO:0023056	positive regulation of signaling	16	102	0.384897	0.753143	EVM0000949;EVM0002132;EVM0003876;EVM0003886;EVM0004032;EVM0007767;EVM0008125;EVM0008266;EVM0008528;EVM0011178;EVM0012751;EVM0012970;EVM0014136;EVM0014982;EVM0018163;EVM0024009
GO:1901137	carbohydrate derivative biosynthetic process	44	293	0.385058	0.753143	EVM0000684;EVM0000889;EVM0002132;EVM0004350;EVM0004378;EVM0004537;EVM0004735;EVM0004740;EVM0005183;EVM0005438;EVM0006819;EVM0007197;EVM0008152;EVM0008437;EVM0008762;EVM0008998;EVM0010621;EVM0012047;EVM0012142;EVM0012682;EVM0012935;EVM0013290;EVM0013579;EVM0014026;EVM0014075;EVM0014136;EVM0016973;EVM0016991;EVM0017080;EVM0017521;EVM0017582;EVM0019791;EVM0020144;EVM0020961;EVM0021351;EVM0022025;EVM…
GO:0071824	protein-DNA complex subunit organization	9	55	0.386136	0.753143	EVM0001173;EVM0001993;EVM0003571;EVM0008050;EVM0013024;EVM0019913;EVM0021287;EVM0021523;EVM0022159
GO:0006461	protein complex assembly	38	252	0.386241	0.753143	EVM0000813;EVM0001173;EVM0001993;EVM0002475;EVM0003147;EVM0003571;EVM0004857;EVM0004948;EVM0006392;EVM0007472;EVM0007720;EVM0007987;EVM0008050;EVM0008387;EVM0009332;EVM0009500;EVM0010526;EVM0010793;EVM0012970;EVM0013024;EVM0014332;EVM0014575;EVM0016215;EVM0016467;EVM0017637;EVM0018144;EVM0018375;EVM0018757;EVM0019407;EVM0019913;EVM0020846;EVM0021287;EVM0021523;EVM0022158;EVM0022159;EVM0022592;EVM…
GO:0070271	protein complex biogenesis	38	252	0.386241	0.753143	EVM0000813;EVM0001173;EVM0001993;EVM0002475;EVM0003147;EVM0003571;EVM0004857;EVM0004948;EVM0006392;EVM0007472;EVM0007720;EVM0007987;EVM0008050;EVM0008387;EVM0009332;EVM0009500;EVM0010526;EVM0010793;EVM0012970;EVM0013024;EVM0014332;EVM0014575;EVM0016215;EVM0016467;EVM0017637;EVM0018144;EVM0018375;EVM0018757;EVM0019407;EVM0019913;EVM0020846;EVM0021287;EVM0021523;EVM0022158;EVM0022159;EVM0022592;EVM…
GO:0007010	cytoskeleton organization	32	211	0.386786	0.753143	EVM0000117;EVM0000324;EVM0000813;EVM0001472;EVM0003147;EVM0003285;EVM0004229;EVM0004773;EVM0004870;EVM0004897;EVM0005014;EVM0007472;EVM0007561;EVM0007597;EVM0007987;EVM0008534;EVM0008615;EVM0009500;EVM0010045;EVM0010070;EVM0010338;EVM0010793;EVM0013413;EVM0013504;EVM0015068;EVM0018144;EVM0020237;EVM0022257;EVM0022756;EVM0023006;EVM0023149;EVM0024009
GO:0006576	cellular biogenic amine metabolic process	4	22	0.387268	0.753143	EVM0002718;EVM0003692;EVM0008437;EVM0010985
GO:0030318	melanocyte differentiation	4	22	0.387268	0.753143	EVM0000278;EVM0009567;EVM0016749;EVM0022156
GO:0030335	positive regulation of cell migration	4	22	0.387268	0.753143	EVM0000998;EVM0012751;EVM0023149;EVM0024009
GO:0043543	protein acylation	4	22	0.387268	0.753143	EVM0001173;EVM0008050;EVM0019492;EVM0023613
GO:0046131	pyrimidine ribonucleoside metabolic process	4	22	0.387268	0.753143	EVM0004350;EVM0004378;EVM0007197;EVM0020144
GO:0051052	regulation of DNA metabolic process	4	22	0.387268	0.753143	EVM0002475;EVM0004229;EVM0010338;EVM0016843
GO:0051272	positive regulation of cellular component movement	4	22	0.387268	0.753143	EVM0000998;EVM0012751;EVM0023149;EVM0024009
GO:0051495	positive regulation of cytoskeleton organization	4	22	0.387268	0.753143	EVM0004229;EVM0007472;EVM0018144;EVM0024009
GO:1990267	response to transition metal nanoparticle	4	22	0.387268	0.753143	EVM0001114;EVM0001851;EVM0016380;EVM0020618
GO:2000147	positive regulation of cell motility	4	22	0.387268	0.753143	EVM0000998;EVM0012751;EVM0023149;EVM0024009
GO:0009953	dorsal/ventral pattern formation	13	82	0.38908	0.756106	EVM0000224;EVM0001070;EVM0001931;EVM0002132;EVM0004371;EVM0004857;EVM0007114;EVM0012751;EVM0014266;EVM0016566;EVM0016591;EVM0017429;EVM0022638
GO:0016043	cellular component organization	161	1102	0.38928	0.756106	EVM0000117;EVM0000168;EVM0000206;EVM0000278;EVM0000324;EVM0000411;EVM0000526;EVM0000718;EVM0000812;EVM0000813;EVM0000867;EVM0001070;EVM0001077;EVM0001173;EVM0001264;EVM0001444;EVM0001472;EVM0001609;EVM0001931;EVM0001993;EVM0002475;EVM0003147;EVM0003285;EVM0003375;EVM0003571;EVM0003574;EVM0003607;EVM0003843;EVM0003852;EVM0003886;EVM0003990;EVM0004042;EVM0004229;EVM0004383;EVM0004773;EVM0004806;EVM…
GO:0042278	purine nucleoside metabolic process	18	116	0.39184	0.759649	EVM0004624;EVM0004740;EVM0007197;EVM0008437;EVM0009301;EVM0010785;EVM0011982;EVM0012341;EVM0013895;EVM0014026;EVM0014777;EVM0015072;EVM0018360;EVM0019791;EVM0020582;EVM0022645;EVM0022987;EVM0023138
GO:0046128	purine ribonucleoside metabolic process	18	116	0.39184	0.759649	EVM0004624;EVM0004740;EVM0007197;EVM0008437;EVM0009301;EVM0010785;EVM0011982;EVM0012341;EVM0013895;EVM0014026;EVM0014777;EVM0015072;EVM0018360;EVM0019791;EVM0020582;EVM0022645;EVM0022987;EVM0023138
GO:0072522	purine-containing compound biosynthetic process	18	116	0.39184	0.759649	EVM0004537;EVM0004740;EVM0006819;EVM0007197;EVM0008152;EVM0008437;EVM0008998;EVM0012935;EVM0013579;EVM0014026;EVM0014075;EVM0014136;EVM0017582;EVM0019791;EVM0021351;EVM0022645;EVM0023138;EVM0024222
GO:0080090	regulation of primary metabolic process	189	1297	0.392494	0.760443	EVM0000140;EVM0000224;EVM0000297;EVM0000389;EVM0000411;EVM0000485;EVM0000793;EVM0000808;EVM0000925;EVM0000949;EVM0000986;EVM0001007;EVM0001009;EVM0001070;EVM0001105;EVM0001173;EVM0001240;EVM0001387;EVM0001439;EVM0001444;EVM0001475;EVM0001607;EVM0001609;EVM0001799;EVM0001831;EVM0001903;EVM0001955;EVM0002132;EVM0002270;EVM0002475;EVM0002752;EVM0002780;EVM0002905;EVM0003115;EVM0003574;EVM0003701;EVM…
GO:0009144	purine nucleoside triphosphate metabolic process	14	89	0.393395	0.761235	EVM0004624;EVM0007197;EVM0009301;EVM0010785;EVM0011982;EVM0012341;EVM0014026;EVM0014777;EVM0015072;EVM0018360;EVM0020582;EVM0022645;EVM0022987;EVM0023138
GO:0009205	purine ribonucleoside triphosphate metabolic process	14	89	0.393395	0.761235	EVM0004624;EVM0007197;EVM0009301;EVM0010785;EVM0011982;EVM0012341;EVM0014026;EVM0014777;EVM0015072;EVM0018360;EVM0020582;EVM0022645;EVM0022987;EVM0023138
GO:0009063	cellular amino acid catabolic process	7	42	0.393868	0.761674	EVM0003317;EVM0013429;EVM0013481;EVM0013791;EVM0014114;EVM0019359;EVM0020722
GO:0009100	glycoprotein metabolic process	20	130	0.397674	0.768556	EVM0000684;EVM0000889;EVM0002132;EVM0005183;EVM0005438;EVM0008762;EVM0010621;EVM0012047;EVM0012142;EVM0012682;EVM0013290;EVM0016973;EVM0017080;EVM0017521;EVM0020961;EVM0022025;EVM0022337;EVM0022719;EVM0022860;EVM0023840
GO:0007411	axon guidance	12	76	0.402663	0.771098	EVM0001070;EVM0005074;EVM0007272;EVM0008168;EVM0008193;EVM0009361;EVM0011432;EVM0011812;EVM0015381;EVM0016309;EVM0018951;EVM0023149
GO:0048762	mesenchymal cell differentiation	12	76	0.402663	0.771098	EVM0001173;EVM0001609;EVM0002475;EVM0003886;EVM0008168;EVM0010394;EVM0016309;EVM0016566;EVM0018329;EVM0018951;EVM0020870;EVM0024030
GO:0097485	neuron projection guidance	12	76	0.402663	0.771098	EVM0001070;EVM0005074;EVM0007272;EVM0008168;EVM0008193;EVM0009361;EVM0011432;EVM0011812;EVM0015381;EVM0016309;EVM0018951;EVM0023149
GO:0003140	determination of left/right asymmetry in lateral mesoderm	3	16	0.406156	0.771098	EVM0000140;EVM0012565;EVM0017233
GO:0006898	receptor-mediated endocytosis	3	16	0.406156	0.771098	EVM0000278;EVM0001609;EVM0003783
GO:0007159	leukocyte cell-cell adhesion	3	16	0.406156	0.771098	EVM0001931;EVM0003886;EVM0022312
GO:0009147	pyrimidine nucleoside triphosphate metabolic process	3	16	0.406156	0.771098	EVM0004350;EVM0007197;EVM0020144
GO:0009148	pyrimidine nucleoside triphosphate biosynthetic process	3	16	0.406156	0.771098	EVM0004350;EVM0007197;EVM0020144
GO:0009896	positive regulation of catabolic process	3	16	0.406156	0.771098	EVM0009607;EVM0023930;EVM0024009
GO:0016125	sterol metabolic process	3	16	0.406156	0.771098	EVM0002110;EVM0016331;EVM0022170
GO:0018958	phenol-containing compound metabolic process	3	16	0.406156	0.771098	EVM0009020;EVM0015881;EVM0022689
GO:0021537	telencephalon development	3	16	0.406156	0.771098	EVM0000631;EVM0002475;EVM0010017
GO:0040013	negative regulation of locomotion	3	16	0.406156	0.771098	EVM0008193;EVM0008750;EVM0023149
GO:0042110	T cell activation	3	16	0.406156	0.771098	EVM0001931;EVM0003886;EVM0022312
GO:0046165	alcohol biosynthetic process	3	16	0.406156	0.771098	EVM0002110;EVM0016331;EVM0022170
GO:0046328	regulation of JNK cascade	3	16	0.406156	0.771098	EVM0000949;EVM0014982;EVM0018163
GO:0050900	leukocyte migration	3	16	0.406156	0.771098	EVM0008193;EVM0022090;EVM0023149
GO:0051271	negative regulation of cellular component movement	3	16	0.406156	0.771098	EVM0008193;EVM0008750;EVM0023149
GO:0070486	leukocyte aggregation	3	16	0.406156	0.771098	EVM0001931;EVM0003886;EVM0022312
GO:0070489	T cell aggregation	3	16	0.406156	0.771098	EVM0001931;EVM0003886;EVM0022312
GO:0071593	lymphocyte aggregation	3	16	0.406156	0.771098	EVM0001931;EVM0003886;EVM0022312
GO:0009725	response to hormone	18	117	0.40673	0.771098	EVM0000485;EVM0005204;EVM0006760;EVM0009268;EVM0010444;EVM0011575;EVM0012175;EVM0013563;EVM0014136;EVM0014818;EVM0016380;EVM0017066;EVM0017690;EVM0019064;EVM0021217;EVM0021406;EVM0021451;EVM0023261
GO:0044702	single organism reproductive process	13	83	0.406775	0.771098	EVM0000631;EVM0003903;EVM0004219;EVM0008193;EVM0008291;EVM0009388;EVM0010338;EVM0010938;EVM0014136;EVM0018317;EVM0022105;EVM0023149;EVM0024109
GO:1901293	nucleoside phosphate biosynthetic process	24	158	0.407004	0.771098	EVM0004350;EVM0004378;EVM0004537;EVM0006819;EVM0007197;EVM0008152;EVM0008998;EVM0011432;EVM0012935;EVM0013579;EVM0014026;EVM0014075;EVM0014136;EVM0016066;EVM0017582;EVM0019791;EVM0019831;EVM0020144;EVM0021351;EVM0022645;EVM0023138;EVM0023846;EVM0023952;EVM0024222
GO:0048522	positive regulation of cellular process	59	399	0.409058	0.771098	EVM0000140;EVM0000168;EVM0000808;EVM0000949;EVM0000998;EVM0001609;EVM0001931;EVM0002132;EVM0002475;EVM0003723;EVM0003876;EVM0003886;EVM0004032;EVM0004229;EVM0004541;EVM0004787;EVM0007059;EVM0007472;EVM0007561;EVM0007767;EVM0008125;EVM0008266;EVM0008528;EVM0008968;EVM0008998;EVM0009361;EVM0009607;EVM0010377;EVM0011178;EVM0011205;EVM0011206;EVM0011927;EVM0012668;EVM0012751;EVM0012935;EVM0012970;EVM…
GO:0045321	leukocyte activation	6	36	0.411264	0.771098	EVM0001931;EVM0003886;EVM0004888;EVM0008193;EVM0022312;EVM0024009
GO:0048332	mesoderm morphogenesis	6	36	0.411264	0.771098	EVM0000631;EVM0003886;EVM0004229;EVM0007561;EVM0011205;EVM0022658
GO:0007156	homophilic cell adhesion via plasma membrane adhesion molecules	15	97	0.413663	0.771098	EVM0000800;EVM0001460;EVM0005097;EVM0008660;EVM0009680;EVM0010307;EVM0010647;EVM0012438;EVM0013129;EVM0013346;EVM0016381;EVM0016652;EVM0017082;EVM0021099;EVM0024234
GO:0007417	central nervous system development	47	317	0.416168	0.771098	EVM0000631;EVM0001607;EVM0002475;EVM0004042;EVM0004541;EVM0006031;EVM0006600;EVM0007031;EVM0008168;EVM0008193;EVM0009268;EVM0009361;EVM0009399;EVM0009694;EVM0009838;EVM0010017;EVM0011431;EVM0011608;EVM0011654;EVM0012134;EVM0012565;EVM0012751;EVM0014009;EVM0014040;EVM0014269;EVM0015491;EVM0015566;EVM0015883;EVM0016215;EVM0017302;EVM0017600;EVM0018019;EVM0018337;EVM0018987;EVM0021038;EVM0021069;EVM…
GO:0009152	purine ribonucleotide biosynthetic process	16	104	0.41659	0.771098	EVM0004537;EVM0006819;EVM0007197;EVM0008152;EVM0008998;EVM0012935;EVM0013579;EVM0014026;EVM0014075;EVM0014136;EVM0017582;EVM0019791;EVM0021351;EVM0022645;EVM0023138;EVM0024222
GO:0006213	pyrimidine nucleoside metabolic process	4	23	0.421612	0.771098	EVM0004350;EVM0004378;EVM0007197;EVM0020144
GO:0021575	hindbrain morphogenesis	4	23	0.421612	0.771098	EVM0009268;EVM0012751;EVM0017302;EVM0021069
GO:0043523	regulation of neuron apoptotic process	4	23	0.421612	0.771098	EVM0009361;EVM0010017;EVM0020516;EVM0022696
GO:0044106	cellular amine metabolic process	4	23	0.421612	0.771098	EVM0002718;EVM0003692;EVM0008437;EVM0010985
GO:1901214	regulation of neuron death	4	23	0.421612	0.771098	EVM0009361;EVM0010017;EVM0020516;EVM0022696
GO:0008104	protein localization	66	449	0.421846	0.771098	EVM0000206;EVM0000251;EVM0001528;EVM0001921;EVM0002336;EVM0002475;EVM0002643;EVM0002748;EVM0003434;EVM0003725;EVM0003886;EVM0003902;EVM0004168;EVM0004731;EVM0004806;EVM0004875;EVM0005812;EVM0006025;EVM0006031;EVM0006048;EVM0006402;EVM0007031;EVM0007196;EVM0007472;EVM0008095;EVM0008375;EVM0008642;EVM0009580;EVM0009607;EVM0009771;EVM0009786;EVM0010327;EVM0011206;EVM0011431;EVM0011848;EVM0011866;EVM…
GO:0006355	regulation of transcription, DNA-templated	144	991	0.426021	0.771098	EVM0000140;EVM0000224;EVM0000297;EVM0000389;EVM0000485;EVM0000793;EVM0000808;EVM0000925;EVM0000986;EVM0001007;EVM0001009;EVM0001070;EVM0001105;EVM0001173;EVM0001240;EVM0001387;EVM0001439;EVM0001475;EVM0001607;EVM0001609;EVM0001799;EVM0001831;EVM0001955;EVM0002132;EVM0002270;EVM0002475;EVM0002752;EVM0002780;EVM0002905;EVM0003115;EVM0003574;EVM0003701;EVM0003886;EVM0004067;EVM0004436;EVM0004541;EVM…
GO:1903506	regulation of nucleic acid-templated transcription	144	991	0.426021	0.771098	EVM0000140;EVM0000224;EVM0000297;EVM0000389;EVM0000485;EVM0000793;EVM0000808;EVM0000925;EVM0000986;EVM0001007;EVM0001009;EVM0001070;EVM0001105;EVM0001173;EVM0001240;EVM0001387;EVM0001439;EVM0001475;EVM0001607;EVM0001609;EVM0001799;EVM0001831;EVM0001955;EVM0002132;EVM0002270;EVM0002475;EVM0002752;EVM0002780;EVM0002905;EVM0003115;EVM0003574;EVM0003701;EVM0003886;EVM0004067;EVM0004436;EVM0004541;EVM…
GO:0007018	microtubule-based movement	9	57	0.42935	0.771098	EVM0000718;EVM0004821;EVM0005812;EVM0006180;EVM0007987;EVM0014133;EVM0015015;EVM0020859;EVM0022929
GO:0000186	activation of MAPKK activity	2	10	0.429512	0.771098	EVM0008266;EVM0018163
GO:0001714	endodermal cell fate specification	2	10	0.429512	0.771098	EVM0004857;EVM0012751
GO:0001840	neural plate development	2	10	0.429512	0.771098	EVM0012766;EVM0015504
GO:0002237	response to molecule of bacterial origin	2	10	0.429512	0.771098	EVM0008193;EVM0024009
GO:0006305	DNA alkylation	2	10	0.429512	0.771098	EVM0002475;EVM0008053
GO:0006306	DNA methylation	2	10	0.429512	0.771098	EVM0002475;EVM0008053
GO:0007034	vacuolar transport	2	10	0.429512	0.771098	EVM0002643;EVM0009995
GO:0007398	ectoderm development	2	10	0.429512	0.771098	EVM0000631;EVM0004229
GO:0007520	myoblast fusion	2	10	0.429512	0.771098	EVM0002475;EVM0018097
GO:0009071	serine family amino acid catabolic process	2	10	0.429512	0.771098	EVM0019359;EVM0020722
GO:0009086	methionine biosynthetic process	2	10	0.429512	0.771098	EVM0006914;EVM0008809
GO:0015693	magnesium ion transport	2	10	0.429512	0.771098	EVM0001680;EVM0021184
GO:0030307	positive regulation of cell growth	2	10	0.429512	0.771098	EVM0021387;EVM0023149
GO:0031281	positive regulation of cyclase activity	2	10	0.429512	0.771098	EVM0008998;EVM0012935
GO:0031346	positive regulation of cell projection organization	2	10	0.429512	0.771098	EVM0021387;EVM0023149
GO:0031668	cellular response to extracellular stimulus	2	10	0.429512	0.771098	EVM0017066;EVM0019064
GO:0031669	cellular response to nutrient levels	2	10	0.429512	0.771098	EVM0017066;EVM0019064
GO:0035141	medial fin morphogenesis	2	10	0.429512	0.771098	EVM0003990;EVM0006595
GO:0039019	pronephric nephron development	2	10	0.429512	0.771098	EVM0000140;EVM0014040
GO:0043174	nucleoside salvage	2	10	0.429512	0.771098	EVM0004350;EVM0020144
GO:0044728	DNA methylation or demethylation	2	10	0.429512	0.771098	EVM0002475;EVM0008053
GO:0046839	phospholipid dephosphorylation	2	10	0.429512	0.771098	EVM0006898;EVM0017318
GO:0046856	phosphatidylinositol dephosphorylation	2	10	0.429512	0.771098	EVM0006898;EVM0017318
GO:0048771	tissue remodeling	2	10	0.429512	0.771098	EVM0012751;EVM0024109
GO:0051349	positive regulation of lyase activity	2	10	0.429512	0.771098	EVM0008998;EVM0012935
GO:0060035	notochord cell development	2	10	0.429512	0.771098	EVM0001931;EVM0014678
GO:0060323	head morphogenesis	2	10	0.429512	0.771098	EVM0010081;EVM0020711
GO:0071229	cellular response to acid chemical	2	10	0.429512	0.771098	EVM0009607;EVM0023930
GO:0071496	cellular response to external stimulus	2	10	0.429512	0.771098	EVM0017066;EVM0019064
GO:0097306	cellular response to alcohol	2	10	0.429512	0.771098	EVM0017066;EVM0024009
GO:0010638	positive regulation of organelle organization	5	30	0.431381	0.771098	EVM0004229;EVM0007472;EVM0012970;EVM0018144;EVM0024009
GO:1901617	organic hydroxy compound biosynthetic process	5	30	0.431381	0.771098	EVM0002110;EVM0009020;EVM0015881;EVM0016331;EVM0022170
GO:2001141	regulation of RNA biosynthetic process	144	992	0.431412	0.771098	EVM0000140;EVM0000224;EVM0000297;EVM0000389;EVM0000485;EVM0000793;EVM0000808;EVM0000925;EVM0000986;EVM0001007;EVM0001009;EVM0001070;EVM0001105;EVM0001173;EVM0001240;EVM0001387;EVM0001439;EVM0001475;EVM0001607;EVM0001609;EVM0001799;EVM0001831;EVM0001955;EVM0002132;EVM0002270;EVM0002475;EVM0002752;EVM0002780;EVM0002905;EVM0003115;EVM0003574;EVM0003701;EVM0003886;EVM0004067;EVM0004436;EVM0004541;EVM…
GO:0006164	purine nucleotide biosynthetic process	16	105	0.432489	0.771098	EVM0004537;EVM0006819;EVM0007197;EVM0008152;EVM0008998;EVM0012935;EVM0013579;EVM0014026;EVM0014075;EVM0014136;EVM0017582;EVM0019791;EVM0021351;EVM0022645;EVM0023138;EVM0024222
GO:0031401	positive regulation of protein modification process	11	71	0.436729	0.771098	EVM0000949;EVM0002475;EVM0003723;EVM0003876;EVM0007561;EVM0008266;EVM0011206;EVM0014136;EVM0014982;EVM0018163;EVM0024009
GO:0006479	protein methylation	6	37	0.438268	0.771098	EVM0003574;EVM0005313;EVM0007486;EVM0012683;EVM0013504;EVM0018421
GO:0008213	protein alkylation	6	37	0.438268	0.771098	EVM0003574;EVM0005313;EVM0007486;EVM0012683;EVM0013504;EVM0018421
GO:0006733	oxidoreduction coenzyme metabolic process	12	78	0.439665	0.771098	EVM0004624;EVM0008933;EVM0010785;EVM0011982;EVM0012341;EVM0014777;EVM0015072;EVM0016066;EVM0018360;EVM0019831;EVM0022987;EVM0023952
GO:0046486	glycerolipid metabolic process	12	78	0.439665	0.771098	EVM0003692;EVM0005260;EVM0006898;EVM0008780;EVM0009797;EVM0011206;EVM0012970;EVM0013859;EVM0014083;EVM0017318;EVM0017511;EVM0017676
GO:0002011	morphogenesis of an epithelial sheet	7	44	0.44346	0.771098	EVM0007472;EVM0007767;EVM0009401;EVM0010081;EVM0010793;EVM0014040;EVM0014406
GO:0007492	endoderm development	7	44	0.44346	0.771098	EVM0000631;EVM0001938;EVM0003886;EVM0004857;EVM0010081;EVM0012751;EVM0020285
GO:0030218	erythrocyte differentiation	7	44	0.44346	0.771098	EVM0001955;EVM0003574;EVM0011205;EVM0014009;EVM0015428;EVM0019108;EVM0020618
GO:0034101	erythrocyte homeostasis	7	44	0.44346	0.771098	EVM0001955;EVM0003574;EVM0011205;EVM0014009;EVM0015428;EVM0019108;EVM0020618
GO:0009126	purine nucleoside monophosphate metabolic process	15	99	0.446552	0.771098	EVM0004624;EVM0009301;EVM0010785;EVM0011982;EVM0012341;EVM0014026;EVM0014777;EVM0015072;EVM0017582;EVM0018360;EVM0020582;EVM0021351;EVM0022645;EVM0022987;EVM0023138
GO:0009167	purine ribonucleoside monophosphate metabolic process	15	99	0.446552	0.771098	EVM0004624;EVM0009301;EVM0010785;EVM0011982;EVM0012341;EVM0014026;EVM0014777;EVM0015072;EVM0017582;EVM0018360;EVM0020582;EVM0021351;EVM0022645;EVM0022987;EVM0023138
GO:0006662	glycerol ether metabolic process	3	17	0.44663	0.771098	EVM0000524;EVM0020236;EVM0022141
GO:0018904	ether metabolic process	3	17	0.44663	0.771098	EVM0000524;EVM0020236;EVM0022141
GO:0019674	NAD metabolic process	3	17	0.44663	0.771098	EVM0016066;EVM0019831;EVM0023952
GO:0021549	cerebellum development	3	17	0.44663	0.771098	EVM0007031;EVM0012751;EVM0015566
GO:0006333	chromatin assembly or disassembly	9	58	0.450895	0.771098	EVM0001173;EVM0001993;EVM0003571;EVM0008050;EVM0013024;EVM0019913;EVM0021287;EVM0021523;EVM0022159
GO:0043414	macromolecule methylation	10	65	0.453687	0.771098	EVM0002475;EVM0003574;EVM0005313;EVM0005580;EVM0007486;EVM0008053;EVM0012683;EVM0013504;EVM0015773;EVM0018421
GO:0050801	ion homeostasis	10	65	0.453687	0.771098	EVM0000206;EVM0004430;EVM0007122;EVM0009332;EVM0009928;EVM0015068;EVM0018810;EVM0020618;EVM0021439;EVM0024009
GO:0060070	canonical Wnt signaling pathway	10	65	0.453687	0.771098	EVM0002475;EVM0003886;EVM0008793;EVM0009399;EVM0010869;EVM0012403;EVM0012766;EVM0014266;EVM0024030;EVM0024109
GO:0019219	regulation of nucleobase-containing compound metabolic process	151	1045	0.454216	0.771098	EVM0000140;EVM0000224;EVM0000297;EVM0000389;EVM0000485;EVM0000793;EVM0000808;EVM0000925;EVM0000986;EVM0001007;EVM0001009;EVM0001070;EVM0001105;EVM0001173;EVM0001240;EVM0001387;EVM0001439;EVM0001444;EVM0001475;EVM0001607;EVM0001609;EVM0001799;EVM0001831;EVM0001955;EVM0002132;EVM0002270;EVM0002475;EVM0002752;EVM0002780;EVM0002905;EVM0003115;EVM0003574;EVM0003701;EVM0003886;EVM0004067;EVM0004229;EVM…
GO:0045216	cell-cell junction organization	4	24	0.455465	0.771098	EVM0003886;EVM0004229;EVM0007561;EVM0007767
GO:0048821	erythrocyte development	4	24	0.455465	0.771098	EVM0003574;EVM0011205;EVM0015428;EVM0020618
GO:0060788	ectodermal placode formation	4	24	0.455465	0.771098	EVM0009399;EVM0012751;EVM0014269;EVM0023087
GO:0071697	ectodermal placode morphogenesis	4	24	0.455465	0.771098	EVM0009399;EVM0012751;EVM0014269;EVM0023087
GO:0044281	small molecule metabolic process	105	725	0.457172	0.771098	EVM0000091;EVM0000495;EVM0000524;EVM0000633;EVM0000659;EVM0001264;EVM0001442;EVM0001656;EVM0002110;EVM0002749;EVM0002971;EVM0003292;EVM0003317;EVM0003422;EVM0003648;EVM0003692;EVM0004219;EVM0004350;EVM0004378;EVM0004383;EVM0004537;EVM0004624;EVM0004735;EVM0004740;EVM0006384;EVM0006819;EVM0006914;EVM0007114;EVM0007197;EVM0008152;EVM0008361;EVM0008437;EVM0008780;EVM0008809;EVM0008933;EVM0008998;EVM…
GO:0051252	regulation of RNA metabolic process	145	1004	0.458641	0.771098	EVM0000140;EVM0000224;EVM0000297;EVM0000389;EVM0000485;EVM0000793;EVM0000808;EVM0000925;EVM0000986;EVM0001007;EVM0001009;EVM0001070;EVM0001105;EVM0001173;EVM0001240;EVM0001387;EVM0001439;EVM0001444;EVM0001475;EVM0001607;EVM0001609;EVM0001799;EVM0001831;EVM0001955;EVM0002132;EVM0002270;EVM0002475;EVM0002752;EVM0002780;EVM0002905;EVM0003115;EVM0003574;EVM0003701;EVM0003886;EVM0004067;EVM0004436;EVM…
GO:0007369	gastrulation	25	169	0.459469	0.771098	EVM0000631;EVM0002586;EVM0003886;EVM0004229;EVM0004857;EVM0004952;EVM0007472;EVM0007561;EVM0009401;EVM0010793;EVM0011205;EVM0012751;EVM0014406;EVM0015566;EVM0016309;EVM0016566;EVM0016591;EVM0016594;EVM0017567;EVM0020285;EVM0020461;EVM0022312;EVM0022658;EVM0022678;EVM0023149
GO:0000042	protein targeting to Golgi	1	4	0.460469	0.771098	EVM0001528
GO:0000301	retrograde transport, vesicle recycling within Golgi	1	4	0.460469	0.771098	EVM0001528
GO:0000387	spliceosomal snRNP assembly	1	4	0.460469	0.771098	EVM0017669
GO:0002053	positive regulation of mesenchymal cell proliferation	1	4	0.460469	0.771098	EVM0020520
GO:0002090	regulation of receptor internalization	1	4	0.460469	0.771098	EVM0000278
GO:0002097	tRNA wobble base modification	1	4	0.460469	0.771098	EVM0003167
GO:0002098	tRNA wobble uridine modification	1	4	0.460469	0.771098	EVM0003167
GO:0002761	regulation of myeloid leukocyte differentiation	1	4	0.460469	0.771098	EVM0006396
GO:0002792	negative regulation of peptide secretion	1	4	0.460469	0.771098	EVM0000251
GO:0003094	glomerular filtration	1	4	0.460469	0.771098	EVM0017859
GO:0003262	endocardial progenitor cell migration to the midline involved in heart field formation	1	4	0.460469	0.771098	EVM0005074
GO:0003310	pancreatic A cell differentiation	1	4	0.460469	0.771098	EVM0021038
GO:0003348	cardiac endothelial cell differentiation	1	4	0.460469	0.771098	EVM0002056
GO:0006044	N-acetylglucosamine metabolic process	1	4	0.460469	0.771098	EVM0021290
GO:0006083	acetate metabolic process	1	4	0.460469	0.771098	EVM0009141
GO:0006189	'de novo' IMP biosynthetic process	1	4	0.460469	0.771098	EVM0017582
GO:0006360	transcription from RNA polymerase I promoter	1	4	0.460469	0.771098	EVM0011912
GO:0006419	alanyl-tRNA aminoacylation	1	4	0.460469	0.771098	EVM0003292
GO:0006542	glutamine biosynthetic process	1	4	0.460469	0.771098	EVM0010984
GO:0006556	S-adenosylmethionine biosynthetic process	1	4	0.460469	0.771098	EVM0004740
GO:0006577	amino-acid betaine metabolic process	1	4	0.460469	0.771098	EVM0010985
GO:0006578	amino-acid betaine biosynthetic process	1	4	0.460469	0.771098	EVM0010985
GO:0006729	tetrahydrobiopterin biosynthetic process	1	4	0.460469	0.771098	EVM0018670
GO:0006788	heme oxidation	1	4	0.460469	0.771098	EVM0014919
GO:0006805	xenobiotic metabolic process	1	4	0.460469	0.771098	EVM0021287
GO:0006900	membrane budding	1	4	0.460469	0.771098	EVM0022158
GO:0006901	vesicle coating	1	4	0.460469	0.771098	EVM0022158
GO:0007064	mitotic sister chromatid cohesion	1	4	0.460469	0.771098	EVM0010338
GO:0007096	regulation of exit from mitosis	1	4	0.460469	0.771098	EVM0003607
GO:0007338	single fertilization	1	4	0.460469	0.771098	EVM0022105
GO:0007525	somatic muscle development	1	4	0.460469	0.771098	EVM0000523
GO:0007584	response to nutrient	1	4	0.460469	0.771098	EVM0017066
GO:0007603	phototransduction, visible light	1	4	0.460469	0.771098	EVM0000435
GO:0007612	learning	1	4	0.460469	0.771098	EVM0010017
GO:0008306	associative learning	1	4	0.460469	0.771098	EVM0010017
GO:0008333	endosome to lysosome transport	1	4	0.460469	0.771098	EVM0009995
GO:0008542	visual learning	1	4	0.460469	0.771098	EVM0010017
GO:0009219	pyrimidine deoxyribonucleotide metabolic process	1	4	0.460469	0.771098	EVM0023846
GO:0009221	pyrimidine deoxyribonucleotide biosynthetic process	1	4	0.460469	0.771098	EVM0023846
GO:0009265	2'-deoxyribonucleotide biosynthetic process	1	4	0.460469	0.771098	EVM0023846
GO:0009268	response to pH	1	4	0.460469	0.771098	EVM0019064
GO:0009394	2'-deoxyribonucleotide metabolic process	1	4	0.460469	0.771098	EVM0023846
GO:0010172	embryonic body morphogenesis	1	4	0.460469	0.771098	EVM0001173
GO:0010594	regulation of endothelial cell migration	1	4	0.460469	0.771098	EVM0008750
GO:0010923	negative regulation of phosphatase activity	1	4	0.460469	0.771098	EVM0006116
GO:0010955	negative regulation of protein processing	1	4	0.460469	0.771098	EVM0007742
GO:0014015	positive regulation of gliogenesis	1	4	0.460469	0.771098	EVM0016309
GO:0014065	phosphatidylinositol 3-kinase signaling	1	4	0.460469	0.771098	EVM0012423
GO:0014707	branchiomeric skeletal muscle development	1	4	0.460469	0.771098	EVM0012438
GO:0014855	striated muscle cell proliferation	1	4	0.460469	0.771098	EVM0014112
GO:0016203	muscle attachment	1	4	0.460469	0.771098	EVM0021789
GO:0016998	cell wall macromolecule catabolic process	1	4	0.460469	0.771098	EVM0002512
GO:0017004	cytochrome complex assembly	1	4	0.460469	0.771098	EVM0009332
GO:0017156	calcium ion regulated exocytosis	1	4	0.460469	0.771098	EVM0009580
GO:0017157	regulation of exocytosis	1	4	0.460469	0.771098	EVM0006025
GO:0018107	peptidyl-threonine phosphorylation	1	4	0.460469	0.771098	EVM0002475
GO:0018210	peptidyl-threonine modification	1	4	0.460469	0.771098	EVM0002475
GO:0018216	peptidyl-arginine methylation	1	4	0.460469	0.771098	EVM0005313
GO:0019427	acetyl-CoA biosynthetic process from acetate	1	4	0.460469	0.771098	EVM0009141
GO:0019692	deoxyribose phosphate metabolic process	1	4	0.460469	0.771098	EVM0023846
GO:0021523	somatic motor neuron differentiation	1	4	0.460469	0.771098	EVM0012565
GO:0021543	pallium development	1	4	0.460469	0.771098	EVM0002475
GO:0021588	cerebellum formation	1	4	0.460469	0.771098	EVM0012751
GO:0030011	maintenance of cell polarity	1	4	0.460469	0.771098	EVM0004731
GO:0030104	water homeostasis	1	4	0.460469	0.771098	EVM0007767
GO:0031167	rRNA methylation	1	4	0.460469	0.771098	EVM0005580
GO:0031529	ruffle organization	1	4	0.460469	0.771098	EVM0007472
GO:0031641	regulation of myelination	1	4	0.460469	0.771098	EVM0009340
GO:0032412	regulation of ion transmembrane transporter activity	1	4	0.460469	0.771098	EVM0008042
GO:0032941	secretion by tissue	1	4	0.460469	0.771098	EVM0024009
GO:0032968	positive regulation of transcription elongation from RNA polymerase II promoter	1	4	0.460469	0.771098	EVM0017584
GO:0033273	response to vitamin	1	4	0.460469	0.771098	EVM0017066
GO:0034110	regulation of homotypic cell-cell adhesion	1	4	0.460469	0.771098	EVM0001931
GO:0034599	cellular response to oxidative stress	1	4	0.460469	0.771098	EVM0007122
GO:0034755	iron ion transmembrane transport	1	4	0.460469	0.771098	EVM0020618
GO:0034969	histone arginine methylation	1	4	0.460469	0.771098	EVM0005313
GO:0035089	establishment of apical/basal cell polarity	1	4	0.460469	0.771098	EVM0002056
GO:0035090	maintenance of apical/basal cell polarity	1	4	0.460469	0.771098	EVM0004731
GO:0035283	central nervous system segmentation	1	4	0.460469	0.771098	EVM0014009
GO:0035284	brain segmentation	1	4	0.460469	0.771098	EVM0014009
GO:0035329	hippo signaling	1	4	0.460469	0.771098	EVM0004229
GO:0035967	cellular response to topologically incorrect protein	1	4	0.460469	0.771098	EVM0016530
GO:0038169	somatostatin receptor signaling pathway	1	4	0.460469	0.771098	EVM0005204
GO:0038170	somatostatin signaling pathway	1	4	0.460469	0.771098	EVM0005204
GO:0042133	neurotransmitter metabolic process	1	4	0.460469	0.771098	EVM0012573
GO:0042417	dopamine metabolic process	1	4	0.460469	0.771098	EVM0009020
GO:0042771	intrinsic apoptotic signaling pathway in response to DNA damage by p53 class mediator	1	4	0.460469	0.771098	EVM0004246
GO:0043535	regulation of blood vessel endothelial cell migration	1	4	0.460469	0.771098	EVM0008750
GO:0043984	histone H4-K16 acetylation	1	4	0.460469	0.771098	EVM0023613
GO:0044036	cell wall macromolecule metabolic process	1	4	0.460469	0.771098	EVM0002512
GO:0045055	regulated exocytosis	1	4	0.460469	0.771098	EVM0009580
GO:0045199	maintenance of epithelial cell apical/basal polarity	1	4	0.460469	0.771098	EVM0004731
GO:0045471	response to ethanol	1	4	0.460469	0.771098	EVM0024009
GO:0045601	regulation of endothelial cell differentiation	1	4	0.460469	0.771098	EVM0011205
GO:0045762	positive regulation of adenylate cyclase activity	1	4	0.460469	0.771098	EVM0008998
GO:0045823	positive regulation of heart contraction	1	4	0.460469	0.771098	EVM0014801
GO:0045880	positive regulation of smoothened signaling pathway	1	4	0.460469	0.771098	EVM0004032
GO:0045901	positive regulation of translational elongation	1	4	0.460469	0.771098	EVM0022920
GO:0046146	tetrahydrobiopterin metabolic process	1	4	0.460469	0.771098	EVM0018670
GO:0046323	glucose import	1	4	0.460469	0.771098	EVM0021880
GO:0046348	amino sugar catabolic process	1	4	0.460469	0.771098	EVM0014928
GO:0046385	deoxyribose phosphate biosynthetic process	1	4	0.460469	0.771098	EVM0023846
GO:0046676	negative regulation of insulin secretion	1	4	0.460469	0.771098	EVM0000251
GO:0046825	regulation of protein export from nucleus	1	4	0.460469	0.771098	EVM0002475
GO:0046889	positive regulation of lipid biosynthetic process	1	4	0.460469	0.771098	EVM0011206
GO:0048041	focal adhesion assembly	1	4	0.460469	0.771098	EVM0007561
GO:0048635	negative regulation of muscle organ development	1	4	0.460469	0.771098	EVM0001235
GO:0048755	branching morphogenesis of a nerve	1	4	0.460469	0.771098	EVM0009361
GO:0048799	organ maturation	1	4	0.460469	0.771098	EVM0000523
GO:0050714	positive regulation of protein secretion	1	4	0.460469	0.771098	EVM0024009
GO:0050777	negative regulation of immune response	1	4	0.460469	0.771098	EVM0007742
GO:0050919	negative chemotaxis	1	4	0.460469	0.771098	EVM0009361
GO:0051208	sequestering of calcium ion	1	4	0.460469	0.771098	EVM0024009
GO:0051209	release of sequestered calcium ion into cytosol	1	4	0.460469	0.771098	EVM0024009
GO:0051238	sequestering of metal ion	1	4	0.460469	0.771098	EVM0024009
GO:0051282	regulation of sequestering of calcium ion	1	4	0.460469	0.771098	EVM0024009
GO:0051283	negative regulation of sequestering of calcium ion	1	4	0.460469	0.771098	EVM0024009
GO:0051893	regulation of focal adhesion assembly	1	4	0.460469	0.771098	EVM0007561
GO:0055017	cardiac muscle tissue growth	1	4	0.460469	0.771098	EVM0014112
GO:0060038	cardiac muscle cell proliferation	1	4	0.460469	0.771098	EVM0014112
GO:0060401	cytosolic calcium ion transport	1	4	0.460469	0.771098	EVM0024009
GO:0060402	calcium ion transport into cytosol	1	4	0.460469	0.771098	EVM0024009
GO:0060581	cell fate commitment involved in pattern specification	1	4	0.460469	0.771098	EVM0009399
GO:0060956	endocardial cell differentiation	1	4	0.460469	0.771098	EVM0002056
GO:0061162	establishment of monopolar cell polarity	1	4	0.460469	0.771098	EVM0002056
GO:0061339	establishment or maintenance of monopolar cell polarity	1	4	0.460469	0.771098	EVM0002056
GO:0070374	positive regulation of ERK1 and ERK2 cascade	1	4	0.460469	0.771098	EVM0003876
GO:0070613	regulation of protein processing	1	4	0.460469	0.771098	EVM0007742
GO:0070988	demethylation	1	4	0.460469	0.771098	EVM0008014
GO:0071554	cell wall organization or biogenesis	1	4	0.460469	0.771098	EVM0002512
GO:0071695	anatomical structure maturation	1	4	0.460469	0.771098	EVM0000523
GO:0071711	basement membrane organization	1	4	0.460469	0.771098	EVM0021789
GO:0072015	glomerular visceral epithelial cell development	1	4	0.460469	0.771098	EVM0017859
GO:0072310	glomerular epithelial cell development	1	4	0.460469	0.771098	EVM0017859
GO:0090109	regulation of cell-substrate junction assembly	1	4	0.460469	0.771098	EVM0007561
GO:0090174	organelle membrane fusion	1	4	0.460469	0.771098	EVM0006025
GO:0090278	negative regulation of peptide hormone secretion	1	4	0.460469	0.771098	EVM0000251
GO:0090342	regulation of cell aging	1	4	0.460469	0.771098	EVM0002532
GO:0090382	phagosome maturation	1	4	0.460469	0.771098	EVM0014678
GO:0097553	calcium ion transmembrane import into cytosol	1	4	0.460469	0.771098	EVM0024009
GO:1902653	secondary alcohol biosynthetic process	1	4	0.460469	0.771098	EVM0002110
GO:1902656	calcium ion import into cytosol	1	4	0.460469	0.771098	EVM0024009
GO:1903317	regulation of protein maturation	1	4	0.460469	0.771098	EVM0007742
GO:1903318	negative regulation of protein maturation	1	4	0.460469	0.771098	EVM0007742
GO:1903391	regulation of adherens junction organization	1	4	0.460469	0.771098	EVM0007561
GO:2000021	regulation of ion homeostasis	1	4	0.460469	0.771098	EVM0024009
GO:2000241	regulation of reproductive process	1	4	0.460469	0.771098	EVM0009388
GO:0010038	response to metal ion	5	31	0.46107	0.771688	EVM0001114;EVM0001851;EVM0007348;EVM0016380;EVM0020618
GO:0009967	positive regulation of signal transduction	15	100	0.46297	0.774406	EVM0000949;EVM0002132;EVM0003876;EVM0003886;EVM0004032;EVM0008125;EVM0008266;EVM0008528;EVM0011178;EVM0012751;EVM0012970;EVM0014136;EVM0014982;EVM0018163;EVM0024009
GO:0044085	cellular component biogenesis	74	510	0.463194	0.774406	EVM0000117;EVM0000324;EVM0000718;EVM0000813;EVM0000867;EVM0001173;EVM0001993;EVM0002475;EVM0003147;EVM0003285;EVM0003571;EVM0003843;EVM0004229;EVM0004857;EVM0004870;EVM0004897;EVM0004948;EVM0005580;EVM0005605;EVM0005812;EVM0006025;EVM0006392;EVM0007472;EVM0007561;EVM0007597;EVM0007720;EVM0007767;EVM0007987;EVM0008050;EVM0008387;EVM0008615;EVM0008894;EVM0009332;EVM0009500;EVM0010070;EVM0010526;EVM…
GO:0010563	negative regulation of phosphorus metabolic process	6	38	0.46503	0.774967	EVM0003886;EVM0004229;EVM0006116;EVM0014136;EVM0019367;EVM0020285
GO:0030509	BMP signaling pathway	6	38	0.46503	0.774967	EVM0000224;EVM0001070;EVM0002132;EVM0004857;EVM0017233;EVM0019645
GO:0032956	regulation of actin cytoskeleton organization	6	38	0.46503	0.774967	EVM0000324;EVM0004229;EVM0007472;EVM0007561;EVM0018144;EVM0024009
GO:0045936	negative regulation of phosphate metabolic process	6	38	0.46503	0.774967	EVM0003886;EVM0004229;EVM0006116;EVM0014136;EVM0019367;EVM0020285
GO:0071772	response to BMP	6	38	0.46503	0.774967	EVM0000224;EVM0001070;EVM0002132;EVM0004857;EVM0017233;EVM0019645
GO:0071773	cellular response to BMP stimulus	6	38	0.46503	0.774967	EVM0000224;EVM0001070;EVM0002132;EVM0004857;EVM0017233;EVM0019645
GO:0055065	metal ion homeostasis	7	45	0.468022	0.779533	EVM0000206;EVM0007122;EVM0009332;EVM0015068;EVM0020618;EVM0021439;EVM0024009
GO:0048878	chemical homeostasis	13	87	0.477562	0.791421	EVM0000206;EVM0000251;EVM0004430;EVM0007122;EVM0007767;EVM0009332;EVM0009928;EVM0014777;EVM0015068;EVM0018810;EVM0020618;EVM0021439;EVM0024009
GO:0010647	positive regulation of cell communication	15	101	0.479333	0.791421	EVM0000949;EVM0002132;EVM0003876;EVM0003886;EVM0004032;EVM0008125;EVM0008266;EVM0008528;EVM0011178;EVM0012751;EVM0012970;EVM0014136;EVM0014982;EVM0018163;EVM0024009
GO:0098742	cell-cell adhesion via plasma-membrane adhesion molecules	15	101	0.479333	0.791421	EVM0000800;EVM0001460;EVM0005097;EVM0008660;EVM0009680;EVM0010307;EVM0010647;EVM0012438;EVM0013129;EVM0013346;EVM0016381;EVM0016652;EVM0017082;EVM0021099;EVM0024234
GO:0006555	methionine metabolic process	2	11	0.480524	0.791421	EVM0006914;EVM0008809
GO:0007193	adenylate cyclase-inhibiting G-protein coupled receptor signaling pathway	2	11	0.480524	0.791421	EVM0007339;EVM0012817
GO:0009612	response to mechanical stimulus	2	11	0.480524	0.791421	EVM0021467;EVM0022630
GO:0030801	positive regulation of cyclic nucleotide metabolic process	2	11	0.480524	0.791421	EVM0008998;EVM0012935
GO:0030804	positive regulation of cyclic nucleotide biosynthetic process	2	11	0.480524	0.791421	EVM0008998;EVM0012935
GO:0030810	positive regulation of nucleotide biosynthetic process	2	11	0.480524	0.791421	EVM0008998;EVM0012935
GO:0033338	medial fin development	2	11	0.480524	0.791421	EVM0003990;EVM0006595
GO:0035850	epithelial cell differentiation involved in kidney development	2	11	0.480524	0.791421	EVM0000140;EVM0017859
GO:0045927	positive regulation of growth	2	11	0.480524	0.791421	EVM0021387;EVM0023149
GO:0045981	positive regulation of nucleotide metabolic process	2	11	0.480524	0.791421	EVM0008998;EVM0012935
GO:0050804	modulation of synaptic transmission	2	11	0.480524	0.791421	EVM0000808;EVM0024009
GO:0050879	multicellular organismal movement	2	11	0.480524	0.791421	EVM0007122;EVM0009500
GO:0050881	musculoskeletal movement	2	11	0.480524	0.791421	EVM0007122;EVM0009500
GO:0051225	spindle assembly	2	11	0.480524	0.791421	EVM0003147;EVM0007987
GO:0051896	regulation of protein kinase B signaling	2	11	0.480524	0.791421	EVM0004246;EVM0009340
GO:0060119	inner ear receptor cell development	2	11	0.480524	0.791421	EVM0014040;EVM0022630
GO:1900373	positive regulation of purine nucleotide biosynthetic process	2	11	0.480524	0.791421	EVM0008998;EVM0012935
GO:1900544	positive regulation of purine nucleotide metabolic process	2	11	0.480524	0.791421	EVM0008998;EVM0012935
GO:0006006	glucose metabolic process	3	18	0.485948	0.795701	EVM0000495;EVM0003422;EVM0017862
GO:0006874	cellular calcium ion homeostasis	3	18	0.485948	0.795701	EVM0007122;EVM0015068;EVM0024009
GO:0019216	regulation of lipid metabolic process	3	18	0.485948	0.795701	EVM0011206;EVM0019575;EVM0024009
GO:0019359	nicotinamide nucleotide biosynthetic process	3	18	0.485948	0.795701	EVM0016066;EVM0019831;EVM0023952
GO:0019363	pyridine nucleotide biosynthetic process	3	18	0.485948	0.795701	EVM0016066;EVM0019831;EVM0023952
GO:0021522	spinal cord motor neuron differentiation	3	18	0.485948	0.795701	EVM0012565;EVM0018019;EVM0021784
GO:0021761	limbic system development	3	18	0.485948	0.795701	EVM0000631;EVM0002475;EVM0010017
GO:0030838	positive regulation of actin filament polymerization	3	18	0.485948	0.795701	EVM0007472;EVM0018144;EVM0024009
GO:0033500	carbohydrate homeostasis	3	18	0.485948	0.795701	EVM0000251;EVM0014777;EVM0024009
GO:0042593	glucose homeostasis	3	18	0.485948	0.795701	EVM0000251;EVM0014777;EVM0024009
GO:0055013	cardiac muscle cell development	3	18	0.485948	0.795701	EVM0000117;EVM0004870;EVM0007597
GO:0050808	synapse organization	4	25	0.488627	0.799665	EVM0015381;EVM0016749;EVM0021784;EVM0022654
GO:0009064	glutamine family amino acid metabolic process	5	32	0.490287	0.801535	EVM0002971;EVM0010984;EVM0013305;EVM0013429;EVM0013791
GO:0015931	nucleobase-containing compound transport	5	32	0.490287	0.801535	EVM0003725;EVM0004219;EVM0014855;EVM0016427;EVM0021360
GO:0032970	regulation of actin filament-based process	6	39	0.491445	0.803004	EVM0000324;EVM0004229;EVM0007472;EVM0007561;EVM0018144;EVM0024009
GO:0014031	mesenchymal cell development	10	67	0.494028	0.805775	EVM0001173;EVM0001609;EVM0002475;EVM0003886;EVM0008168;EVM0010394;EVM0016309;EVM0016566;EVM0018951;EVM0020870
GO:0048736	appendage development	10	67	0.494028	0.805775	EVM0001235;EVM0003990;EVM0006595;EVM0008125;EVM0010539;EVM0010869;EVM0013364;EVM0013572;EVM0018627;EVM0020517
GO:0009607	response to biotic stimulus	11	74	0.494431	0.805775	EVM0002475;EVM0002512;EVM0003886;EVM0008193;EVM0014676;EVM0021287;EVM0021523;EVM0022090;EVM0022159;EVM0022533;EVM0024009
GO:0000003	reproduction	13	88	0.49509	0.805775	EVM0000631;EVM0003903;EVM0004219;EVM0008193;EVM0008291;EVM0009388;EVM0010338;EVM0010938;EVM0014136;EVM0018317;EVM0022105;EVM0023149;EVM0024109
GO:0022414	reproductive process	13	88	0.49509	0.805775	EVM0000631;EVM0003903;EVM0004219;EVM0008193;EVM0008291;EVM0009388;EVM0010338;EVM0010938;EVM0014136;EVM0018317;EVM0022105;EVM0023149;EVM0024109
GO:0048584	positive regulation of response to stimulus	19	131	0.510772	0.805775	EVM0000631;EVM0000949;EVM0002132;EVM0003876;EVM0003886;EVM0004032;EVM0007742;EVM0008125;EVM0008193;EVM0008266;EVM0008528;EVM0011178;EVM0012751;EVM0012970;EVM0014136;EVM0014982;EVM0018163;EVM0023149;EVM0024009
GO:0051216	cartilage development	14	96	0.512118	0.805775	EVM0001173;EVM0001493;EVM0001609;EVM0001768;EVM0003886;EVM0008168;EVM0012751;EVM0016749;EVM0016991;EVM0019467;EVM0020387;EVM0020520;EVM0020711;EVM0023840
GO:2000112	regulation of cellular macromolecule biosynthetic process	151	1056	0.512746	0.805775	EVM0000140;EVM0000224;EVM0000297;EVM0000389;EVM0000485;EVM0000793;EVM0000808;EVM0000925;EVM0000986;EVM0001007;EVM0001009;EVM0001070;EVM0001105;EVM0001173;EVM0001240;EVM0001387;EVM0001439;EVM0001475;EVM0001607;EVM0001609;EVM0001799;EVM0001831;EVM0001955;EVM0002132;EVM0002270;EVM0002475;EVM0002752;EVM0002780;EVM0002905;EVM0003115;EVM0003574;EVM0003701;EVM0003886;EVM0004067;EVM0004219;EVM0004229;EVM…
GO:0007178	transmembrane receptor protein serine/threonine kinase signaling pathway	12	82	0.512901	0.805775	EVM0000224;EVM0000949;EVM0001070;EVM0001493;EVM0002132;EVM0002270;EVM0003886;EVM0004857;EVM0014236;EVM0017233;EVM0018256;EVM0019645
GO:0009163	nucleoside biosynthetic process	10	68	0.513924	0.805775	EVM0004350;EVM0004378;EVM0004740;EVM0007197;EVM0008437;EVM0014026;EVM0019791;EVM0020144;EVM0022645;EVM0023138
GO:0042455	ribonucleoside biosynthetic process	10	68	0.513924	0.805775	EVM0004350;EVM0004378;EVM0004740;EVM0007197;EVM0008437;EVM0014026;EVM0019791;EVM0020144;EVM0022645;EVM0023138
GO:0048864	stem cell development	10	68	0.513924	0.805775	EVM0001173;EVM0001609;EVM0002475;EVM0003886;EVM0008168;EVM0010394;EVM0016309;EVM0016566;EVM0018951;EVM0020870
GO:0090287	regulation of cellular response to growth factor stimulus	9	61	0.514566	0.805775	EVM0001070;EVM0002132;EVM0003886;EVM0008125;EVM0008750;EVM0011960;EVM0016566;EVM0017233;EVM0018951
GO:0002262	myeloid cell homeostasis	7	47	0.516258	0.805775	EVM0001955;EVM0003574;EVM0011205;EVM0014009;EVM0015428;EVM0019108;EVM0020618
GO:0009201	ribonucleoside triphosphate biosynthetic process	6	40	0.517414	0.805775	EVM0004350;EVM0007197;EVM0014026;EVM0020144;EVM0022645;EVM0023138
GO:0044708	single-organism behavior	6	40	0.517414	0.805775	EVM0007122;EVM0010017;EVM0019555;EVM0021467;EVM0022234;EVM0024009
GO:0048638	regulation of developmental growth	5	33	0.518906	0.805775	EVM0005074;EVM0008168;EVM0008193;EVM0021387;EVM0023149
GO:0060828	regulation of canonical Wnt signaling pathway	5	33	0.518906	0.805775	EVM0003886;EVM0012766;EVM0014266;EVM0024030;EVM0024109
GO:0001933	negative regulation of protein phosphorylation	4	26	0.520926	0.805775	EVM0003886;EVM0004229;EVM0019367;EVM0020285
GO:0010951	negative regulation of endopeptidase activity	4	26	0.520926	0.805775	EVM0007957;EVM0008405;EVM0015132;EVM0018019
GO:0042326	negative regulation of phosphorylation	4	26	0.520926	0.805775	EVM0003886;EVM0004229;EVM0019367;EVM0020285
GO:0048262	determination of dorsal/ventral asymmetry	4	26	0.520926	0.805775	EVM0000224;EVM0001070;EVM0004857;EVM0012751
GO:0048840	otolith development	4	26	0.520926	0.805775	EVM0000324;EVM0002132;EVM0013477;EVM0014040
GO:0048881	mechanosensory lateral line system development	4	26	0.520926	0.805775	EVM0006657;EVM0008193;EVM0021069;EVM0023149
GO:0048915	posterior lateral line system development	4	26	0.520926	0.805775	EVM0006657;EVM0008193;EVM0021069;EVM0023149
GO:0051348	negative regulation of transferase activity	4	26	0.520926	0.805775	EVM0004229;EVM0016843;EVM0019367;EVM0020285
GO:0051402	neuron apoptotic process	4	26	0.520926	0.805775	EVM0009361;EVM0010017;EVM0020516;EVM0022696
GO:0070997	neuron death	4	26	0.520926	0.805775	EVM0009361;EVM0010017;EVM0020516;EVM0022696
GO:0034654	nucleobase-containing compound biosynthetic process	181	1268	0.522315	0.805775	EVM0000140;EVM0000224;EVM0000297;EVM0000389;EVM0000485;EVM0000793;EVM0000808;EVM0000925;EVM0000986;EVM0001007;EVM0001009;EVM0001070;EVM0001105;EVM0001173;EVM0001240;EVM0001387;EVM0001439;EVM0001475;EVM0001607;EVM0001609;EVM0001799;EVM0001831;EVM0001856;EVM0001955;EVM0002132;EVM0002270;EVM0002475;EVM0002752;EVM0002780;EVM0002905;EVM0003115;EVM0003574;EVM0003701;EVM0003886;EVM0004067;EVM0004350;EVM…
GO:0031326	regulation of cellular biosynthetic process	155	1086	0.523191	0.805775	EVM0000140;EVM0000224;EVM0000297;EVM0000389;EVM0000485;EVM0000793;EVM0000808;EVM0000925;EVM0000986;EVM0001007;EVM0001009;EVM0001070;EVM0001105;EVM0001173;EVM0001240;EVM0001387;EVM0001439;EVM0001475;EVM0001607;EVM0001609;EVM0001799;EVM0001831;EVM0001955;EVM0002132;EVM0002270;EVM0002475;EVM0002752;EVM0002780;EVM0002905;EVM0003115;EVM0003574;EVM0003701;EVM0003886;EVM0004067;EVM0004219;EVM0004229;EVM…
GO:0010556	regulation of macromolecule biosynthetic process	151	1058	0.523354	0.805775	EVM0000140;EVM0000224;EVM0000297;EVM0000389;EVM0000485;EVM0000793;EVM0000808;EVM0000925;EVM0000986;EVM0001007;EVM0001009;EVM0001070;EVM0001105;EVM0001173;EVM0001240;EVM0001387;EVM0001439;EVM0001475;EVM0001607;EVM0001609;EVM0001799;EVM0001831;EVM0001955;EVM0002132;EVM0002270;EVM0002475;EVM0002752;EVM0002780;EVM0002905;EVM0003115;EVM0003574;EVM0003701;EVM0003886;EVM0004067;EVM0004219;EVM0004229;EVM…
GO:0000096	sulfur amino acid metabolic process	3	19	0.52386	0.805775	EVM0006914;EVM0008809;EVM0014114
GO:0001101	response to acid chemical	3	19	0.52386	0.805775	EVM0009268;EVM0009607;EVM0023930
GO:0032273	positive regulation of protein polymerization	3	19	0.52386	0.805775	EVM0007472;EVM0018144;EVM0024009
GO:0032872	regulation of stress-activated MAPK cascade	3	19	0.52386	0.805775	EVM0000949;EVM0014982;EVM0018163
GO:0048596	embryonic camera-type eye morphogenesis	3	19	0.52386	0.805775	EVM0009399;EVM0010081;EVM0014040
GO:0070098	chemokine-mediated signaling pathway	3	19	0.52386	0.805775	EVM0004888;EVM0008193;EVM0024032
GO:0070302	regulation of stress-activated protein kinase signaling cascade	3	19	0.52386	0.805775	EVM0000949;EVM0014982;EVM0018163
GO:0072503	cellular divalent inorganic cation homeostasis	3	19	0.52386	0.805775	EVM0007122;EVM0015068;EVM0024009
GO:0000097	sulfur amino acid biosynthetic process	2	12	0.528619	0.805775	EVM0006914;EVM0008809
GO:0000768	syncytium formation by plasma membrane fusion	2	12	0.528619	0.805775	EVM0002475;EVM0018097
GO:0006094	gluconeogenesis	2	12	0.528619	0.805775	EVM0003422;EVM0017862
GO:0006835	dicarboxylic acid transport	2	12	0.528619	0.805775	EVM0005255;EVM0015356
GO:0006904	vesicle docking involved in exocytosis	2	12	0.528619	0.805775	EVM0007051;EVM0010190
GO:0006909	phagocytosis	2	12	0.528619	0.805775	EVM0001077;EVM0007870
GO:0006949	syncytium formation	2	12	0.528619	0.805775	EVM0002475;EVM0018097
GO:0009791	post-embryonic development	2	12	0.528619	0.805775	EVM0008168;EVM0017599
GO:0021546	rhombomere development	2	12	0.528619	0.805775	EVM0012751;EVM0021069
GO:0030856	regulation of epithelial cell differentiation	2	12	0.528619	0.805775	EVM0000969;EVM0011205
GO:0030917	midbrain-hindbrain boundary development	2	12	0.528619	0.805775	EVM0012751;EVM0014040
GO:0034976	response to endoplasmic reticulum stress	2	12	0.528619	0.805775	EVM0002475;EVM0012142
GO:0043491	protein kinase B signaling	2	12	0.528619	0.805775	EVM0004246;EVM0009340
GO:0061005	cell differentiation involved in kidney development	2	12	0.528619	0.805775	EVM0000140;EVM0017859
GO:0097305	response to alcohol	2	12	0.528619	0.805775	EVM0017066;EVM0024009
GO:0044270	cellular nitrogen compound catabolic process	11	76	0.532112	0.805775	EVM0001264;EVM0002749;EVM0004383;EVM0009499;EVM0010365;EVM0013481;EVM0014837;EVM0014919;EVM0018211;EVM0018943;EVM0023962
GO:0030099	myeloid cell differentiation	10	69	0.533578	0.805775	EVM0001955;EVM0003574;EVM0006396;EVM0006616;EVM0011205;EVM0013477;EVM0014009;EVM0015428;EVM0019108;EVM0020618
GO:1901659	glycosyl compound biosynthetic process	10	69	0.533578	0.805775	EVM0004350;EVM0004378;EVM0004740;EVM0007197;EVM0008437;EVM0014026;EVM0019791;EVM0020144;EVM0022645;EVM0023138
GO:1901362	organic cyclic compound biosynthetic process	194	1362	0.536229	0.805775	EVM0000140;EVM0000224;EVM0000297;EVM0000389;EVM0000485;EVM0000793;EVM0000808;EVM0000925;EVM0000986;EVM0001007;EVM0001009;EVM0001070;EVM0001105;EVM0001173;EVM0001240;EVM0001387;EVM0001439;EVM0001475;EVM0001607;EVM0001609;EVM0001799;EVM0001831;EVM0001856;EVM0001955;EVM0002110;EVM0002132;EVM0002270;EVM0002475;EVM0002752;EVM0002780;EVM0002905;EVM0003115;EVM0003574;EVM0003701;EVM0003886;EVM0004067;EVM…
GO:0009156	ribonucleoside monophosphate biosynthetic process	8	55	0.537321	0.805775	EVM0004350;EVM0004378;EVM0014026;EVM0017582;EVM0020144;EVM0021351;EVM0022645;EVM0023138
GO:0032535	regulation of cellular component size	8	55	0.537321	0.805775	EVM0005074;EVM0007472;EVM0008168;EVM0008193;EVM0018144;EVM0021387;EVM0023149;EVM0024009
GO:0000154	rRNA modification	1	5	0.537617	0.805775	EVM0005580
GO:0001502	cartilage condensation	1	5	0.537617	0.805775	EVM0001173
GO:0001843	neural tube closure	1	5	0.537617	0.805775	EVM0019005
GO:0002067	glandular epithelial cell differentiation	1	5	0.537617	0.805775	EVM0021038
GO:0002089	lens morphogenesis in camera-type eye	1	5	0.537617	0.805775	EVM0021038
GO:0002694	regulation of leukocyte activation	1	5	0.537617	0.805775	EVM0001931
GO:0003272	endocardial cushion formation	1	5	0.537617	0.805775	EVM0004870
GO:0003309	type B pancreatic cell differentiation	1	5	0.537617	0.805775	EVM0021038
GO:0003342	proepicardium development	1	5	0.537617	0.805775	EVM0013572
GO:0003343	septum transversum development	1	5	0.537617	0.805775	EVM0013572
GO:0006026	aminoglycan catabolic process	1	5	0.537617	0.805775	EVM0014928
GO:0006109	regulation of carbohydrate metabolic process	1	5	0.537617	0.805775	EVM0024009
GO:0006458	'de novo' protein folding	1	5	0.537617	0.805775	EVM0012970
GO:0006787	porphyrin-containing compound catabolic process	1	5	0.537617	0.805775	EVM0014919
GO:0007006	mitochondrial membrane organization	1	5	0.537617	0.805775	EVM0012970
GO:0007032	endosome organization	1	5	0.537617	0.805775	EVM0009995
GO:0007041	lysosomal transport	1	5	0.537617	0.805775	EVM0009995
GO:0007045	cell-substrate adherens junction assembly	1	5	0.537617	0.805775	EVM0007561
GO:0007195	adenylate cyclase-inhibiting dopamine receptor signaling pathway	1	5	0.537617	0.805775	EVM0007339
GO:0007270	neuron-neuron synaptic transmission	1	5	0.537617	0.805775	EVM0024009
GO:0007271	synaptic transmission, cholinergic	1	5	0.537617	0.805775	EVM0020516
GO:0007412	axon target recognition	1	5	0.537617	0.805775	EVM0010017
GO:0007589	body fluid secretion	1	5	0.537617	0.805775	EVM0024009
GO:0007611	learning or memory	1	5	0.537617	0.805775	EVM0010017
GO:0009186	deoxyribonucleoside diphosphate metabolic process	1	5	0.537617	0.805775	EVM0023846
GO:0009263	deoxyribonucleotide biosynthetic process	1	5	0.537617	0.805775	EVM0023846
GO:0009566	fertilization	1	5	0.537617	0.805775	EVM0022105
GO:0010463	mesenchymal cell proliferation	1	5	0.537617	0.805775	EVM0020520
GO:0010464	regulation of mesenchymal cell proliferation	1	5	0.537617	0.805775	EVM0020520
GO:0010565	regulation of cellular ketone metabolic process	1	5	0.537617	0.805775	EVM0024009
GO:0010675	regulation of cellular carbohydrate metabolic process	1	5	0.537617	0.805775	EVM0024009
GO:0014020	primary neural tube formation	1	5	0.537617	0.805775	EVM0019005
GO:0014034	neural crest cell fate commitment	1	5	0.537617	0.805775	EVM0001173
GO:0014036	neural crest cell fate specification	1	5	0.537617	0.805775	EVM0001173
GO:0015937	coenzyme A biosynthetic process	1	5	0.537617	0.805775	EVM0019791
GO:0016032	viral process	1	5	0.537617	0.805775	EVM0003886
GO:0018105	peptidyl-serine phosphorylation	1	5	0.537617	0.805775	EVM0002475
GO:0018195	peptidyl-arginine modification	1	5	0.537617	0.805775	EVM0005313
GO:0019673	GDP-mannose metabolic process	1	5	0.537617	0.805775	EVM0016991
GO:0021603	cranial nerve formation	1	5	0.537617	0.805775	EVM0011423
GO:0021631	optic nerve morphogenesis	1	5	0.537617	0.805775	EVM0011423
GO:0021634	optic nerve formation	1	5	0.537617	0.805775	EVM0011423
GO:0021999	neural plate anterior/posterior regionalization	1	5	0.537617	0.805775	EVM0009949
[truncated: 1,099 more rows]

## Sheet: KEGG pathways
GO ID	Description	out (1423)	All (10102)	pvalue	p.adjust	Genes
GO:0016301	kinase activity	145	681	7.4428e-08	3.57818e-05	EVM0000010;EVM0000091;EVM0000209;EVM0000224;EVM0000247;EVM0000251;EVM0000526;EVM0000659;EVM0000808;EVM0000846;EVM0000853;EVM0000928;EVM0001046;EVM0001472;EVM0001656;EVM0001701;EVM0001770;EVM0001818;EVM0002184;EVM0002475;EVM0002495;EVM0002599;EVM0002780;EVM0003013;EVM0003497;EVM0004032;EVM0004152;EVM0004333;EVM0004350;EVM0004899;EVM0004990;EVM0005210;EVM0005260;EVM0005389;EVM0005724;EVM0006119;EVM…
GO:0016773	phosphotransferase activity, alcohol group as acceptor	130	598	1.08071e-07	3.57818e-05	EVM0000010;EVM0000209;EVM0000224;EVM0000247;EVM0000251;EVM0000526;EVM0000808;EVM0000846;EVM0000853;EVM0000928;EVM0001046;EVM0001472;EVM0001701;EVM0001770;EVM0001818;EVM0002184;EVM0002475;EVM0002495;EVM0002780;EVM0003013;EVM0003497;EVM0004032;EVM0004152;EVM0004333;EVM0004350;EVM0004990;EVM0005210;EVM0005260;EVM0005389;EVM0005724;EVM0006119;EVM0006724;EVM0006819;EVM0007013;EVM0007059;EVM0007238;EVM…
GO:0004672	protein kinase activity	111	491	1.20294e-07	3.57818e-05	EVM0000209;EVM0000224;EVM0000247;EVM0000251;EVM0000526;EVM0000808;EVM0000846;EVM0000928;EVM0001046;EVM0001472;EVM0001701;EVM0001770;EVM0001818;EVM0002184;EVM0002475;EVM0002495;EVM0002780;EVM0003013;EVM0003497;EVM0004152;EVM0004333;EVM0004990;EVM0005210;EVM0005389;EVM0005724;EVM0006119;EVM0006724;EVM0006819;EVM0007013;EVM0007059;EVM0007238;EVM0007260;EVM0007297;EVM0007375;EVM0007643;EVM0007762;EVM…
GO:0043168	anion binding	337	1881	1.47706e-07	3.57818e-05	EVM0000091;EVM0000168;EVM0000224;EVM0000247;EVM0000251;EVM0000322;EVM0000324;EVM0000435;EVM0000526;EVM0000530;EVM0000659;EVM0000681;EVM0000706;EVM0000707;EVM0000718;EVM0000764;EVM0000808;EVM0000813;EVM0000833;EVM0000846;EVM0000867;EVM0000928;EVM0000969;EVM0001046;EVM0001114;EVM0001282;EVM0001442;EVM0001472;EVM0001656;EVM0001701;EVM0001770;EVM0001818;EVM0001938;EVM0001941;EVM0002031;EVM0002133;EVM…
GO:0022891	substrate-specific transmembrane transporter activity	135	660	2.27301e-06	0.000271081	EVM0000435;EVM0000562;EVM0000706;EVM0000716;EVM0000755;EVM0001114;EVM0001184;EVM0001203;EVM0001488;EVM0001680;EVM0001851;EVM0001971;EVM0002143;EVM0002368;EVM0002393;EVM0002503;EVM0002631;EVM0002660;EVM0003028;EVM0003078;EVM0003086;EVM0003341;EVM0003581;EVM0004270;EVM0004430;EVM0004728;EVM0004892;EVM0004948;EVM0005076;EVM0005077;EVM0005255;EVM0005302;EVM0005548;EVM0005899;EVM0006175;EVM0006249;EVM…
GO:0001883	purine nucleoside binding	264	1463	2.82002e-06	0.000271081	EVM0000091;EVM0000224;EVM0000247;EVM0000251;EVM0000322;EVM0000526;EVM0000530;EVM0000659;EVM0000681;EVM0000706;EVM0000718;EVM0000764;EVM0000808;EVM0000813;EVM0000846;EVM0000928;EVM0000969;EVM0001046;EVM0001114;EVM0001282;EVM0001472;EVM0001656;EVM0001701;EVM0001770;EVM0001818;EVM0001938;EVM0001941;EVM0002184;EVM0002336;EVM0002368;EVM0002475;EVM0002495;EVM0002621;EVM0002649;EVM0003013;EVM0003167;EVM…
GO:0032550	purine ribonucleoside binding	264	1463	2.82002e-06	0.000271081	EVM0000091;EVM0000224;EVM0000247;EVM0000251;EVM0000322;EVM0000526;EVM0000530;EVM0000659;EVM0000681;EVM0000706;EVM0000718;EVM0000764;EVM0000808;EVM0000813;EVM0000846;EVM0000928;EVM0000969;EVM0001046;EVM0001114;EVM0001282;EVM0001472;EVM0001656;EVM0001701;EVM0001770;EVM0001818;EVM0001938;EVM0001941;EVM0002184;EVM0002336;EVM0002368;EVM0002475;EVM0002495;EVM0002621;EVM0002649;EVM0003013;EVM0003167;EVM…
GO:0035639	purine ribonucleoside triphosphate binding	263	1458	3.0537e-06	0.000271081	EVM0000091;EVM0000224;EVM0000247;EVM0000251;EVM0000322;EVM0000526;EVM0000530;EVM0000659;EVM0000681;EVM0000706;EVM0000718;EVM0000764;EVM0000808;EVM0000813;EVM0000846;EVM0000928;EVM0000969;EVM0001046;EVM0001114;EVM0001282;EVM0001472;EVM0001656;EVM0001701;EVM0001770;EVM0001818;EVM0001938;EVM0001941;EVM0002184;EVM0002336;EVM0002368;EVM0002475;EVM0002495;EVM0002621;EVM0002649;EVM0003013;EVM0003167;EVM…
GO:0032549	ribonucleoside binding	264	1467	3.53737e-06	0.000271081	EVM0000091;EVM0000224;EVM0000247;EVM0000251;EVM0000322;EVM0000526;EVM0000530;EVM0000659;EVM0000681;EVM0000706;EVM0000718;EVM0000764;EVM0000808;EVM0000813;EVM0000846;EVM0000928;EVM0000969;EVM0001046;EVM0001114;EVM0001282;EVM0001472;EVM0001656;EVM0001701;EVM0001770;EVM0001818;EVM0001938;EVM0001941;EVM0002184;EVM0002336;EVM0002368;EVM0002475;EVM0002495;EVM0002621;EVM0002649;EVM0003013;EVM0003167;EVM…
GO:0097367	carbohydrate derivative binding	273	1526	3.79071e-06	0.000271081	EVM0000091;EVM0000224;EVM0000247;EVM0000251;EVM0000322;EVM0000435;EVM0000526;EVM0000530;EVM0000659;EVM0000681;EVM0000706;EVM0000718;EVM0000764;EVM0000808;EVM0000813;EVM0000846;EVM0000928;EVM0000969;EVM0001046;EVM0001114;EVM0001282;EVM0001472;EVM0001656;EVM0001701;EVM0001770;EVM0001818;EVM0001938;EVM0001941;EVM0002175;EVM0002184;EVM0002336;EVM0002368;EVM0002475;EVM0002495;EVM0002621;EVM0002649;EVM…
GO:0032553	ribonucleotide binding	267	1488	3.90524e-06	0.000271081	EVM0000091;EVM0000224;EVM0000247;EVM0000251;EVM0000322;EVM0000435;EVM0000526;EVM0000530;EVM0000659;EVM0000681;EVM0000706;EVM0000718;EVM0000764;EVM0000808;EVM0000813;EVM0000846;EVM0000928;EVM0000969;EVM0001046;EVM0001114;EVM0001282;EVM0001472;EVM0001656;EVM0001701;EVM0001770;EVM0001818;EVM0001938;EVM0001941;EVM0002175;EVM0002184;EVM0002336;EVM0002368;EVM0002475;EVM0002495;EVM0002621;EVM0002649;EVM…
GO:0015075	ion transmembrane transporter activity	126	613	3.90976e-06	0.000271081	EVM0000435;EVM0000562;EVM0000706;EVM0000716;EVM0000755;EVM0001114;EVM0001184;EVM0001203;EVM0001488;EVM0001680;EVM0001851;EVM0001971;EVM0002143;EVM0002368;EVM0002393;EVM0002503;EVM0002631;EVM0002660;EVM0003028;EVM0003078;EVM0003341;EVM0003581;EVM0004270;EVM0004430;EVM0004728;EVM0004892;EVM0004948;EVM0005076;EVM0005077;EVM0005255;EVM0005302;EVM0005548;EVM0005899;EVM0006175;EVM0006249;EVM0006781;EVM…
GO:0001882	nucleoside binding	264	1469	3.95795e-06	0.000271081	EVM0000091;EVM0000224;EVM0000247;EVM0000251;EVM0000322;EVM0000526;EVM0000530;EVM0000659;EVM0000681;EVM0000706;EVM0000718;EVM0000764;EVM0000808;EVM0000813;EVM0000846;EVM0000928;EVM0000969;EVM0001046;EVM0001114;EVM0001282;EVM0001472;EVM0001656;EVM0001701;EVM0001770;EVM0001818;EVM0001938;EVM0001941;EVM0002184;EVM0002336;EVM0002368;EVM0002475;EVM0002495;EVM0002621;EVM0002649;EVM0003013;EVM0003167;EVM…
GO:0032555	purine ribonucleotide binding	265	1476	4.09026e-06	0.000271081	EVM0000091;EVM0000224;EVM0000247;EVM0000251;EVM0000322;EVM0000435;EVM0000526;EVM0000530;EVM0000659;EVM0000681;EVM0000706;EVM0000718;EVM0000764;EVM0000808;EVM0000813;EVM0000846;EVM0000928;EVM0000969;EVM0001046;EVM0001114;EVM0001282;EVM0001472;EVM0001656;EVM0001701;EVM0001770;EVM0001818;EVM0001938;EVM0001941;EVM0002184;EVM0002336;EVM0002368;EVM0002475;EVM0002495;EVM0002621;EVM0002649;EVM0003013;EVM…
GO:0016772	transferase activity, transferring phosphorus-containing groups	158	806	4.1963e-06	0.000271081	EVM0000010;EVM0000091;EVM0000209;EVM0000224;EVM0000247;EVM0000251;EVM0000526;EVM0000659;EVM0000808;EVM0000846;EVM0000853;EVM0000928;EVM0001046;EVM0001472;EVM0001656;EVM0001701;EVM0001770;EVM0001818;EVM0002184;EVM0002475;EVM0002495;EVM0002599;EVM0002780;EVM0003013;EVM0003497;EVM0004032;EVM0004152;EVM0004333;EVM0004350;EVM0004735;EVM0004899;EVM0004990;EVM0005210;EVM0005260;EVM0005389;EVM0005579;EVM…
GO:0022892	substrate-specific transporter activity	144	723	4.79828e-06	0.000290596	EVM0000163;EVM0000435;EVM0000562;EVM0000706;EVM0000716;EVM0000755;EVM0001114;EVM0001184;EVM0001203;EVM0001488;EVM0001680;EVM0001851;EVM0001921;EVM0001971;EVM0002143;EVM0002368;EVM0002393;EVM0002503;EVM0002631;EVM0002660;EVM0003028;EVM0003078;EVM0003086;EVM0003341;EVM0003581;EVM0004270;EVM0004430;EVM0004728;EVM0004892;EVM0004948;EVM0005076;EVM0005077;EVM0005255;EVM0005302;EVM0005548;EVM0005899;EVM…
GO:0017076	purine nucleotide binding	266	1495	8.14074e-06	0.000464022	EVM0000091;EVM0000224;EVM0000247;EVM0000251;EVM0000322;EVM0000435;EVM0000526;EVM0000530;EVM0000659;EVM0000681;EVM0000706;EVM0000718;EVM0000764;EVM0000808;EVM0000813;EVM0000846;EVM0000928;EVM0000969;EVM0001046;EVM0001114;EVM0001282;EVM0001472;EVM0001656;EVM0001701;EVM0001770;EVM0001818;EVM0001938;EVM0001941;EVM0002184;EVM0002336;EVM0002368;EVM0002475;EVM0002495;EVM0002621;EVM0002649;EVM0003013;EVM…
GO:0022857	transmembrane transporter activity	148	755	8.69781e-06	0.000468232	EVM0000435;EVM0000562;EVM0000706;EVM0000716;EVM0000755;EVM0001114;EVM0001184;EVM0001203;EVM0001282;EVM0001488;EVM0001680;EVM0001851;EVM0001971;EVM0002109;EVM0002143;EVM0002368;EVM0002393;EVM0002503;EVM0002631;EVM0002649;EVM0002660;EVM0003028;EVM0003078;EVM0003086;EVM0003341;EVM0003581;EVM0004270;EVM0004430;EVM0004728;EVM0004892;EVM0004948;EVM0005076;EVM0005077;EVM0005255;EVM0005302;EVM0005548;EVM…
GO:0005524	ATP binding	198	1082	2.6237e-05	0.00132294	EVM0000091;EVM0000224;EVM0000247;EVM0000251;EVM0000322;EVM0000526;EVM0000530;EVM0000659;EVM0000681;EVM0000706;EVM0000718;EVM0000764;EVM0000808;EVM0000846;EVM0000928;EVM0000969;EVM0001046;EVM0001114;EVM0001282;EVM0001472;EVM0001656;EVM0001701;EVM0001770;EVM0001818;EVM0002184;EVM0002368;EVM0002475;EVM0002495;EVM0002649;EVM0003013;EVM0003167;EVM0003292;EVM0003497;EVM0004152;EVM0004183;EVM0004333;EVM…
GO:0032559	adenyl ribonucleotide binding	199	1089	2.73053e-05	0.00132294	EVM0000091;EVM0000224;EVM0000247;EVM0000251;EVM0000322;EVM0000526;EVM0000530;EVM0000659;EVM0000681;EVM0000706;EVM0000718;EVM0000764;EVM0000808;EVM0000846;EVM0000928;EVM0000969;EVM0001046;EVM0001114;EVM0001282;EVM0001472;EVM0001656;EVM0001701;EVM0001770;EVM0001818;EVM0002184;EVM0002368;EVM0002475;EVM0002495;EVM0002649;EVM0003013;EVM0003167;EVM0003292;EVM0003497;EVM0004152;EVM0004183;EVM0004333;EVM…
GO:0030554	adenyl nucleotide binding	200	1108	5.61723e-05	0.00259195	EVM0000091;EVM0000224;EVM0000247;EVM0000251;EVM0000322;EVM0000526;EVM0000530;EVM0000659;EVM0000681;EVM0000706;EVM0000718;EVM0000764;EVM0000808;EVM0000846;EVM0000928;EVM0000969;EVM0001046;EVM0001114;EVM0001282;EVM0001472;EVM0001656;EVM0001701;EVM0001770;EVM0001818;EVM0002184;EVM0002368;EVM0002475;EVM0002495;EVM0002649;EVM0003013;EVM0003167;EVM0003292;EVM0003497;EVM0004152;EVM0004183;EVM0004333;EVM…
GO:0004674	protein serine/threonine kinase activity	70	321	9.09383e-05	0.00400542	EVM0000209;EVM0000224;EVM0000251;EVM0000526;EVM0000808;EVM0000846;EVM0001046;EVM0001472;EVM0001770;EVM0001818;EVM0002475;EVM0002495;EVM0004152;EVM0004333;EVM0004990;EVM0005724;EVM0006119;EVM0006724;EVM0007013;EVM0007238;EVM0007260;EVM0007375;EVM0007762;EVM0007878;EVM0007977;EVM0008266;EVM0008276;EVM0008410;EVM0008689;EVM0009414;EVM0009526;EVM0010886;EVM0010938;EVM0010997;EVM0011735;EVM0012474;EVM…
GO:0046873	metal ion transmembrane transporter activity	63	283	0.000108575	0.00457431	EVM0000435;EVM0000562;EVM0001184;EVM0001680;EVM0001851;EVM0003341;EVM0003581;EVM0004270;EVM0004430;EVM0004948;EVM0005076;EVM0005255;EVM0006249;EVM0006781;EVM0007003;EVM0007122;EVM0007213;EVM0007607;EVM0007720;EVM0007947;EVM0008387;EVM0008681;EVM0008751;EVM0009885;EVM0009928;EVM0010070;EVM0010526;EVM0012827;EVM0013114;EVM0014276;EVM0014316;EVM0014332;EVM0014531;EVM0014763;EVM0015068;EVM0015356;EVM…
GO:0005215	transporter activity	174	956	0.000115517	0.00466399	EVM0000163;EVM0000435;EVM0000562;EVM0000706;EVM0000716;EVM0000755;EVM0001114;EVM0001184;EVM0001203;EVM0001277;EVM0001282;EVM0001488;EVM0001680;EVM0001851;EVM0001921;EVM0001971;EVM0002109;EVM0002143;EVM0002368;EVM0002393;EVM0002503;EVM0002631;EVM0002649;EVM0002660;EVM0003028;EVM0003078;EVM0003086;EVM0003341;EVM0003581;EVM0004270;EVM0004430;EVM0004728;EVM0004748;EVM0004892;EVM0004948;EVM0005076;EVM…
GO:0004714	transmembrane receptor protein tyrosine kinase activity	15	39	0.000142303	0.00551568	EVM0005210;EVM0007059;EVM0007297;EVM0007643;EVM0009361;EVM0011608;EVM0015381;EVM0018019;EVM0018047;EVM0018366;EVM0018951;EVM0019639;EVM0019880;EVM0021175;EVM0022774
GO:0004713	protein tyrosine kinase activity	28	99	0.000166342	0.00619944	EVM0000247;EVM0001701;EVM0002184;EVM0003013;EVM0003497;EVM0005210;EVM0007059;EVM0007297;EVM0007375;EVM0007643;EVM0009361;EVM0010858;EVM0011608;EVM0012438;EVM0015381;EVM0016008;EVM0018019;EVM0018047;EVM0018163;EVM0018366;EVM0018951;EVM0019639;EVM0019880;EVM0021175;EVM0022130;EVM0022430;EVM0022774;EVM0023743
GO:0015085	calcium ion transmembrane transporter activity	18	53	0.000205387	0.00737111	EVM0003341;EVM0006781;EVM0007003;EVM0007122;EVM0007213;EVM0007947;EVM0008681;EVM0010070;EVM0012827;EVM0013114;EVM0014316;EVM0015068;EVM0016628;EVM0016748;EVM0017226;EVM0020237;EVM0021207;EVM0023501
GO:0000166	nucleotide binding	310	1855	0.000232124	0.00767109	EVM0000091;EVM0000224;EVM0000247;EVM0000251;EVM0000322;EVM0000435;EVM0000495;EVM0000526;EVM0000530;EVM0000659;EVM0000681;EVM0000706;EVM0000718;EVM0000764;EVM0000808;EVM0000813;EVM0000846;EVM0000928;EVM0000969;EVM0001046;EVM0001114;EVM0001207;EVM0001282;EVM0001472;EVM0001656;EVM0001701;EVM0001770;EVM0001818;EVM0001938;EVM0001941;EVM0002175;EVM0002184;EVM0002241;EVM0002336;EVM0002368;EVM0002475;EVM…
GO:1901265	nucleoside phosphate binding	310	1855	0.000232124	0.00767109	EVM0000091;EVM0000224;EVM0000247;EVM0000251;EVM0000322;EVM0000435;EVM0000495;EVM0000526;EVM0000530;EVM0000659;EVM0000681;EVM0000706;EVM0000718;EVM0000764;EVM0000808;EVM0000813;EVM0000846;EVM0000928;EVM0000969;EVM0001046;EVM0001114;EVM0001207;EVM0001282;EVM0001472;EVM0001656;EVM0001701;EVM0001770;EVM0001818;EVM0001938;EVM0001941;EVM0002175;EVM0002184;EVM0002241;EVM0002336;EVM0002368;EVM0002475;EVM…
GO:0005216	ion channel activity	65	302	0.000237495	0.00767109	EVM0000435;EVM0000562;EVM0000716;EVM0001184;EVM0001203;EVM0001488;EVM0001971;EVM0002393;EVM0002503;EVM0003341;EVM0004270;EVM0004892;EVM0004948;EVM0005302;EVM0005548;EVM0005899;EVM0006175;EVM0006781;EVM0006898;EVM0007003;EVM0007122;EVM0007213;EVM0007720;EVM0007809;EVM0008387;EVM0008681;EVM0008751;EVM0009250;EVM0009867;EVM0009885;EVM0009886;EVM0010009;EVM0010070;EVM0010526;EVM0010891;EVM0011260;EVM…
GO:0043167	ion binding	604	3873	0.00034646	0.0105732	EVM0000091;EVM0000168;EVM0000224;EVM0000247;EVM0000251;EVM0000264;EVM0000278;EVM0000289;EVM0000322;EVM0000324;EVM0000332;EVM0000385;EVM0000435;EVM0000526;EVM0000530;EVM0000616;EVM0000633;EVM0000659;EVM0000681;EVM0000706;EVM0000707;EVM0000718;EVM0000764;EVM0000800;EVM0000808;EVM0000813;EVM0000833;EVM0000846;EVM0000854;EVM0000867;EVM0000928;EVM0000969;EVM0001046;EVM0001063;EVM0001114;EVM0001173;EVM…
GO:0022838	substrate-specific channel activity	65	306	0.000349167	0.0105732	EVM0000435;EVM0000562;EVM0000716;EVM0001184;EVM0001203;EVM0001488;EVM0001971;EVM0002393;EVM0002503;EVM0003341;EVM0004270;EVM0004892;EVM0004948;EVM0005302;EVM0005548;EVM0005899;EVM0006175;EVM0006781;EVM0006898;EVM0007003;EVM0007122;EVM0007213;EVM0007720;EVM0007809;EVM0008387;EVM0008681;EVM0008751;EVM0009250;EVM0009867;EVM0009885;EVM0009886;EVM0010009;EVM0010070;EVM0010526;EVM0010891;EVM0011260;EVM…
GO:0022890	inorganic cation transmembrane transporter activity	75	365	0.000369119	0.0108387	EVM0000435;EVM0000562;EVM0000755;EVM0001184;EVM0001680;EVM0001851;EVM0002660;EVM0003341;EVM0003581;EVM0004270;EVM0004430;EVM0004948;EVM0005076;EVM0005255;EVM0006249;EVM0006781;EVM0007003;EVM0007122;EVM0007213;EVM0007607;EVM0007720;EVM0007947;EVM0008383;EVM0008387;EVM0008681;EVM0008751;EVM0009429;EVM0009715;EVM0009885;EVM0009928;EVM0010070;EVM0010526;EVM0012250;EVM0012827;EVM0013114;EVM0014026;EVM…
GO:0005262	calcium channel activity	14	38	0.000398834	0.0112763	EVM0003341;EVM0006781;EVM0007003;EVM0007122;EVM0007213;EVM0008681;EVM0010070;EVM0013114;EVM0014316;EVM0016628;EVM0016748;EVM0017226;EVM0020237;EVM0021207
GO:0036094	small molecule binding	320	1936	0.000407297	0.0112763	EVM0000091;EVM0000224;EVM0000247;EVM0000251;EVM0000322;EVM0000435;EVM0000495;EVM0000526;EVM0000530;EVM0000659;EVM0000681;EVM0000706;EVM0000718;EVM0000764;EVM0000808;EVM0000813;EVM0000833;EVM0000846;EVM0000928;EVM0000969;EVM0001046;EVM0001114;EVM0001207;EVM0001282;EVM0001472;EVM0001656;EVM0001701;EVM0001770;EVM0001818;EVM0001938;EVM0001941;EVM0002175;EVM0002184;EVM0002241;EVM0002336;EVM0002368;EVM…
GO:0072509	divalent inorganic cation transmembrane transporter activity	21	71	0.000548709	0.0147694	EVM0001680;EVM0001851;EVM0003341;EVM0006781;EVM0007003;EVM0007122;EVM0007213;EVM0007947;EVM0008681;EVM0010070;EVM0012827;EVM0013114;EVM0014316;EVM0015068;EVM0016628;EVM0016748;EVM0017226;EVM0020237;EVM0021184;EVM0021207;EVM0023501
GO:0008324	cation transmembrane transporter activity	87	444	0.000662246	0.0173437	EVM0000435;EVM0000562;EVM0000706;EVM0000755;EVM0001114;EVM0001184;EVM0001680;EVM0001851;EVM0002368;EVM0002631;EVM0002660;EVM0003341;EVM0003581;EVM0004270;EVM0004430;EVM0004728;EVM0004948;EVM0005076;EVM0005255;EVM0006249;EVM0006781;EVM0007003;EVM0007122;EVM0007213;EVM0007607;EVM0007636;EVM0007720;EVM0007947;EVM0008383;EVM0008387;EVM0008681;EVM0008751;EVM0009250;EVM0009429;EVM0009715;EVM0009885;EVM…
GO:0019199	transmembrane receptor protein kinase activity	18	58	0.000713966	0.0182061	EVM0000209;EVM0000224;EVM0005210;EVM0007059;EVM0007297;EVM0007643;EVM0009361;EVM0011608;EVM0014236;EVM0015381;EVM0018019;EVM0018047;EVM0018366;EVM0018951;EVM0019639;EVM0019880;EVM0021175;EVM0022774
GO:0015267	channel activity	66	322	0.000870246	0.0210817	EVM0000435;EVM0000562;EVM0000716;EVM0001184;EVM0001203;EVM0001488;EVM0001971;EVM0002393;EVM0002503;EVM0003341;EVM0004270;EVM0004892;EVM0004948;EVM0005302;EVM0005548;EVM0005899;EVM0006175;EVM0006595;EVM0006781;EVM0006898;EVM0007003;EVM0007122;EVM0007213;EVM0007720;EVM0007809;EVM0008387;EVM0008681;EVM0008751;EVM0009250;EVM0009867;EVM0009885;EVM0009886;EVM0010009;EVM0010070;EVM0010526;EVM0010891;EVM…
GO:0022803	passive transmembrane transporter activity	66	322	0.000870246	0.0210817	EVM0000435;EVM0000562;EVM0000716;EVM0001184;EVM0001203;EVM0001488;EVM0001971;EVM0002393;EVM0002503;EVM0003341;EVM0004270;EVM0004892;EVM0004948;EVM0005302;EVM0005548;EVM0005899;EVM0006175;EVM0006595;EVM0006781;EVM0006898;EVM0007003;EVM0007122;EVM0007213;EVM0007720;EVM0007809;EVM0008387;EVM0008681;EVM0008751;EVM0009250;EVM0009867;EVM0009885;EVM0009886;EVM0010009;EVM0010070;EVM0010526;EVM0010891;EVM…
GO:0005543	phospholipid binding	50	235	0.00154902	0.0366099	EVM0000168;EVM0000324;EVM0000707;EVM0000867;EVM0001472;EVM0002031;EVM0002133;EVM0002304;EVM0002338;EVM0003442;EVM0003848;EVM0004246;EVM0004932;EVM0004959;EVM0005218;EVM0006616;EVM0006973;EVM0007600;EVM0007700;EVM0007792;EVM0007870;EVM0008410;EVM0008620;EVM0009040;EVM0009148;EVM0010005;EVM0011812;EVM0013700;EVM0016192;EVM0016362;EVM0016535;EVM0016650;EVM0016905;EVM0016961;EVM0017292;EVM0017511;EVM…
GO:0003828	alpha-N-acetylneuraminate alpha-2,8-sialyltransferase activity	4	5	0.00174098	0.0396778	EVM0000889;EVM0005183;EVM0008762;EVM0022719
GO:0098772	molecular function regulator	59	289	0.00176073	0.0396778	EVM0000168;EVM0000324;EVM0000616;EVM0000867;EVM0001327;EVM0001810;EVM0001903;EVM0002133;EVM0002304;EVM0002334;EVM0003723;EVM0003783;EVM0004122;EVM0004568;EVM0004741;EVM0004883;EVM0004899;EVM0004959;EVM0006194;EVM0006775;EVM0007792;EVM0007957;EVM0008367;EVM0008405;EVM0008534;EVM0009299;EVM0009301;EVM0009580;EVM0009607;EVM0010005;EVM0010306;EVM0010739;EVM0012935;EVM0013015;EVM0013190;EVM0014266;EVM…
GO:0016740	transferase activity	264	1610	0.00235792	0.0519278	EVM0000010;EVM0000091;EVM0000209;EVM0000224;EVM0000247;EVM0000251;EVM0000278;EVM0000526;EVM0000659;EVM0000681;EVM0000684;EVM0000808;EVM0000846;EVM0000853;EVM0000889;EVM0000928;EVM0001046;EVM0001173;EVM0001472;EVM0001656;EVM0001701;EVM0001770;EVM0001818;EVM0002099;EVM0002132;EVM0002184;EVM0002475;EVM0002495;EVM0002599;EVM0002780;EVM0002792;EVM0003013;EVM0003167;EVM0003317;EVM0003465;EVM0003497;EVM…
GO:0008373	sialyltransferase activity	9	23	0.00269868	0.0581115	EVM0000889;EVM0005183;EVM0005438;EVM0008762;EVM0011618;EVM0016973;EVM0020961;EVM0022025;EVM0022719
GO:0004017	adenylate kinase activity	4	6	0.00463884	0.0977181	EVM0000091;EVM0000659;EVM0001656;EVM0020582
GO:0005509	calcium ion binding	91	499	0.00478909	0.0987367	EVM0000264;EVM0000616;EVM0000800;EVM0001228;EVM0001460;EVM0001842;EVM0002656;EVM0002662;EVM0003749;EVM0004239;EVM0004782;EVM0004798;EVM0004897;EVM0005074;EVM0005097;EVM0005268;EVM0005664;EVM0006616;EVM0006781;EVM0006945;EVM0007122;EVM0007600;EVM0008660;EVM0008750;EVM0009051;EVM0009432;EVM0009680;EVM0010203;EVM0010307;EVM0010647;EVM0010755;EVM0011007;EVM0012163;EVM0012246;EVM0012355;EVM0012438;EVM…
GO:0005261	cation channel activity	40	190	0.00525558	0.10567	EVM0000435;EVM0000562;EVM0001184;EVM0003341;EVM0004270;EVM0004948;EVM0006781;EVM0007003;EVM0007122;EVM0007213;EVM0007720;EVM0008387;EVM0008681;EVM0008751;EVM0009250;EVM0009885;EVM0010070;EVM0010526;EVM0013114;EVM0014276;EVM0014316;EVM0014332;EVM0014531;EVM0014763;EVM0016467;EVM0016628;EVM0016748;EVM0016831;EVM0016862;EVM0017226;EVM0017827;EVM0019407;EVM0020237;EVM0020846;EVM0021207;EVM0021798;EVM…
GO:0005003	ephrin receptor activity	6	13	0.00546128	0.10567	EVM0007643;EVM0009361;EVM0015381;EVM0018366;EVM0019639;EVM0021175
GO:0016812	hydrolase activity, acting on carbon-nitrogen (but not peptide) bonds, in cyclic amides	6	13	0.00546128	0.10567	EVM0001264;EVM0002749;EVM0004383;EVM0009499;EVM0014837;EVM0018211
GO:0030234	enzyme regulator activity	44	214	0.00556157	0.10567	EVM0000168;EVM0000616;EVM0000867;EVM0001810;EVM0001903;EVM0002334;EVM0003723;EVM0003783;EVM0004122;EVM0004568;EVM0004741;EVM0004883;EVM0004899;EVM0004959;EVM0006194;EVM0007957;EVM0008367;EVM0008405;EVM0009299;EVM0009301;EVM0009607;EVM0010005;EVM0010306;EVM0010739;EVM0012935;EVM0013015;EVM0013190;EVM0014266;EVM0014302;EVM0014576;EVM0015132;EVM0015292;EVM0016423;EVM0016843;EVM0017668;EVM0018019;EVM…
GO:0015171	amino acid transmembrane transporter activity	10	30	0.00612196	0.11408	EVM0002143;EVM0003028;EVM0005077;EVM0006249;EVM0008636;EVM0009711;EVM0010218;EVM0014414;EVM0018843;EVM0023561
GO:0022804	active transmembrane transporter activity	46	228	0.00669323	0.119644	EVM0000706;EVM0001114;EVM0001282;EVM0002368;EVM0002649;EVM0003078;EVM0003581;EVM0004430;EVM0005076;EVM0005255;EVM0005955;EVM0006249;EVM0007348;EVM0007538;EVM0007607;EVM0007636;EVM0007947;EVM0008383;EVM0009928;EVM0010009;EVM0011854;EVM0012159;EVM0012827;EVM0013067;EVM0013484;EVM0014026;EVM0015068;EVM0015356;EVM0015836;EVM0016269;EVM0017196;EVM0017419;EVM0017730;EVM0018481;EVM0018695;EVM0018716;EVM…
GO:0015399	primary active transmembrane transporter activity	22	91	0.00679094	0.119644	EVM0000706;EVM0001114;EVM0001282;EVM0002368;EVM0002649;EVM0005955;EVM0007348;EVM0007636;EVM0007947;EVM0010009;EVM0011854;EVM0012827;EVM0013067;EVM0013484;EVM0014026;EVM0015836;EVM0016269;EVM0017196;EVM0022090;EVM0022645;EVM0023138;EVM0023600
GO:0015405	P-P-bond-hydrolysis-driven transmembrane transporter activity	22	91	0.00679094	0.119644	EVM0000706;EVM0001114;EVM0001282;EVM0002368;EVM0002649;EVM0005955;EVM0007348;EVM0007636;EVM0007947;EVM0010009;EVM0011854;EVM0012827;EVM0013067;EVM0013484;EVM0014026;EVM0015836;EVM0016269;EVM0017196;EVM0022090;EVM0022645;EVM0023138;EVM0023600
GO:0042626	ATPase activity, coupled to transmembrane movement of substances	21	86	0.00715364	0.123783	EVM0000706;EVM0001114;EVM0001282;EVM0002368;EVM0002649;EVM0005955;EVM0007348;EVM0007636;EVM0007947;EVM0010009;EVM0011854;EVM0012827;EVM0013067;EVM0013484;EVM0014026;EVM0015836;EVM0016269;EVM0022090;EVM0022645;EVM0023138;EVM0023600
GO:0003774	motor activity	20	81	0.00751407	0.127739	EVM0000718;EVM0000764;EVM0000969;EVM0004821;EVM0006005;EVM0006180;EVM0006566;EVM0007987;EVM0009119;EVM0009500;EVM0012979;EVM0014133;EVM0015015;EVM0016458;EVM0020859;EVM0020903;EVM0022476;EVM0022594;EVM0022630;EVM0022929
GO:0019887	protein kinase regulator activity	10	31	0.00791904	0.132303	EVM0001810;EVM0001903;EVM0003723;EVM0004122;EVM0004883;EVM0004899;EVM0013190;EVM0016423;EVM0017668;EVM0019367
GO:0043492	ATPase activity, coupled to movement of substances	21	87	0.00821154	0.134253	EVM0000706;EVM0001114;EVM0001282;EVM0002368;EVM0002649;EVM0005955;EVM0007348;EVM0007636;EVM0007947;EVM0010009;EVM0011854;EVM0012827;EVM0013067;EVM0013484;EVM0014026;EVM0015836;EVM0016269;EVM0022090;EVM0022645;EVM0023138;EVM0023600
GO:0022843	voltage-gated cation channel activity	25	109	0.00831286	0.134253	EVM0000435;EVM0003341;EVM0004270;EVM0004948;EVM0006781;EVM0007720;EVM0008387;EVM0008681;EVM0008751;EVM0010526;EVM0013114;EVM0014332;EVM0014531;EVM0014763;EVM0016467;EVM0016628;EVM0016748;EVM0016862;EVM0017226;EVM0019407;EVM0020846;EVM0021207;EVM0022513;EVM0022592;EVM0024093
GO:0008514	organic anion transmembrane transporter activity	15	56	0.00896687	0.142441	EVM0002143;EVM0003028;EVM0005077;EVM0005255;EVM0006249;EVM0007538;EVM0008636;EVM0009711;EVM0010218;EVM0014414;EVM0015356;EVM0018695;EVM0018716;EVM0018843;EVM0023561
GO:0016538	cyclin-dependent protein serine/threonine kinase regulator activity	4	7	0.00961996	0.147964	EVM0004122;EVM0013190;EVM0016423;EVM0017668
GO:0016801	hydrolase activity, acting on ether bonds	4	7	0.00961996	0.147964	EVM0007114;EVM0019451;EVM0022638;EVM0023712
GO:0008289	lipid binding	59	312	0.00993493	0.150421	EVM0000168;EVM0000324;EVM0000707;EVM0000867;EVM0001472;EVM0002031;EVM0002133;EVM0002304;EVM0002338;EVM0003442;EVM0003848;EVM0004246;EVM0004932;EVM0004959;EVM0005218;EVM0006616;EVM0006973;EVM0007600;EVM0007700;EVM0007792;EVM0007870;EVM0008291;EVM0008410;EVM0008620;EVM0009040;EVM0009148;EVM0010005;EVM0010615;EVM0011575;EVM0011812;EVM0011866;EVM0012970;EVM0013700;EVM0014136;EVM0014742;EVM0015214;EVM…
GO:0005245	voltage-gated calcium channel activity	8	23	0.0104407	0.152457	EVM0003341;EVM0006781;EVM0008681;EVM0013114;EVM0016628;EVM0016748;EVM0017226;EVM0021207
GO:0019207	kinase regulator activity	11	37	0.0106537	0.152457	EVM0001810;EVM0001903;EVM0003723;EVM0004122;EVM0004883;EVM0004899;EVM0013190;EVM0016423;EVM0017668;EVM0019367;EVM0019575
GO:0016820	hydrolase activity, acting on acid anhydrides, catalyzing transmembrane movement of substances	21	89	0.0107078	0.152457	EVM0000706;EVM0001114;EVM0001282;EVM0002368;EVM0002649;EVM0005955;EVM0007348;EVM0007636;EVM0007947;EVM0010009;EVM0011854;EVM0012827;EVM0013067;EVM0013484;EVM0014026;EVM0015836;EVM0016269;EVM0022090;EVM0022645;EVM0023138;EVM0023600
GO:0005057	receptor signaling protein activity	14	52	0.0108561	0.152457	EVM0002780;EVM0003886;EVM0005210;EVM0005724;EVM0007003;EVM0007122;EVM0007238;EVM0008266;EVM0010997;EVM0014236;EVM0015531;EVM0018163;EVM0019504;EVM0020461
GO:0046943	carboxylic acid transmembrane transporter activity	14	52	0.0108561	0.152457	EVM0002143;EVM0003028;EVM0005077;EVM0005255;EVM0006249;EVM0007538;EVM0008636;EVM0009711;EVM0010218;EVM0014414;EVM0015356;EVM0018716;EVM0018843;EVM0023561
GO:0015077	monovalent inorganic cation transmembrane transporter activity	54	284	0.0119057	0.164809	EVM0000435;EVM0000562;EVM0000755;EVM0001184;EVM0002660;EVM0003581;EVM0004270;EVM0004430;EVM0004948;EVM0005076;EVM0005255;EVM0006249;EVM0007607;EVM0007720;EVM0008383;EVM0008387;EVM0008751;EVM0009429;EVM0009715;EVM0009885;EVM0009928;EVM0010526;EVM0012250;EVM0014026;EVM0014276;EVM0014332;EVM0014531;EVM0014611;EVM0014763;EVM0015068;EVM0015356;EVM0016467;EVM0016831;EVM0016862;EVM0017419;EVM0017730;EVM…
GO:0019201	nucleotide kinase activity	5	11	0.0121615	0.165978	EVM0000091;EVM0000659;EVM0001656;EVM0020582;EVM0023846
GO:0022836	gated channel activity	48	250	0.0143397	0.191096	EVM0000435;EVM0000562;EVM0001184;EVM0001203;EVM0001971;EVM0002393;EVM0002503;EVM0003341;EVM0004270;EVM0004948;EVM0005302;EVM0005548;EVM0006595;EVM0006781;EVM0007003;EVM0007122;EVM0007720;EVM0008387;EVM0008681;EVM0008751;EVM0009250;EVM0009867;EVM0010526;EVM0010891;EVM0013114;EVM0014332;EVM0014531;EVM0014763;EVM0016351;EVM0016467;EVM0016628;EVM0016674;EVM0016748;EVM0016831;EVM0016862;EVM0017226;EVM…
GO:0022832	voltage-gated channel activity	28	131	0.0143963	0.191096	EVM0000435;EVM0001203;EVM0003341;EVM0004270;EVM0004948;EVM0005548;EVM0006595;EVM0006781;EVM0007720;EVM0008387;EVM0008681;EVM0008751;EVM0010526;EVM0013114;EVM0014332;EVM0014531;EVM0014763;EVM0016467;EVM0016628;EVM0016748;EVM0016862;EVM0017226;EVM0019407;EVM0020846;EVM0021207;EVM0022513;EVM0022592;EVM0024093
GO:0005342	organic acid transmembrane transporter activity	14	54	0.015211	0.196526	EVM0002143;EVM0003028;EVM0005077;EVM0005255;EVM0006249;EVM0007538;EVM0008636;EVM0009711;EVM0010218;EVM0014414;EVM0015356;EVM0018716;EVM0018843;EVM0023561
GO:0060589	nucleoside-triphosphatase regulator activity	14	54	0.015211	0.196526	EVM0000168;EVM0000867;EVM0004568;EVM0004741;EVM0004959;EVM0008367;EVM0009607;EVM0010005;EVM0013015;EVM0014266;EVM0014302;EVM0019504;EVM0021036;EVM0023930
GO:0005267	potassium channel activity	23	104	0.0169871	0.21534	EVM0000435;EVM0000562;EVM0001184;EVM0004270;EVM0004948;EVM0007720;EVM0008387;EVM0008751;EVM0009885;EVM0010526;EVM0014276;EVM0014332;EVM0014531;EVM0014763;EVM0016467;EVM0016831;EVM0016862;EVM0019407;EVM0020846;EVM0021798;EVM0022513;EVM0022592;EVM0023352
GO:0005337	nucleoside transmembrane transporter activity	4	8	0.0171116	0.21534	EVM0014855;EVM0016427;EVM0020082;EVM0021360
GO:0016868	intramolecular transferase activity, phosphotransferases	5	12	0.0184662	0.21836	EVM0012341;EVM0018360;EVM0019380;EVM0022407;EVM0023840
GO:0005244	voltage-gated ion channel activity	27	128	0.0189307	0.21836	EVM0000435;EVM0001203;EVM0003341;EVM0004270;EVM0004948;EVM0005548;EVM0006781;EVM0007720;EVM0008387;EVM0008681;EVM0008751;EVM0010526;EVM0013114;EVM0014332;EVM0014531;EVM0014763;EVM0016467;EVM0016628;EVM0016748;EVM0016862;EVM0017226;EVM0019407;EVM0020846;EVM0021207;EVM0022513;EVM0022592;EVM0024093
GO:0004360	glutamine-fructose-6-phosphate transaminase (isomerizing) activity	2	2	0.0198305	0.21836	EVM0016749;EVM0020091
GO:0004511	tyrosine 3-monooxygenase activity	2	2	0.0198305	0.21836	EVM0009020;EVM0015881
GO:0004615	phosphomannomutase activity	2	2	0.0198305	0.21836	EVM0022407;EVM0023840
GO:0004657	proline dehydrogenase activity	2	2	0.0198305	0.21836	EVM0013429;EVM0013791
GO:0005004	GPI-linked ephrin receptor activity	2	2	0.0198305	0.21836	EVM0007643;EVM0009361
GO:0005017	platelet-derived growth factor-activated receptor activity	2	2	0.0198305	0.21836	EVM0019880;EVM0022774
GO:0015279	store-operated calcium channel activity	2	2	0.0198305	0.21836	EVM0010070;EVM0020237
GO:0033961	cis-stilbene-oxide hydrolase activity	2	2	0.0198305	0.21836	EVM0019451;EVM0023712
GO:0070548	L-glutamine aminotransferase activity	2	2	0.0198305	0.21836	EVM0016749;EVM0020091
GO:0030695	GTPase regulator activity	13	51	0.0217387	0.236684	EVM0000168;EVM0000867;EVM0004741;EVM0004959;EVM0008367;EVM0009607;EVM0010005;EVM0013015;EVM0014266;EVM0014302;EVM0019504;EVM0021036;EVM0023930
GO:0003854	3-beta-hydroxy-delta5-steroid dehydrogenase activity	3	5	0.0223464	0.240596	EVM0016849;EVM0017500;EVM0019030
GO:0015079	potassium ion transmembrane transporter activity	23	107	0.0233846	0.249008	EVM0000435;EVM0000562;EVM0001184;EVM0004270;EVM0004948;EVM0007720;EVM0008387;EVM0008751;EVM0009885;EVM0010526;EVM0014276;EVM0014332;EVM0014531;EVM0014763;EVM0016467;EVM0016831;EVM0016862;EVM0019407;EVM0020846;EVM0021798;EVM0022513;EVM0022592;EVM0023352
GO:0005525	GTP binding	67	379	0.026757	0.281821	EVM0000813;EVM0001938;EVM0001941;EVM0002336;EVM0002621;EVM0003285;EVM0003422;EVM0003613;EVM0003810;EVM0004168;EVM0004454;EVM0004875;EVM0004952;EVM0005047;EVM0005409;EVM0005664;EVM0005944;EVM0006025;EVM0006316;EVM0006392;EVM0006528;EVM0006896;EVM0007472;EVM0007573;EVM0008095;EVM0008139;EVM0008196;EVM0008375;EVM0008642;EVM0009142;EVM0009579;EVM0009771;EVM0010882;EVM0011431;EVM0011730;EVM0012817;EVM…
GO:0005021	vascular endothelial growth factor-activated receptor activity	4	9	0.0274132	0.285628	EVM0007297;EVM0018951;EVM0019880;EVM0022774
GO:0031418	L-ascorbic acid binding	6	18	0.0317187	0.326972	EVM0000833;EVM0003288;EVM0008355;EVM0013364;EVM0015350;EVM0016879
GO:0005096	GTPase activator activity	10	39	0.0398408	0.401247	EVM0000168;EVM0000867;EVM0004741;EVM0004959;EVM0008367;EVM0010005;EVM0013015;EVM0014266;EVM0014302;EVM0021036
GO:0016286	small conductance calcium-activated potassium channel activity	3	6	0.0400539	0.401247	EVM0000562;EVM0016831;EVM0023352
GO:0019001	guanyl nucleotide binding	68	394	0.0408014	0.401247	EVM0000435;EVM0000813;EVM0001938;EVM0001941;EVM0002336;EVM0002621;EVM0003285;EVM0003422;EVM0003613;EVM0003810;EVM0004168;EVM0004454;EVM0004875;EVM0004952;EVM0005047;EVM0005409;EVM0005664;EVM0005944;EVM0006025;EVM0006316;EVM0006392;EVM0006528;EVM0006896;EVM0007472;EVM0007573;EVM0008095;EVM0008139;EVM0008196;EVM0008375;EVM0008642;EVM0009142;EVM0009579;EVM0009771;EVM0010882;EVM0011431;EVM0011730;EVM…
GO:0032561	guanyl ribonucleotide binding	68	394	0.0408014	0.401247	EVM0000435;EVM0000813;EVM0001938;EVM0001941;EVM0002336;EVM0002621;EVM0003285;EVM0003422;EVM0003613;EVM0003810;EVM0004168;EVM0004454;EVM0004875;EVM0004952;EVM0005047;EVM0005409;EVM0005664;EVM0005944;EVM0006025;EVM0006316;EVM0006392;EVM0006528;EVM0006896;EVM0007472;EVM0007573;EVM0008095;EVM0008139;EVM0008196;EVM0008375;EVM0008642;EVM0009142;EVM0009579;EVM0009771;EVM0010882;EVM0011431;EVM0011730;EVM…
GO:0016776	phosphotransferase activity, phosphate group as acceptor	6	19	0.0409943	0.401247	EVM0000091;EVM0000659;EVM0001656;EVM0007197;EVM0020582;EVM0023846
GO:0008509	anion transmembrane transporter activity	23	113	0.0415697	0.402811	EVM0001203;EVM0001488;EVM0002143;EVM0003028;EVM0003078;EVM0004892;EVM0005077;EVM0005255;EVM0006175;EVM0006249;EVM0007538;EVM0008636;EVM0009711;EVM0010009;EVM0010218;EVM0012159;EVM0014414;EVM0015356;EVM0018695;EVM0018716;EVM0018843;EVM0022090;EVM0023561
GO:0019901	protein kinase binding	10	40	0.0466646	0.428198	EVM0000411;EVM0002475;EVM0003115;EVM0003886;EVM0006021;EVM0014266;EVM0015756;EVM0015998;EVM0016425;EVM0020934
GO:0004383	guanylate cyclase activity	5	15	0.0488258	0.428198	EVM0006819;EVM0008152;EVM0013579;EVM0014075;EVM0024222
GO:0019900	kinase binding	11	46	0.050884	0.428198	EVM0000411;EVM0002475;EVM0003115;EVM0003886;EVM0006021;EVM0014266;EVM0015756;EVM0015998;EVM0016425;EVM0018163;EVM0020934
GO:0019205	nucleobase-containing compound kinase activity	8	30	0.0509643	0.428198	EVM0000091;EVM0000659;EVM0001656;EVM0004350;EVM0007197;EVM0020144;EVM0020582;EVM0023846
GO:0048029	monosaccharide binding	6	20	0.0518135	0.428198	EVM0000833;EVM0003288;EVM0008355;EVM0013364;EVM0015350;EVM0016879
GO:0000987	core promoter proximal region sequence-specific DNA binding	2	3	0.0539114	0.428198	EVM0000140;EVM0003886
GO:0001159	core promoter proximal region DNA binding	2	3	0.0539114	0.428198	EVM0000140;EVM0003886
GO:0001968	fibronectin binding	2	3	0.0539114	0.428198	EVM0005605;EVM0007668
GO:0004013	adenosylhomocysteinase activity	2	3	0.0539114	0.428198	EVM0007114;EVM0022638
GO:0005432	calcium:sodium antiporter activity	2	3	0.0539114	0.428198	EVM0015068;EVM0023501
GO:0008061	chitin binding	2	3	0.0539114	0.428198	EVM0014928;EVM0018483
GO:0008475	procollagen-lysine 5-dioxygenase activity	2	3	0.0539114	0.428198	EVM0013364;EVM0015350
GO:0015271	outward rectifier potassium channel activity	2	3	0.0539114	0.428198	EVM0008387;EVM0016862
GO:0015368	calcium:cation antiporter activity	2	3	0.0539114	0.428198	EVM0015068;EVM0023501
GO:0016802	trialkylsulfonium hydrolase activity	2	3	0.0539114	0.428198	EVM0007114;EVM0022638
GO:0017080	sodium channel regulator activity	2	3	0.0539114	0.428198	EVM0006775;EVM0024093
GO:0031624	ubiquitin conjugating enzyme binding	2	3	0.0539114	0.428198	EVM0018163;EVM0023962
GO:0043548	phosphatidylinositol 3-kinase binding	2	3	0.0539114	0.428198	EVM0018019;EVM0018047
GO:0043560	insulin receptor substrate binding	2	3	0.0539114	0.428198	EVM0018019;EVM0018047
GO:0044390	ubiquitin-like protein conjugating enzyme binding	2	3	0.0539114	0.428198	EVM0018163;EVM0023962
GO:0047150	betaine-homocysteine S-methyltransferase activity	2	3	0.0539114	0.428198	EVM0006914;EVM0008809
GO:0070567	cytidylyltransferase activity	2	3	0.0539114	0.428198	EVM0004735;EVM0009797
GO:0005227	calcium activated cation channel activity	4	11	0.056997	0.438334	EVM0000562;EVM0001184;EVM0016831;EVM0023352
GO:0008603	cAMP-dependent protein kinase regulator activity	4	11	0.056997	0.438334	EVM0001810;EVM0001903;EVM0004883;EVM0004899
GO:0015269	calcium-activated potassium channel activity	4	11	0.056997	0.438334	EVM0000562;EVM0001184;EVM0016831;EVM0023352
GO:0022839	ion gated channel activity	4	11	0.056997	0.438334	EVM0000562;EVM0001184;EVM0016831;EVM0023352
GO:0004702	receptor signaling protein serine/threonine kinase activity	8	31	0.0605434	0.458333	EVM0005724;EVM0007238;EVM0008266;EVM0010997;EVM0014236;EVM0015531;EVM0018163;EVM0020461
GO:0008170	N-methyltransferase activity	8	31	0.0605434	0.458333	EVM0003574;EVM0005313;EVM0005580;EVM0007486;EVM0010863;EVM0012683;EVM0018421;EVM0023969
GO:0005217	intracellular ligand-gated ion channel activity	3	7	0.0628794	0.461592	EVM0000435;EVM0007003;EVM0007122
GO:0016714	oxidoreductase activity, acting on paired donors, with incorporation or reduction of molecular oxygen, reduced pteridine as one donor, and incorporation of one atom of oxygen	3	7	0.0628794	0.461592	EVM0009020;EVM0015881;EVM0022141
GO:0048038	quinone binding	3	7	0.0628794	0.461592	EVM0001235;EVM0010173;EVM0011892
GO:0051766	inositol trisphosphate kinase activity	3	7	0.0628794	0.461592	EVM0000853;EVM0004032;EVM0020302
GO:0005516	calmodulin binding	6	21	0.0642117	0.467828	EVM0000562;EVM0000808;EVM0004042;EVM0016831;EVM0022185;EVM0023352
GO:0015081	sodium ion transmembrane transporter activity	19	95	0.0694229	0.492767	EVM0003581;EVM0004430;EVM0005076;EVM0005255;EVM0006249;EVM0007607;EVM0009928;EVM0015068;EVM0015356;EVM0017419;EVM0017730;EVM0018481;EVM0018695;EVM0019255;EVM0019293;EVM0019739;EVM0020082;EVM0023501;EVM0024093
GO:0016706	oxidoreductase activity, acting on paired donors, with incorporation or reduction of molecular oxygen, 2-oxoglutarate as one donor, and incorporation of one atom each of oxygen into both donors	8	32	0.0711781	0.492767	EVM0000833;EVM0003288;EVM0003465;EVM0008355;EVM0013364;EVM0015350;EVM0016879;EVM0021942
GO:0008047	enzyme activator activity	14	66	0.0732104	0.492767	EVM0000168;EVM0000867;EVM0003723;EVM0004568;EVM0004741;EVM0004959;EVM0008367;EVM0010005;EVM0012935;EVM0013015;EVM0014266;EVM0014302;EVM0021036;EVM0024009
GO:0005507	copper ion binding	7	27	0.0751177	0.492767	EVM0001114;EVM0001609;EVM0009332;EVM0011892;EVM0017162;EVM0017188;EVM0022689
GO:0016866	intramolecular transferase activity	7	27	0.0751177	0.492767	EVM0001137;EVM0012341;EVM0017582;EVM0018360;EVM0019380;EVM0022407;EVM0023840
GO:0005326	neurotransmitter transporter activity	11	49	0.0752604	0.492767	EVM0003581;EVM0005076;EVM0006249;EVM0007607;EVM0012885;EVM0017419;EVM0017730;EVM0018481;EVM0019255;EVM0019293;EVM0019739
GO:0004012	phospholipid-translocating ATPase activity	4	12	0.0762623	0.492767	EVM0000706;EVM0002368;EVM0007636;EVM0016269
GO:0005548	phospholipid transporter activity	4	12	0.0762623	0.492767	EVM0000706;EVM0002368;EVM0007636;EVM0016269
GO:0008013	beta-catenin binding	4	12	0.0762623	0.492767	EVM0001931;EVM0002475;EVM0003886;EVM0014266
GO:0017048	Rho GTPase binding	4	12	0.0762623	0.492767	EVM0001472;EVM0007987;EVM0010793;EVM0018163
GO:0004879	RNA polymerase II transcription factor activity, ligand-activated sequence-specific DNA binding	9	38	0.077197	0.492767	EVM0009268;EVM0010444;EVM0012175;EVM0017066;EVM0017690;EVM0019399;EVM0021217;EVM0021406;EVM0023261
GO:0098531	transcription factor activity, direct ligand regulated sequence-specific DNA binding	9	38	0.077197	0.492767	EVM0009268;EVM0010444;EVM0012175;EVM0017066;EVM0017690;EVM0019399;EVM0021217;EVM0021406;EVM0023261
GO:0005488	binding	896	6186	0.0781601	0.492767	EVM0000088;EVM0000091;EVM0000140;EVM0000168;EVM0000224;EVM0000247;EVM0000251;EVM0000264;EVM0000278;EVM0000289;EVM0000297;EVM0000322;EVM0000324;EVM0000332;EVM0000385;EVM0000389;EVM0000411;EVM0000435;EVM0000495;EVM0000526;EVM0000530;EVM0000562;EVM0000616;EVM0000633;EVM0000659;EVM0000681;EVM0000706;EVM0000707;EVM0000718;EVM0000764;EVM0000793;EVM0000800;EVM0000808;EVM0000812;EVM0000813;EVM0000833;EVM…
GO:0004697	protein kinase C activity	5	17	0.0793584	0.492767	EVM0000846;EVM0008410;EVM0010886;EVM0022654;EVM0024009
GO:0015298	solute:cation antiporter activity	5	17	0.0793584	0.492767	EVM0004430;EVM0008383;EVM0009928;EVM0015068;EVM0023501
GO:0033764	steroid dehydrogenase activity, acting on the CH-OH group of donors, NAD or NADP as acceptor	5	17	0.0793584	0.492767	EVM0007256;EVM0016849;EVM0017500;EVM0019030;EVM0021011
GO:0003707	steroid hormone receptor activity	14	67	0.0811071	0.492767	EVM0000485;EVM0006760;EVM0009268;EVM0010444;EVM0011575;EVM0012175;EVM0014136;EVM0014818;EVM0017066;EVM0017690;EVM0021217;EVM0021406;EVM0021451;EVM0023261
GO:0003700	transcription factor activity, sequence-specific DNA binding	98	609	0.081323	0.492767	EVM0000140;EVM0000297;EVM0000389;EVM0000485;EVM0000793;EVM0000925;EVM0000986;EVM0001007;EVM0001105;EVM0001240;EVM0001387;EVM0001439;EVM0001475;EVM0001799;EVM0001831;EVM0001955;EVM0002270;EVM0002752;EVM0002905;EVM0003701;EVM0003886;EVM0004541;EVM0004739;EVM0004756;EVM0005426;EVM0006396;EVM0006617;EVM0006760;EVM0006867;EVM0007249;EVM0007881;EVM0008271;EVM0008968;EVM0009268;EVM0009338;EVM0009483;EVM…
GO:0005249	voltage-gated potassium channel activity	16	79	0.0824224	0.492767	EVM0000435;EVM0004270;EVM0004948;EVM0007720;EVM0008387;EVM0008751;EVM0010526;EVM0014332;EVM0014531;EVM0014763;EVM0016467;EVM0016862;EVM0019407;EVM0020846;EVM0022513;EVM0022592
GO:0005126	cytokine receptor binding	8	33	0.0828777	0.492767	EVM0001493;EVM0003886;EVM0004764;EVM0008528;EVM0009567;EVM0010822;EVM0015428;EVM0023149
GO:0001071	nucleic acid binding transcription factor activity	98	610	0.0839733	0.492767	EVM0000140;EVM0000297;EVM0000389;EVM0000485;EVM0000793;EVM0000925;EVM0000986;EVM0001007;EVM0001105;EVM0001240;EVM0001387;EVM0001439;EVM0001475;EVM0001799;EVM0001831;EVM0001955;EVM0002270;EVM0002752;EVM0002905;EVM0003701;EVM0003886;EVM0004541;EVM0004739;EVM0004756;EVM0005426;EVM0006396;EVM0006617;EVM0006760;EVM0006867;EVM0007249;EVM0007881;EVM0008271;EVM0008968;EVM0009268;EVM0009338;EVM0009483;EVM…
GO:0016849	phosphorus-oxygen lyase activity	7	28	0.0885307	0.492767	EVM0004537;EVM0006819;EVM0008152;EVM0011432;EVM0013579;EVM0014075;EVM0024222
GO:0004982	N-formyl peptide receptor activity	3	8	0.0903401	0.492767	EVM0003876;EVM0005121;EVM0013084
GO:0008172	S-methyltransferase activity	3	8	0.0903401	0.492767	EVM0006914;EVM0008809;EVM0014110
GO:0016247	channel regulator activity	3	8	0.0903401	0.492767	EVM0006775;EVM0009580;EVM0024093
GO:0004970	ionotropic glutamate receptor activity	6	23	0.0937513	0.492767	EVM0002393;EVM0005302;EVM0009867;EVM0016351;EVM0019175;EVM0021350
GO:0005234	extracellular-glutamate-gated ion channel activity	6	23	0.0937513	0.492767	EVM0002393;EVM0005302;EVM0009867;EVM0016351;EVM0019175;EVM0021350
GO:0009975	cyclase activity	6	23	0.0937513	0.492767	EVM0004537;EVM0006819;EVM0008152;EVM0013579;EVM0014075;EVM0024222
GO:0005201	extracellular matrix structural constituent	5	18	0.0976814	0.492767	EVM0010539;EVM0017688;EVM0018286;EVM0018483;EVM0023300
GO:0042054	histone methyltransferase activity	5	18	0.0976814	0.492767	EVM0003574;EVM0005313;EVM0007486;EVM0012683;EVM0018421
GO:0042813	Wnt-activated receptor activity	5	18	0.0976814	0.492767	EVM0000334;EVM0004562;EVM0009399;EVM0009401;EVM0024109
GO:0000977	RNA polymerase II regulatory region sequence-specific DNA binding	2	4	0.0978396	0.492767	EVM0000140;EVM0004541
GO:0001012	RNA polymerase II regulatory region DNA binding	2	4	0.0978396	0.492767	EVM0000140;EVM0004541
GO:0004619	phosphoglycerate mutase activity	2	4	0.0978396	0.492767	EVM0012341;EVM0018360
GO:0005355	glucose transmembrane transporter activity	2	4	0.0978396	0.492767	EVM0008748;EVM0019620
GO:0015278	calcium-release channel activity	2	4	0.0978396	0.492767	EVM0007003;EVM0007122
GO:0015485	cholesterol binding	2	4	0.0978396	0.492767	EVM0010615;EVM0021033
GO:0016803	ether hydrolase activity	2	4	0.0978396	0.492767	EVM0019451;EVM0023712
GO:0030291	protein serine/threonine kinase inhibitor activity	2	4	0.0978396	0.492767	EVM0016423;EVM0019367
GO:0030955	potassium ion binding	2	4	0.0978396	0.492767	EVM0011982;EVM0022592
GO:0031420	alkali metal ion binding	2	4	0.0978396	0.492767	EVM0011982;EVM0022592
GO:0035250	UDP-galactosyltransferase activity	2	4	0.0978396	0.492767	EVM0012682;EVM0022105
GO:0070815	peptidyl-lysine 5-dioxygenase activity	2	4	0.0978396	0.492767	EVM0013364;EVM0015350
GO:0099604	ligand-gated calcium channel activity	2	4	0.0978396	0.492767	EVM0007003;EVM0007122
GO:0015370	solute:sodium symporter activity	13	63	0.0979157	0.492767	EVM0003581;EVM0005076;EVM0005255;EVM0006249;EVM0007607;EVM0015356;EVM0017419;EVM0017730;EVM0018481;EVM0019255;EVM0019293;EVM0019739;EVM0020082
GO:0005086	ARF guanyl-nucleotide exchange factor activity	4	13	0.098337	0.492767	EVM0002133;EVM0002304;EVM0008534;EVM0017292
GO:0015932	nucleobase-containing compound transmembrane transporter activity	4	13	0.098337	0.492767	EVM0014855;EVM0016427;EVM0020082;EVM0021360
GO:0043178	alcohol binding	4	13	0.098337	0.492767	EVM0007213;EVM0010615;EVM0021033;EVM0024009
GO:0005319	lipid transporter activity	7	29	0.103202	0.492767	EVM0000163;EVM0000706;EVM0002368;EVM0007636;EVM0010615;EVM0016269;EVM0021033
GO:0008138	protein tyrosine/serine/threonine phosphatase activity	11	52	0.105952	0.492767	EVM0000949;EVM0006316;EVM0006898;EVM0009800;EVM0011353;EVM0013703;EVM0014694;EVM0020285;EVM0020657;EVM0022534;EVM0024051
GO:0008238	exopeptidase activity	12	58	0.107225	0.492767	EVM0002971;EVM0003366;EVM0003942;EVM0004110;EVM0004371;EVM0004601;EVM0007033;EVM0014330;EVM0014908;EVM0018167;EVM0018998;EVM0023434
GO:0016757	transferase activity, transferring glycosyl groups	41	241	0.111471	0.492767	EVM0000684;EVM0000889;EVM0002132;EVM0003565;EVM0004378;EVM0004422;EVM0005183;EVM0005438;EVM0006048;EVM0007710;EVM0008288;EVM0008762;EVM0009763;EVM0010621;EVM0011618;EVM0012047;EVM0012142;EVM0012682;EVM0013095;EVM0013290;EVM0014160;EVM0015433;EVM0016066;EVM0016195;EVM0016501;EVM0016973;EVM0017080;EVM0017521;EVM0018283;EVM0018943;EVM0020173;EVM0020961;EVM0021369;EVM0021945;EVM0022025;EVM0022105;EVM…
GO:0008017	microtubule binding	9	41	0.11354	0.492767	EVM0004474;EVM0004821;EVM0004875;EVM0006180;EVM0007987;EVM0014133;EVM0016789;EVM0020859;EVM0022929
GO:0005328	neurotransmitter:sodium symporter activity	10	47	0.116112	0.492767	EVM0003581;EVM0005076;EVM0006249;EVM0007607;EVM0017419;EVM0017730;EVM0018481;EVM0019255;EVM0019293;EVM0019739
GO:0015631	tubulin binding	10	47	0.116112	0.492767	EVM0004474;EVM0004821;EVM0004875;EVM0006180;EVM0007987;EVM0014133;EVM0016789;EVM0020859;EVM0022105;EVM0022929
GO:0004707	MAP kinase activity	5	19	0.117927	0.492767	EVM0005724;EVM0007238;EVM0010997;EVM0015531;EVM0020461
GO:0005251	delayed rectifier potassium channel activity	5	19	0.117927	0.492767	EVM0004948;EVM0007720;EVM0008387;EVM0010526;EVM0016467
GO:0005164	tumor necrosis factor receptor binding	3	9	0.121803	0.492767	EVM0004764;EVM0008528;EVM0010822
GO:0008519	ammonium transmembrane transporter activity	3	9	0.121803	0.492767	EVM0009429;EVM0009715;EVM0017419
GO:0032813	tumor necrosis factor receptor superfamily binding	3	9	0.121803	0.492767	EVM0004764;EVM0008528;EVM0010822
GO:0015491	cation:cation antiporter activity	4	14	0.122998	0.492767	EVM0004430;EVM0009928;EVM0015068;EVM0023501
GO:0003777	microtubule motor activity	8	36	0.124292	0.492767	EVM0000718;EVM0004821;EVM0006180;EVM0007987;EVM0014133;EVM0015015;EVM0020859;EVM0022929
GO:0005254	chloride channel activity	6	25	0.129374	0.492767	EVM0001203;EVM0001488;EVM0004892;EVM0006175;EVM0010009;EVM0022090
GO:0008066	glutamate receptor activity	6	25	0.129374	0.492767	EVM0002393;EVM0005302;EVM0009867;EVM0016351;EVM0019175;EVM0021350
GO:0019829	cation-transporting ATPase activity	11	54	0.129924	0.492767	EVM0000706;EVM0001114;EVM0002368;EVM0007636;EVM0007947;EVM0012827;EVM0014026;EVM0016269;EVM0022645;EVM0023138;EVM0023600
GO:0042625	ATPase coupled ion transmembrane transporter activity	11	54	0.129924	0.492767	EVM0000706;EVM0001114;EVM0002368;EVM0007636;EVM0007947;EVM0012827;EVM0014026;EVM0016269;EVM0022645;EVM0023138;EVM0023600
GO:0003924	GTPase activity	30	173	0.130173	0.492767	EVM0000813;EVM0001938;EVM0002621;EVM0003285;EVM0003613;EVM0004875;EVM0005047;EVM0005409;EVM0005664;EVM0005944;EVM0006392;EVM0006528;EVM0007573;EVM0008139;EVM0010882;EVM0011730;EVM0012817;EVM0014851;EVM0015467;EVM0015527;EVM0017179;EVM0017637;EVM0017974;EVM0019684;EVM0019703;EVM0019719;EVM0022718;EVM0022773;EVM0022871;EVM0023852
GO:0000095	S-adenosyl-L-methionine transmembrane transporter activity	1	1	0.140863	0.492767	EVM0016427
GO:0000247	C-8 sterol isomerase activity	1	1	0.140863	0.492767	EVM0002110
GO:0000254	C-4 methylsterol oxidase activity	1	1	0.140863	0.492767	EVM0022170
GO:0001665	alpha-N-acetylgalactosaminide alpha-2,6-sialyltransferase activity	1	1	0.140863	0.492767	EVM0005438
GO:0003796	lysozyme activity	1	1	0.140863	0.492767	EVM0002512
GO:0003845	11-beta-hydroxysteroid dehydrogenase [NAD(P)] activity	1	1	0.140863	0.492767	EVM0021011
GO:0003874	6-pyruvoyltetrahydropterin synthase activity	1	1	0.140863	0.492767	EVM0018670
GO:0003905	alkylbase DNA N-glycosylase activity	1	1	0.140863	0.492767	EVM0008158
GO:0003908	methylated-DNA-[protein]-cysteine S-methyltransferase activity	1	1	0.140863	0.492767	EVM0014110
GO:0004014	adenosylmethionine decarboxylase activity	1	1	0.140863	0.492767	EVM0008437
GO:0004082	bisphosphoglycerate mutase activity	1	1	0.140863	0.492767	EVM0018360
GO:0004083	bisphosphoglycerate 2-phosphatase activity	1	1	0.140863	0.492767	EVM0018360
GO:0004133	glycogen debranching enzyme activity	1	1	0.140863	0.492767	EVM0004422
GO:0004134	4-alpha-glucanotransferase activity	1	1	0.140863	0.492767	EVM0004422
GO:0004135	amylo-alpha-1,6-glucosidase activity	1	1	0.140863	0.492767	EVM0004422
GO:0004461	lactose synthase activity	1	1	0.140863	0.492767	EVM0022105
GO:0004496	mevalonate kinase activity	1	1	0.140863	0.492767	EVM0022809
GO:0004506	squalene monooxygenase activity	1	1	0.140863	0.492767	EVM0006384
GO:0004515	nicotinate-nucleotide adenylyltransferase activity	1	1	0.140863	0.492767	EVM0019831
GO:0004588	orotate phosphoribosyltransferase activity	1	1	0.140863	0.492767	EVM0004378
GO:0004590	orotidine-5'-phosphate decarboxylase activity	1	1	0.140863	0.492767	EVM0004378
GO:0004608	phosphatidylethanolamine N-methyltransferase activity	1	1	0.140863	0.492767	EVM0023969
GO:0004622	lysophospholipase activity	1	1	0.140863	0.492767	EVM0003692
GO:0004639	phosphoribosylaminoimidazolesuccinocarboxamide synthase activity	1	1	0.140863	0.492767	EVM0017582
GO:0004651	polynucleotide 5'-phosphatase activity	1	1	0.140863	0.492767	EVM0006316
GO:0004699	calcium-independent protein kinase C activity	1	1	0.140863	0.492767	EVM0024009
GO:0004706	JUN kinase kinase kinase activity	1	1	0.140863	0.492767	EVM0018163
GO:0004818	glutamate-tRNA ligase activity	1	1	0.140863	0.492767	EVM0011636
GO:0004838	L-tyrosine:2-oxoglutarate aminotransferase activity	1	1	0.140863	0.492767	EVM0003317
GO:0004862	cAMP-dependent protein kinase inhibitor activity	1	1	0.140863	0.492767	EVM0019367
GO:0004980	melanocyte-stimulating hormone receptor activity	1	1	0.140863	0.492767	EVM0019690
GO:0005005	transmembrane-ephrin receptor activity	1	1	0.140863	0.492767	EVM0007643
GO:0005007	fibroblast growth factor-activated receptor activity	1	1	0.140863	0.492767	EVM0007059
GO:0005018	platelet-derived growth factor alpha-receptor activity	1	1	0.140863	0.492767	EVM0019880
GO:0005019	platelet-derived growth factor beta-receptor activity	1	1	0.140863	0.492767	EVM0022774
GO:0005072	transforming growth factor beta receptor, cytoplasmic mediator activity	1	1	0.140863	0.492767	EVM0003886
GO:0005128	erythropoietin receptor binding	1	1	0.140863	0.492767	EVM0015428
GO:0005173	stem cell factor receptor binding	1	1	0.140863	0.492767	EVM0009567
GO:0005178	integrin binding	1	1	0.140863	0.492767	EVM0002056
GO:0005220	inositol 1,4,5-trisphosphate-sensitive calcium-release channel activity	1	1	0.140863	0.492767	EVM0007003
GO:0005518	collagen binding	1	1	0.140863	0.492767	EVM0003886
GO:0008046	axon guidance receptor activity	1	1	0.140863	0.492767	EVM0009361
GO:0008307	structural constituent of muscle	1	1	0.140863	0.492767	EVM0010045
GO:0008609	alkylglycerone-phosphate synthase activity	1	1	0.140863	0.492767	EVM0007455
GO:0008781	N-acylneuraminate cytidylyltransferase activity	1	1	0.140863	0.492767	EVM0004735
GO:0008812	choline dehydrogenase activity	1	1	0.140863	0.492767	EVM0010985
GO:0010521	telomerase inhibitor activity	1	1	0.140863	0.492767	EVM0016843
GO:0016941	natriuretic peptide receptor activity	1	1	0.140863	0.492767	EVM0024222
GO:0019144	ADP-sugar diphosphatase activity	1	1	0.140863	0.492767	EVM0012981
GO:0030618	transforming growth factor beta receptor, pathway-specific cytoplasmic mediator activity	1	1	0.140863	0.492767	EVM0003886
GO:0032454	histone demethylase activity (H3-K9 specific)	1	1	0.140863	0.492767	EVM0008014
GO:0033130	acetylcholine receptor binding	1	1	0.140863	0.492767	EVM0020516
GO:0034023	5-(carboxyamino)imidazole ribonucleotide mutase activity	1	1	0.140863	0.492767	EVM0017582
GO:0034236	protein kinase A catalytic subunit binding	1	1	0.140863	0.492767	EVM0002475
GO:0034416	bisphosphoglycerate phosphatase activity	1	1	0.140863	0.492767	EVM0018360
GO:0035241	protein-arginine omega-N monomethyltransferase activity	1	1	0.140863	0.492767	EVM0005313
GO:0035254	glutamate receptor binding	1	1	0.140863	0.492767	EVM0000808
GO:0035276	ethanol binding	1	1	0.140863	0.492767	EVM0024009
GO:0036033	mediator complex binding	1	1	0.140863	0.492767	EVM0010338
GO:0045130	keratan sulfotransferase activity	1	1	0.140863	0.492767	EVM0017258
GO:0045134	uridine-diphosphatase activity	1	1	0.140863	0.492767	EVM0012981
GO:0047220	galactosylxylosylprotein 3-beta-galactosyltransferase activity	1	1	0.140863	0.492767	EVM0012682
GO:0048365	Rac GTPase binding	1	1	0.140863	0.492767	EVM0018163
GO:0050115	myosin-light-chain-phosphatase activity	1	1	0.140863	0.492767	EVM0009821
GO:0050479	glyceryl-ether monooxygenase activity	1	1	0.140863	0.492767	EVM0022141
GO:0052884	all-trans-retinyl-palmitate hydrolase, 11-cis retinol forming activity	1	1	0.140863	0.492767	EVM0000289
GO:0052885	all-trans-retinyl-ester hydrolase, 11-cis retinol forming activity	1	1	0.140863	0.492767	EVM0000289
GO:0070410	co-SMAD binding	1	1	0.140863	0.492767	EVM0003886
GO:0070547	L-tyrosine aminotransferase activity	1	1	0.140863	0.492767	EVM0003317
GO:0070611	histone methyltransferase activity (H3-R2 specific)	1	1	0.140863	0.492767	EVM0005313
GO:0070612	histone methyltransferase activity (H2A-R3 specific)	1	1	0.140863	0.492767	EVM0005313
GO:0070679	inositol 1,4,5 trisphosphate binding	1	1	0.140863	0.492767	EVM0007213
GO:0071889	14-3-3 protein binding	1	1	0.140863	0.492767	EVM0024009
GO:0072349	modified amino acid transmembrane transporter activity	1	1	0.140863	0.492767	EVM0016427
GO:0090599	alpha-glucosidase activity	1	1	0.140863	0.492767	EVM0004422
GO:0097016	L27 domain binding	1	1	0.140863	0.492767	EVM0004731
GO:0098518	polynucleotide phosphatase activity	1	1	0.140863	0.492767	EVM0006316
GO:0003730	mRNA 3'-UTR binding	2	5	0.148168	0.495974	EVM0002241;EVM0011302
GO:0004030	aldehyde dehydrogenase [NAD(P)+] activity	2	5	0.148168	0.495974	EVM0002403;EVM0017413
GO:0004047	aminomethyltransferase activity	2	5	0.148168	0.495974	EVM0019359;EVM0020722
GO:0004332	fructose-bisphosphate aldolase activity	2	5	0.148168	0.495974	EVM0015072;EVM0022987
GO:0004709	MAP kinase kinase kinase activity	2	5	0.148168	0.495974	EVM0008266;EVM0018163
GO:0008440	inositol-1,4,5-trisphosphate 3-kinase activity	2	5	0.148168	0.495974	EVM0000853;EVM0004032
GO:0008898	S-adenosylmethionine-homocysteine S-methyltransferase activity	2	5	0.148168	0.495974	EVM0006914;EVM0008809
GO:0015145	monosaccharide transmembrane transporter activity	2	5	0.148168	0.495974	EVM0008748;EVM0019620
GO:0015149	hexose transmembrane transporter activity	2	5	0.148168	0.495974	EVM0008748;EVM0019620
GO:0015248	sterol transporter activity	2	5	0.148168	0.495974	EVM0010615;EVM0021033
GO:0016901	oxidoreductase activity, acting on the CH-OH group of donors, quinone or similar compound as acceptor	2	5	0.148168	0.495974	EVM0001235;EVM0010173
GO:0017127	cholesterol transporter activity	2	5	0.148168	0.495974	EVM0010615;EVM0021033
GO:0015291	secondary active transmembrane transporter activity	24	137	0.1496	0.495974	EVM0003078;EVM0003581;EVM0004430;EVM0005076;EVM0005255;EVM0006249;EVM0007538;EVM0007607;EVM0008383;EVM0009928;EVM0012159;EVM0015068;EVM0015356;EVM0017419;EVM0017730;EVM0018481;EVM0018695;EVM0018716;EVM0018843;EVM0019255;EVM0019293;EVM0019739;EVM0020082;EVM0023501
GO:0017017	MAP kinase tyrosine/serine/threonine phosphatase activity	4	15	0.149969	0.495974	EVM0014694;EVM0020285;EVM0022534;EVM0024051
GO:0018024	histone-lysine N-methyltransferase activity	4	15	0.149969	0.495974	EVM0003574;EVM0007486;EVM0012683;EVM0018421
GO:0033549	MAP kinase phosphatase activity	4	15	0.149969	0.495974	EVM0014694;EVM0020285;EVM0022534;EVM0024051
GO:0042802	identical protein binding	12	62	0.155096	0.511184	EVM0000278;EVM0000890;EVM0003886;EVM0004857;EVM0005475;EVM0007272;EVM0007603;EVM0011178;EVM0012970;EVM0018163;EVM0018329;EVM0023310
GO:0003708	retinoic acid receptor activity	3	10	0.156565	0.512539	EVM0009268;EVM0010444;EVM0017690
GO:0008158	hedgehog receptor activity	3	10	0.156565	0.512539	EVM0000476;EVM0005087;EVM0015240
GO:0008092	cytoskeletal protein binding	35	210	0.16173	0.527095	EVM0000867;EVM0000969;EVM0004229;EVM0004474;EVM0004731;EVM0004821;EVM0004870;EVM0004875;EVM0004897;EVM0005014;EVM0005123;EVM0006005;EVM0006180;EVM0007597;EVM0007987;EVM0008380;EVM0009119;EVM0009500;EVM0010793;EVM0012920;EVM0013914;EVM0014133;EVM0014833;EVM0015072;EVM0015479;EVM0016789;EVM0018179;EVM0018796;EVM0019996;EVM0020859;EVM0022013;EVM0022105;EVM0022476;EVM0022929;EVM0024009
GO:0004721	phosphoprotein phosphatase activity	23	132	0.162099	0.527095	EVM0000949;EVM0002038;EVM0002591;EVM0005566;EVM0006316;EVM0006484;EVM0006898;EVM0006901;EVM0009694;EVM0009800;EVM0009821;EVM0011353;EVM0011654;EVM0013703;EVM0013797;EVM0014694;EVM0018016;EVM0020285;EVM0020287;EVM0020657;EVM0022534;EVM0022764;EVM0024051
GO:0004890	GABA-A receptor activity	5	21	0.163637	0.530316	EVM0001971;EVM0002503;EVM0010891;EVM0016674;EVM0018213
GO:0017111	nucleoside-triphosphatase activity	86	552	0.1647	0.531981	EVM0000530;EVM0000706;EVM0000718;EVM0000764;EVM0000813;EVM0000969;EVM0001114;EVM0001282;EVM0001938;EVM0002368;EVM0002621;EVM0002649;EVM0003285;EVM0003613;EVM0004183;EVM0004821;EVM0004870;EVM0004875;EVM0005047;EVM0005409;EVM0005664;EVM0005717;EVM0005944;EVM0005955;EVM0006005;EVM0006047;EVM0006180;EVM0006392;EVM0006528;EVM0006566;EVM0007348;EVM0007573;EVM0007597;EVM0007636;EVM0007947;EVM0007987;EVM…
GO:0005088	Ras guanyl-nucleotide exchange factor activity	6	27	0.170486	0.545217	EVM0000168;EVM0000324;EVM0007792;EVM0018679;EVM0022266;EVM0022438
GO:0005089	Rho guanyl-nucleotide exchange factor activity	6	27	0.170486	0.545217	EVM0000168;EVM0000324;EVM0007792;EVM0018679;EVM0022266;EVM0022438
GO:0016917	GABA receptor activity	6	27	0.170486	0.545217	EVM0001971;EVM0002503;EVM0009158;EVM0010891;EVM0016674;EVM0018213
GO:0032403	protein complex binding	20	114	0.174362	0.555779	EVM0002056;EVM0003886;EVM0004474;EVM0004821;EVM0004875;EVM0006180;EVM0007987;EVM0009119;EVM0009148;EVM0009500;EVM0010338;EVM0012817;EVM0014133;EVM0015467;EVM0016362;EVM0016789;EVM0020859;EVM0022013;EVM0022476;EVM0022929
GO:0005539	glycosaminoglycan binding	4	16	0.178941	0.565475	EVM0009299;EVM0010306;EVM0020622;EVM0020979
GO:1901505	carbohydrate derivative transporter activity	4	16	0.178941	0.565475	EVM0014855;EVM0016427;EVM0020082;EVM0021360
GO:0005085	guanyl-nucleotide exchange factor activity	13	70	0.179155	0.565475	EVM0000168;EVM0000324;EVM0001327;EVM0002133;EVM0002304;EVM0007792;EVM0008534;EVM0017292;EVM0018679;EVM0019106;EVM0020898;EVM0022266;EVM0022438
GO:0016818	hydrolase activity, acting on acid anhydrides, in phosphorus-containing anhydrides	88	569	0.180354	0.567412	EVM0000530;EVM0000706;EVM0000718;EVM0000764;EVM0000813;EVM0000969;EVM0001114;EVM0001282;EVM0001938;EVM0002368;EVM0002621;EVM0002649;EVM0003285;EVM0003613;EVM0004183;EVM0004821;EVM0004870;EVM0004875;EVM0005047;EVM0005409;EVM0005664;EVM0005717;EVM0005944;EVM0005955;EVM0006005;EVM0006047;EVM0006180;EVM0006392;EVM0006528;EVM0006566;EVM0007348;EVM0007573;EVM0007597;EVM0007636;EVM0007947;EVM0007987;EVM…
GO:0099516	ion antiporter activity	5	22	0.188767	0.58474	EVM0003078;EVM0004430;EVM0009928;EVM0015068;EVM0023501
GO:0005253	anion channel activity	6	28	0.192837	0.58474	EVM0001203;EVM0001488;EVM0004892;EVM0006175;EVM0010009;EVM0022090
GO:0016620	oxidoreductase activity, acting on the aldehyde or oxo group of donors, NAD or NADP as acceptor	6	28	0.192837	0.58474	EVM0000495;EVM0002403;EVM0003418;EVM0009083;EVM0013481;EVM0017413
GO:0016462	pyrophosphatase activity	87	565	0.193829	0.58474	EVM0000530;EVM0000706;EVM0000718;EVM0000764;EVM0000813;EVM0000969;EVM0001114;EVM0001282;EVM0001938;EVM0002368;EVM0002621;EVM0002649;EVM0003285;EVM0003613;EVM0004183;EVM0004821;EVM0004870;EVM0004875;EVM0005047;EVM0005409;EVM0005664;EVM0005717;EVM0005944;EVM0005955;EVM0006005;EVM0006047;EVM0006180;EVM0006392;EVM0006528;EVM0006566;EVM0007348;EVM0007573;EVM0007597;EVM0007636;EVM0007947;EVM0007987;EVM…
GO:0004402	histone acetyltransferase activity	3	11	0.193903	0.58474	EVM0001173;EVM0008050;EVM0019492
GO:0051119	sugar transmembrane transporter activity	3	11	0.193903	0.58474	EVM0008748;EVM0017689;EVM0019620
GO:0070566	adenylyltransferase activity	3	11	0.193903	0.58474	EVM0008773;EVM0016465;EVM0019831
GO:1901682	sulfur compound transmembrane transporter activity	3	11	0.193903	0.58474	EVM0012159;EVM0016427;EVM0018695
GO:0016817	hydrolase activity, acting on acid anhydrides	88	573	0.199631	0.58474	EVM0000530;EVM0000706;EVM0000718;EVM0000764;EVM0000813;EVM0000969;EVM0001114;EVM0001282;EVM0001938;EVM0002368;EVM0002621;EVM0002649;EVM0003285;EVM0003613;EVM0004183;EVM0004821;EVM0004870;EVM0004875;EVM0005047;EVM0005409;EVM0005664;EVM0005717;EVM0005944;EVM0005955;EVM0006005;EVM0006047;EVM0006180;EVM0006392;EVM0006528;EVM0006566;EVM0007348;EVM0007573;EVM0007597;EVM0007636;EVM0007947;EVM0007987;EVM…
GO:0004731	purine-nucleoside phosphorylase activity	2	6	0.202226	0.58474	EVM0013095;EVM0016195
GO:0008762	UDP-N-acetylmuramate dehydrogenase activity	2	6	0.202226	0.58474	EVM0007455;EVM0014397
GO:0016805	dipeptidase activity	2	6	0.202226	0.58474	EVM0004110;EVM0018167
GO:0031821	G-protein coupled serotonin receptor binding	2	6	0.202226	0.58474	EVM0012817;EVM0015467
GO:0051213	dioxygenase activity	10	53	0.205291	0.58474	EVM0000833;EVM0003288;EVM0003465;EVM0003648;EVM0008014;EVM0008355;EVM0013364;EVM0015350;EVM0016879;EVM0021942
GO:0016278	lysine N-methyltransferase activity	4	17	0.209582	0.58474	EVM0003574;EVM0007486;EVM0012683;EVM0018421
GO:0016279	protein-lysine N-methyltransferase activity	4	17	0.209582	0.58474	EVM0003574;EVM0007486;EVM0012683;EVM0018421
GO:0097159	organic cyclic compound binding	507	3501	0.211165	0.58474	EVM0000088;EVM0000091;EVM0000140;EVM0000224;EVM0000247;EVM0000251;EVM0000297;EVM0000322;EVM0000332;EVM0000385;EVM0000389;EVM0000435;EVM0000495;EVM0000526;EVM0000530;EVM0000659;EVM0000681;EVM0000706;EVM0000718;EVM0000764;EVM0000793;EVM0000808;EVM0000813;EVM0000846;EVM0000928;EVM0000969;EVM0000986;EVM0001046;EVM0001105;EVM0001114;EVM0001137;EVM0001173;EVM0001207;EVM0001240;EVM0001282;EVM0001387;EVM…
GO:0017016	Ras GTPase binding	7	35	0.214951	0.58474	EVM0001472;EVM0003902;EVM0007987;EVM0009786;EVM0010793;EVM0011848;EVM0018163
GO:0000981	RNA polymerase II transcription factor activity, sequence-specific DNA binding	14	79	0.215893	0.58474	EVM0000140;EVM0004541;EVM0004739;EVM0007881;EVM0009268;EVM0010444;EVM0012175;EVM0017066;EVM0017690;EVM0019399;EVM0021217;EVM0021406;EVM0023261;EVM0023962
GO:0000975	regulatory region DNA binding	13	73	0.221682	0.58474	EVM0000140;EVM0003732;EVM0003886;EVM0004541;EVM0006396;EVM0009483;EVM0011423;EVM0015611;EVM0016640;EVM0017233;EVM0017904;EVM0020520;EVM0022158
GO:0001067	regulatory region nucleic acid binding	13	73	0.221682	0.58474	EVM0000140;EVM0003732;EVM0003886;EVM0004541;EVM0006396;EVM0009483;EVM0011423;EVM0015611;EVM0016640;EVM0017233;EVM0017904;EVM0020520;EVM0022158
GO:0015294	solute:cation symporter activity	14	80	0.230133	0.58474	EVM0003581;EVM0005076;EVM0005255;EVM0006249;EVM0007607;EVM0015356;EVM0017419;EVM0017730;EVM0018481;EVM0018695;EVM0019255;EVM0019293;EVM0019739;EVM0020082
GO:0016614	oxidoreductase activity, acting on CH-OH group of donors	16	93	0.230918	0.58474	EVM0001235;EVM0006384;EVM0007256;EVM0007455;EVM0008933;EVM0010173;EVM0010571;EVM0010785;EVM0010985;EVM0013895;EVM0014397;EVM0016849;EVM0017500;EVM0019030;EVM0019473;EVM0021011
GO:0017124	SH3 domain binding	3	12	0.233117	0.58474	EVM0000867;EVM0004219;EVM0015018
GO:0061733	peptide-lysine-N-acetyltransferase activity	3	12	0.233117	0.58474	EVM0001173;EVM0008050;EVM0019492
GO:0031267	small GTPase binding	7	36	0.236834	0.58474	EVM0001472;EVM0003902;EVM0007987;EVM0009786;EVM0010793;EVM0011848;EVM0018163
GO:0019899	enzyme binding	22	133	0.23915	0.58474	EVM0000411;EVM0001472;EVM0002475;EVM0003115;EVM0003886;EVM0003902;EVM0006021;EVM0007472;EVM0007987;EVM0009786;EVM0010793;EVM0011848;EVM0014266;EVM0015756;EVM0015998;EVM0016425;EVM0016530;EVM0018163;EVM0020934;EVM0022738;EVM0023962;EVM0024009
GO:0016638	oxidoreductase activity, acting on the CH-NH2 group of donors	4	18	0.241554	0.58474	EVM0001609;EVM0011782;EVM0011892;EVM0017188
GO:0016229	steroid dehydrogenase activity	5	24	0.242615	0.58474	EVM0007256;EVM0016849;EVM0017500;EVM0019030;EVM0021011
GO:1901363	heterocyclic compound binding	503	3486	0.245081	0.58474	EVM0000088;EVM0000091;EVM0000140;EVM0000224;EVM0000247;EVM0000251;EVM0000297;EVM0000322;EVM0000332;EVM0000385;EVM0000389;EVM0000435;EVM0000495;EVM0000526;EVM0000530;EVM0000659;EVM0000681;EVM0000706;EVM0000718;EVM0000764;EVM0000793;EVM0000808;EVM0000813;EVM0000846;EVM0000928;EVM0000969;EVM0000986;EVM0001046;EVM0001105;EVM0001114;EVM0001137;EVM0001173;EVM0001207;EVM0001240;EVM0001282;EVM0001387;EVM…
GO:0050660	flavin adenine dinucleotide binding	9	49	0.246501	0.58474	EVM0004042;EVM0005181;EVM0006384;EVM0007455;EVM0010496;EVM0010985;EVM0013234;EVM0014397;EVM0016188
GO:0000287	magnesium ion binding	15	88	0.251885	0.58474	EVM0000706;EVM0002368;EVM0004624;EVM0006724;EVM0007375;EVM0007636;EVM0008266;EVM0009269;EVM0010571;EVM0011982;EVM0016269;EVM0017636;EVM0018510;EVM0019380;EVM0020302
GO:0015293	symporter activity	15	88	0.251885	0.58474	EVM0003581;EVM0005076;EVM0005255;EVM0006249;EVM0007607;EVM0015356;EVM0017419;EVM0017730;EVM0018481;EVM0018695;EVM0018843;EVM0019255;EVM0019293;EVM0019739;EVM0020082
GO:0000982	transcription factor activity, RNA polymerase II core promoter proximal region sequence-specific binding	2	7	0.257964	0.58474	EVM0000140;EVM0004739
GO:0004849	uridine kinase activity	2	7	0.257964	0.58474	EVM0004350;EVM0020144
GO:0005160	transforming growth factor beta receptor binding	2	7	0.257964	0.58474	EVM0001493;EVM0003886
GO:0005540	hyaluronic acid binding	2	7	0.257964	0.58474	EVM0020622;EVM0020979
GO:0015355	secondary active monocarboxylate transmembrane transporter activity	2	7	0.257964	0.58474	EVM0007538;EVM0018716
GO:0016494	C-X-C chemokine receptor activity	2	7	0.257964	0.58474	EVM0004888;EVM0008193
GO:0038036	sphingosine-1-phosphate receptor activity	2	7	0.257964	0.58474	EVM0000998;EVM0015100
GO:0051020	GTPase binding	7	37	0.2594	0.58474	EVM0001472;EVM0003902;EVM0007987;EVM0009786;EVM0010793;EVM0011848;EVM0018163
GO:0016791	phosphatase activity	28	175	0.261129	0.58474	EVM0000358;EVM0000949;EVM0002031;EVM0002038;EVM0002591;EVM0005566;EVM0006316;EVM0006484;EVM0006898;EVM0006901;EVM0009269;EVM0009694;EVM0009800;EVM0009821;EVM0011353;EVM0011654;EVM0013703;EVM0013797;EVM0014694;EVM0017862;EVM0018016;EVM0018360;EVM0020285;EVM0020287;EVM0020657;EVM0022534;EVM0022764;EVM0024051
GO:0000978	RNA polymerase II core promoter proximal region sequence-specific DNA binding	1	2	0.261896	0.58474	EVM0000140
GO:0001671	ATPase activator activity	1	2	0.261896	0.58474	EVM0004568
GO:0001735	prenylcysteine oxidase activity	1	2	0.261896	0.58474	EVM0014114
GO:0001965	G-protein alpha-subunit binding	1	2	0.261896	0.58474	EVM0000324
GO:0002020	protease binding	1	2	0.261896	0.58474	EVM0022738
GO:0002039	p53 binding	1	2	0.261896	0.58474	EVM0002475
GO:0003785	actin monomer binding	1	2	0.261896	0.58474	EVM0024009
GO:0003836	beta-galactoside (CMP) alpha-2,3-sialyltransferase activity	1	2	0.261896	0.58474	EVM0022025
GO:0003920	GMP reductase activity	1	2	0.261896	0.58474	EVM0023099
GO:0003994	aconitate hydratase activity	1	2	0.261896	0.58474	EVM0019916
GO:0004020	adenylylsulfate kinase activity	1	2	0.261896	0.58474	EVM0008773
GO:0004127	cytidylate kinase activity	1	2	0.261896	0.58474	EVM0001656
GO:0004128	cytochrome-b5 reductase activity, acting on NAD(P)H	1	2	0.261896	0.58474	EVM0016331
GO:0004342	glucosamine-6-phosphate deaminase activity	1	2	0.261896	0.58474	EVM0021290
GO:0004420	hydroxymethylglutaryl-CoA reductase (NADPH) activity	1	2	0.261896	0.58474	EVM0013895
GO:0004457	lactate dehydrogenase activity	1	2	0.261896	0.58474	EVM0010785
GO:0004459	L-lactate dehydrogenase activity	1	2	0.261896	0.58474	EVM0010785
GO:0004484	mRNA guanylyltransferase activity	1	2	0.261896	0.58474	EVM0006316
GO:0004491	methylmalonate-semialdehyde dehydrogenase (acylating) activity	1	2	0.261896	0.58474	EVM0003418
GO:0004500	dopamine beta-monooxygenase activity	1	2	0.261896	0.58474	EVM0022689
GO:0004517	nitric-oxide synthase activity	1	2	0.261896	0.58474	EVM0004042
GO:0004596	peptide alpha-N-acetyltransferase activity	1	2	0.261896	0.58474	EVM0008050
GO:0004605	phosphatidate cytidylyltransferase activity	1	2	0.261896	0.58474	EVM0009797
GO:0004611	phosphoenolpyruvate carboxykinase activity	1	2	0.261896	0.58474	EVM0003422
GO:0004613	phosphoenolpyruvate carboxykinase (GTP) activity	1	2	0.261896	0.58474	EVM0003422
GO:0004720	protein-lysine 6-oxidase activity	1	2	0.261896	0.58474	EVM0001609
GO:0004768	stearoyl-CoA 9-desaturase activity	1	2	0.261896	0.58474	EVM0000633
GO:0004779	sulfate adenylyltransferase activity	1	2	0.261896	0.58474	EVM0008773
GO:0004781	sulfate adenylyltransferase (ATP) activity	1	2	0.261896	0.58474	EVM0008773
GO:0004791	thioredoxin-disulfide reductase activity	1	2	0.261896	0.58474	EVM0005181
GO:0004798	thymidylate kinase activity	1	2	0.261896	0.58474	EVM0023846
GO:0004850	uridine phosphorylase activity	1	2	0.261896	0.58474	EVM0018943
GO:0004874	aryl hydrocarbon receptor activity	1	2	0.261896	0.58474	EVM0019399
GO:0004937	alpha1-adrenergic receptor activity	1	2	0.261896	0.58474	EVM0002272
GO:0004940	beta1-adrenergic receptor activity	1	2	0.261896	0.58474	EVM0014801
GO:0004942	anaphylatoxin receptor activity	1	2	0.261896	0.58474	EVM0003876
GO:0004944	C5a anaphylatoxin receptor activity	1	2	0.261896	0.58474	EVM0003876
GO:0004963	follicle-stimulating hormone receptor activity	1	2	0.261896	0.58474	EVM0018317
GO:0005219	ryanodine-sensitive calcium-release channel activity	1	2	0.261896	0.58474	EVM0007122
GO:0005250	A-type (transient outward) potassium channel activity	1	2	0.261896	0.58474	EVM0008387
GO:0005375	copper ion transmembrane transporter activity	1	2	0.261896	0.58474	EVM0016380
GO:0005415	nucleoside:sodium symporter activity	1	2	0.261896	0.58474	EVM0020082
GO:0008434	calcitriol receptor activity	1	2	0.261896	0.58474	EVM0017066
GO:0008442	3-hydroxyisobutyrate dehydrogenase activity	1	2	0.261896	0.58474	EVM0008933
GO:0008449	N-acetylglucosamine-6-sulfatase activity	1	2	0.261896	0.58474	EVM0021190
GO:0008510	sodium:bicarbonate symporter activity	1	2	0.261896	0.58474	EVM0018695
GO:0010314	phosphatidylinositol-5-phosphate binding	1	2	0.261896	0.58474	EVM0004246
GO:0015211	purine nucleoside transmembrane transporter activity	1	2	0.261896	0.58474	EVM0016427
GO:0015222	serotonin transmembrane transporter activity	1	2	0.261896	0.58474	EVM0017419
GO:0015926	glucosidase activity	1	2	0.261896	0.58474	EVM0004422
GO:0016155	formyltetrahydrofolate dehydrogenase activity	1	2	0.261896	0.58474	EVM0013481
GO:0016215	acyl-CoA desaturase activity	1	2	0.261896	0.58474	EVM0000633
GO:0016639	oxidoreductase activity, acting on the CH-NH2 group of donors, NAD or NADP as acceptor	1	2	0.261896	0.58474	EVM0011782
GO:0016657	oxidoreductase activity, acting on NAD(P)H, nitrogenous group as acceptor	1	2	0.261896	0.58474	EVM0023099
GO:0016717	oxidoreductase activity, acting on paired donors, with oxidation of a pair of donors resulting in the reduction of molecular oxygen to two molecules of water	1	2	0.261896	0.58474	EVM0000633
GO:0016838	carbon-oxygen lyase activity, acting on phosphates	1	2	0.261896	0.58474	EVM0018670
GO:0016843	amine-lyase activity	1	2	0.261896	0.58474	EVM0002528
GO:0016844	strictosidine synthase activity	1	2	0.261896	0.58474	EVM0002528
GO:0017110	nucleoside-diphosphatase activity	1	2	0.261896	0.58474	EVM0012981
GO:0017154	semaphorin receptor activity	1	2	0.261896	0.58474	EVM0018951
GO:0019855	calcium channel inhibitor activity	1	2	0.261896	0.58474	EVM0009580
GO:0030337	DNA polymerase processivity factor activity	1	2	0.261896	0.58474	EVM0009301
GO:0031996	thioesterase binding	1	2	0.261896	0.58474	EVM0007472
GO:0032051	clathrin light chain binding	1	2	0.261896	0.58474	EVM0022158
GO:0032452	histone demethylase activity	1	2	0.261896	0.58474	EVM0008014
GO:0034701	tripeptidase activity	1	2	0.261896	0.58474	EVM0018167
GO:0035242	protein-arginine omega-N asymmetric methyltransferase activity	1	2	0.261896	0.58474	EVM0005313
GO:0042056	chemoattractant activity	1	2	0.261896	0.58474	EVM0023149
GO:0044020	histone methyltransferase activity (H4-R3 specific)	1	2	0.261896	0.58474	EVM0005313
GO:0046539	histamine N-methyltransferase activity	1	2	0.261896	0.58474	EVM0010863
GO:0047290	(alpha-N-acetylneuraminyl-2,3-beta-galactosyl-1,3)-N-acetyl-galactosaminide 6-alpha-sialyltransferase activity	1	2	0.261896	0.58474	EVM0020961
GO:0047325	inositol tetrakisphosphate 1-kinase activity	1	2	0.261896	0.58474	EVM0020302
GO:0047961	glycine N-acyltransferase activity	1	2	0.261896	0.58474	EVM0022462
GO:0050321	tau-protein kinase activity	1	2	0.261896	0.58474	EVM0002475
GO:0051018	protein kinase A binding	1	2	0.261896	0.58474	EVM0002475
GO:0051059	NF-kappaB binding	1	2	0.261896	0.58474	EVM0002475
GO:0051765	inositol tetrakisphosphate kinase activity	1	2	0.261896	0.58474	EVM0020302
GO:0052725	inositol-1,3,4-trisphosphate 6-kinase activity	1	2	0.261896	0.58474	EVM0020302
GO:0052726	inositol-1,3,4-trisphosphate 5-kinase activity	1	2	0.261896	0.58474	EVM0020302
GO:0070016	armadillo repeat domain binding	1	2	0.261896	0.58474	EVM0014266
GO:0070324	thyroid hormone binding	1	2	0.261896	0.58474	EVM0009838
GO:0070412	R-SMAD binding	1	2	0.261896	0.58474	EVM0003886
GO:0070735	protein-glycine ligase activity	1	2	0.261896	0.58474	EVM0005812
GO:0070738	tubulin-glycine ligase activity	1	2	0.261896	0.58474	EVM0005812
GO:0015297	antiporter activity	6	31	0.265537	0.591506	EVM0003078;EVM0004430;EVM0008383;EVM0009928;EVM0015068;EVM0023501
GO:0005496	steroid binding	5	25	0.270925	0.600747	EVM0008291;EVM0010615;EVM0011575;EVM0014136;EVM0021033
GO:0008235	metalloexopeptidase activity	5	25	0.270925	0.600747	EVM0003942;EVM0004601;EVM0014330;EVM0014908;EVM0023434
GO:0004143	diacylglycerol kinase activity	3	13	0.273551	0.601067	EVM0013958;EVM0021472;EVM0022359
GO:0008601	protein phosphatase type 2A regulator activity	3	13	0.273551	0.601067	EVM0002334;EVM0006194;EVM0010739
GO:0016709	oxidoreductase activity, acting on paired donors, with incorporation or reduction of molecular oxygen, NAD(P)H as one donor, and incorporation of one atom of oxygen	3	13	0.273551	0.601067	EVM0004042;EVM0006384;EVM0022170
GO:0034212	peptide N-acetyltransferase activity	3	13	0.273551	0.601067	EVM0001173;EVM0008050;EVM0019492
GO:0016705	oxidoreductase activity, acting on paired donors, with incorporation or reduction of molecular oxygen	20	123	0.278467	0.610485	EVM0000633;EVM0000833;EVM0002956;EVM0003288;EVM0003465;EVM0004042;EVM0006384;EVM0008355;EVM0009020;EVM0010604;EVM0013364;EVM0013405;EVM0014919;EVM0015350;EVM0015881;EVM0016879;EVM0021942;EVM0022141;EVM0022170;EVM0022689
GO:0016763	transferase activity, transferring pentosyl groups	7	38	0.282544	0.618026	EVM0004378;EVM0013095;EVM0013290;EVM0016066;EVM0016195;EVM0018943;EVM0021945
GO:0005515	protein binding	180	1230	0.290773	0.63407	EVM0000140;EVM0000278;EVM0000324;EVM0000411;EVM0000562;EVM0000808;EVM0000812;EVM0000813;EVM0000867;EVM0000890;EVM0000967;EVM0000969;EVM0001070;EVM0001077;EVM0001472;EVM0001493;EVM0001607;EVM0001768;EVM0001931;EVM0001993;EVM0002056;EVM0002156;EVM0002475;EVM0002586;EVM0002748;EVM0002785;EVM0003115;EVM0003571;EVM0003724;EVM0003886;EVM0003902;EVM0004042;EVM0004219;EVM0004229;EVM0004375;EVM0004436;EVM…
GO:0008276	protein methyltransferase activity	6	32	0.291188	0.63407	EVM0003574;EVM0005313;EVM0007486;EVM0012683;EVM0013504;EVM0018421
GO:0008483	transaminase activity	4	20	0.30816	0.647239	EVM0003317;EVM0016749;EVM0020091;EVM0020722
GO:0016769	transferase activity, transferring nitrogenous groups	4	20	0.30816	0.647239	EVM0003317;EVM0016749;EVM0020091;EVM0020722
GO:0051015	actin filament binding	4	20	0.30816	0.647239	EVM0009119;EVM0009500;EVM0022013;EVM0022476
GO:0004860	protein kinase inhibitor activity	2	8	0.313839	0.647239	EVM0016423;EVM0019367
GO:0004957	prostaglandin E receptor activity	2	8	0.313839	0.647239	EVM0001935;EVM0022312
GO:0008271	secondary active sulfate transmembrane transporter activity	2	8	0.313839	0.647239	EVM0012159;EVM0018695
GO:0015095	magnesium ion transmembrane transporter activity	2	8	0.313839	0.647239	EVM0001680;EVM0021184
GO:0015116	sulfate transmembrane transporter activity	2	8	0.313839	0.647239	EVM0012159;EVM0018695
GO:0016775	phosphotransferase activity, nitrogenous group as acceptor	2	8	0.313839	0.647239	EVM0002780;EVM0012530
GO:0016832	aldehyde-lyase activity	2	8	0.313839	0.647239	EVM0015072;EVM0022987
GO:0019210	kinase inhibitor activity	2	8	0.313839	0.647239	EVM0016423;EVM0019367
GO:0043028	cysteine-type endopeptidase regulator activity involved in apoptotic process	2	8	0.313839	0.647239	EVM0018019;EVM0023962
GO:0004177	aminopeptidase activity	3	14	0.31461	0.647239	EVM0004601;EVM0014330;EVM0014908
GO:0008028	monocarboxylic acid transmembrane transporter activity	3	14	0.31461	0.647239	EVM0006249;EVM0007538;EVM0018716
GO:0015299	solute:proton antiporter activity	3	14	0.31461	0.647239	EVM0004430;EVM0008383;EVM0009928
GO:0016641	oxidoreductase activity, acting on the CH-NH2 group of donors, oxygen as acceptor	3	14	0.31461	0.647239	EVM0001609;EVM0011892;EVM0017188
GO:0004725	protein tyrosine phosphatase activity	13	79	0.317117	0.647239	EVM0000949;EVM0002591;EVM0006316;EVM0006484;EVM0006898;EVM0009800;EVM0011353;EVM0014694;EVM0020285;EVM0020287;EVM0022534;EVM0022764;EVM0024051
GO:0005044	scavenger receptor activity	4	21	0.342165	0.647239	EVM0001609;EVM0003783;EVM0010173;EVM0013697
GO:0008378	galactosyltransferase activity	4	21	0.342165	0.647239	EVM0012682;EVM0017080;EVM0022105;EVM0022860
GO:0016831	carboxy-lyase activity	4	21	0.342165	0.647239	EVM0003422;EVM0004378;EVM0008437;EVM0012573
GO:0038024	cargo receptor activity	4	21	0.342165	0.647239	EVM0001609;EVM0003783;EVM0010173;EVM0013697
GO:0008080	N-acetyltransferase activity	6	34	0.343767	0.647239	EVM0001173;EVM0008050;EVM0018519;EVM0019492;EVM0021663;EVM0022462
GO:0004715	non-membrane spanning protein tyrosine kinase activity	3	15	0.355771	0.647239	EVM0000247;EVM0007375;EVM0022430
GO:0005484	SNAP receptor activity	3	15	0.355771	0.647239	EVM0002748;EVM0009580;EVM0017127
GO:0046915	transition metal ion transmembrane transporter activity	3	15	0.355771	0.647239	EVM0001851;EVM0016380;EVM0020618
GO:0099528	G-protein coupled neurotransmitter receptor activity	3	15	0.355771	0.647239	EVM0007284;EVM0007339;EVM0008998
GO:0019904	protein domain specific binding	11	68	0.359788	0.647239	EVM0000867;EVM0000967;EVM0001077;EVM0004219;EVM0004731;EVM0006604;EVM0012565;EVM0014266;EVM0015018;EVM0017600;EVM0024109
GO:0001078	transcriptional repressor activity, RNA polymerase II core promoter proximal region sequence-specific binding	1	3	0.365888	0.647239	EVM0004739
GO:0001227	transcriptional repressor activity, RNA polymerase II transcription regulatory region sequence-specific binding	1	3	0.365888	0.647239	EVM0004739
GO:0001604	urotensin II receptor activity	1	3	0.365888	0.647239	EVM0014817
GO:0003876	AMP deaminase activity	1	3	0.365888	0.647239	EVM0021351
GO:0003951	NAD+ kinase activity	1	3	0.365888	0.647239	EVM0023952
GO:0004111	creatine kinase activity	1	3	0.365888	0.647239	EVM0012530
GO:0004144	diacylglycerol O-acyltransferase activity	1	3	0.365888	0.647239	EVM0008780
GO:0004340	glucokinase activity	1	3	0.365888	0.647239	EVM0014777
GO:0004359	glutaminase activity	1	3	0.365888	0.647239	EVM0013305
GO:0004370	glycerol kinase activity	1	3	0.365888	0.647239	EVM0000010
GO:0004465	lipoprotein lipase activity	1	3	0.365888	0.647239	EVM0006361
GO:0004476	mannose-6-phosphate isomerase activity	1	3	0.365888	0.647239	EVM0016991
GO:0004516	nicotinate phosphoribosyltransferase activity	1	3	0.365888	0.647239	EVM0016066
GO:0004568	chitinase activity	1	3	0.365888	0.647239	EVM0014928
GO:0004594	pantothenate kinase activity	1	3	0.365888	0.647239	EVM0019791
GO:0004683	calmodulin-dependent protein kinase activity	1	3	0.365888	0.647239	EVM0000808
GO:0004716	receptor signaling protein tyrosine kinase activity	1	3	0.365888	0.647239	EVM0005210
GO:0004743	pyruvate kinase activity	1	3	0.365888	0.647239	EVM0011982
GO:0004828	serine-tRNA ligase activity	1	3	0.365888	0.647239	EVM0013057
GO:0004861	cyclin-dependent protein serine/threonine kinase inhibitor activity	1	3	0.365888	0.647239	EVM0016423
GO:0004939	beta-adrenergic receptor activity	1	3	0.365888	0.647239	EVM0014801
GO:0004949	cannabinoid receptor activity	1	3	0.365888	0.647239	EVM0009737
GO:0005221	intracellular cyclic nucleotide activated cation channel activity	1	3	0.365888	0.647239	EVM0000435
GO:0005222	intracellular cAMP activated cation channel activity	1	3	0.365888	0.647239	EVM0000435
GO:0005223	intracellular cGMP activated cation channel activity	1	3	0.365888	0.647239	EVM0000435
GO:0005246	calcium channel regulator activity	1	3	0.365888	0.647239	EVM0009580
GO:0005332	gamma-aminobutyric acid:sodium symporter activity	1	3	0.365888	0.647239	EVM0006249
GO:0005381	iron ion transmembrane transporter activity	1	3	0.365888	0.647239	EVM0020618
GO:0005504	fatty acid binding	1	3	0.365888	0.647239	EVM0012970
GO:0005547	phosphatidylinositol-3,4,5-trisphosphate binding	1	3	0.365888	0.647239	EVM0004246
GO:0008131	primary amine oxidase activity	1	3	0.365888	0.647239	EVM0011892
GO:0008184	glycogen phosphorylase activity	1	3	0.365888	0.647239	EVM0007710
GO:0008190	eukaryotic initiation factor 4E binding	1	3	0.365888	0.647239	EVM0005194
GO:0008192	RNA guanylyltransferase activity	1	3	0.365888	0.647239	EVM0006316
GO:0008200	ion channel inhibitor activity	1	3	0.365888	0.647239	EVM0009580
GO:0008241	peptidyl-dipeptidase activity	1	3	0.365888	0.647239	EVM0003366
GO:0008469	histone-arginine N-methyltransferase activity	1	3	0.365888	0.647239	EVM0005313
GO:0008504	monoamine transmembrane transporter activity	1	3	0.365888	0.647239	EVM0017419
GO:0008568	microtubule-severing ATPase activity	1	3	0.365888	0.647239	EVM0009438
GO:0008865	fructokinase activity	1	3	0.365888	0.647239	EVM0014777
GO:0010485	H4 histone acetyltransferase activity	1	3	0.365888	0.647239	EVM0008050
GO:0015016	[heparan sulfate]-glucosamine N-sulfotransferase activity	1	3	0.365888	0.647239	EVM0023341
GO:0015054	gastrin receptor activity	1	3	0.365888	0.647239	EVM0014004
GO:0015106	bicarbonate transmembrane transporter activity	1	3	0.365888	0.647239	EVM0018695
GO:0015185	gamma-aminobutyric acid transmembrane transporter activity	1	3	0.365888	0.647239	EVM0006249
GO:0015197	peptide transporter activity	1	3	0.365888	0.647239	EVM0013484
GO:0016248	channel inhibitor activity	1	3	0.365888	0.647239	EVM0009580
GO:0016274	protein-arginine N-methyltransferase activity	1	3	0.365888	0.647239	EVM0005313
GO:0016314	phosphatidylinositol-3,4,5-trisphosphate 3-phosphatase activity	1	3	0.365888	0.647239	EVM0006898
GO:0016715	oxidoreductase activity, acting on paired donors, with incorporation or reduction of molecular oxygen, reduced ascorbate as one donor, and incorporation of one atom of oxygen	1	3	0.365888	0.647239	EVM0022689
GO:0019158	mannokinase activity	1	3	0.365888	0.647239	EVM0014777
GO:0030144	alpha-1,6-mannosylglycoprotein 6-beta-N-acetylglucosaminyltransferase activity	1	3	0.365888	0.647239	EVM0022337
GO:0030158	protein xylosyltransferase activity	1	3	0.365888	0.647239	EVM0013290
GO:0030274	LIM domain binding	1	3	0.365888	0.647239	EVM0000967
GO:0030276	clathrin binding	1	3	0.365888	0.647239	EVM0022158
GO:0031490	chromatin DNA binding	1	3	0.365888	0.647239	EVM0003886
GO:0032451	demethylase activity	1	3	0.365888	0.647239	EVM0008014
GO:0034594	phosphatidylinositol trisphosphate phosphatase activity	1	3	0.365888	0.647239	EVM0006898
GO:0035252	UDP-xylosyltransferase activity	1	3	0.365888	0.647239	EVM0013290
GO:0042171	lysophosphatidic acid acyltransferase activity	1	3	0.365888	0.647239	EVM0012970
GO:0042285	xylosyltransferase activity	1	3	0.365888	0.647239	EVM0013290
GO:0042800	histone methyltransferase activity (H3-K4 specific)	1	3	0.365888	0.647239	EVM0003574
GO:0043855	cyclic nucleotide-gated ion channel activity	1	3	0.365888	0.647239	EVM0000435
GO:0045499	chemorepellent activity	1	3	0.365888	0.647239	EVM0009361
GO:0047623	adenosine-phosphate deaminase activity	1	3	0.365888	0.647239	EVM0021351
GO:0051185	coenzyme transporter activity	1	3	0.365888	0.647239	EVM0016427
GO:0055056	D-glucose transmembrane transporter activity	1	3	0.365888	0.647239	EVM0019620
GO:0060590	ATPase regulator activity	1	3	0.365888	0.647239	EVM0004568
GO:0071617	lysophospholipid acyltransferase activity	1	3	0.365888	0.647239	EVM0012970
GO:0046983	protein dimerization activity	36	240	0.368048	0.647239	EVM0000278;EVM0001607;EVM0001993;EVM0002785;EVM0003571;EVM0003886;EVM0004436;EVM0004857;EVM0005089;EVM0005605;EVM0007668;EVM0008561;EVM0008976;EVM0009276;EVM0010338;EVM0010461;EVM0011205;EVM0012424;EVM0012970;EVM0013024;EVM0013572;EVM0015504;EVM0016721;EVM0017302;EVM0018163;EVM0019227;EVM0019913;EVM0020617;EVM0021287;EVM0021523;EVM0022159;EVM0022678;EVM0022861;EVM0023093;EVM0023313;EVM0024207
GO:0001085	RNA polymerase II transcription factor binding	2	9	0.368706	0.647239	EVM0002475;EVM0003886
GO:0004089	carbonate dehydratase activity	2	9	0.368706	0.647239	EVM0008361;EVM0018810
GO:0004952	dopamine neurotransmitter receptor activity	2	9	0.368706	0.647239	EVM0007339;EVM0008998
GO:0005092	GDP-dissociation inhibitor activity	2	9	0.368706	0.647239	EVM0009607;EVM0023930
GO:0005158	insulin receptor binding	2	9	0.368706	0.647239	EVM0009148;EVM0016362
GO:0008201	heparin binding	2	9	0.368706	0.647239	EVM0009299;EVM0010306
GO:0017022	myosin binding	2	9	0.368706	0.647239	EVM0004870;EVM0007597
GO:0019206	nucleoside kinase activity	2	9	0.368706	0.647239	EVM0004350;EVM0020144
GO:0070008	serine-type exopeptidase activity	2	9	0.368706	0.647239	EVM0003942;EVM0018998
GO:0080025	phosphatidylinositol-3,5-bisphosphate binding	2	9	0.368706	0.647239	EVM0004246;EVM0019445
GO:0015108	chloride transmembrane transporter activity	6	35	0.370419	0.648903	EVM0001203;EVM0001488;EVM0004892;EVM0006175;EVM0010009;EVM0022090
GO:0030246	carbohydrate binding	14	89	0.371663	0.648903	EVM0000833;EVM0003288;EVM0003783;EVM0005475;EVM0008355;EVM0010601;EVM0013364;EVM0015350;EVM0016749;EVM0016879;EVM0019661;EVM0020091;EVM0020622;EVM0020979
GO:0046982	protein heterodimerization activity	14	89	0.371663	0.648903	EVM0001993;EVM0003571;EVM0004857;EVM0005605;EVM0007668;EVM0008561;EVM0010338;EVM0013024;EVM0019913;EVM0021287;EVM0021523;EVM0022159;EVM0022678;EVM0023093
GO:0043565	sequence-specific DNA binding	75	514	0.387548	0.67542	EVM0000140;EVM0000793;EVM0000986;EVM0001105;EVM0001240;EVM0001387;EVM0001439;EVM0001475;EVM0001799;EVM0001831;EVM0001955;EVM0002905;EVM0003701;EVM0003724;EVM0003886;EVM0004541;EVM0004739;EVM0004756;EVM0005426;EVM0006617;EVM0006760;EVM0006867;EVM0007249;EVM0008271;EVM0009268;EVM0009338;EVM0010017;EVM0010081;EVM0010377;EVM0010444;EVM0010603;EVM0010610;EVM0011423;EVM0011575;EVM0011762;EVM0011794;EVM…
GO:0015144	carbohydrate transmembrane transporter activity	3	16	0.396577	0.68868	EVM0008748;EVM0017689;EVM0019620
GO:1901476	carbohydrate transporter activity	3	16	0.396577	0.68868	EVM0008748;EVM0017689;EVM0019620
GO:0008757	S-adenosylmethionine-dependent methyltransferase activity	10	64	0.414449	0.704673	EVM0003574;EVM0005313;EVM0005580;EVM0006914;EVM0007486;EVM0008809;EVM0010863;EVM0012683;EVM0018421;EVM0023969
GO:0008083	growth factor activity	13	85	0.420441	0.704673	EVM0001070;EVM0001493;EVM0002156;EVM0004857;EVM0008438;EVM0009388;EVM0012751;EVM0013985;EVM0016464;EVM0016951;EVM0018356;EVM0021604;EVM0022661
GO:0016616	oxidoreductase activity, acting on the CH-OH group of donors, NAD or NADP as acceptor	13	85	0.420441	0.704673	EVM0006384;EVM0007256;EVM0007455;EVM0008933;EVM0010571;EVM0010785;EVM0013895;EVM0014397;EVM0016849;EVM0017500;EVM0019030;EVM0019473;EVM0021011
GO:0000149	SNARE binding	2	10	0.421741	0.704673	EVM0009580;EVM0012885
GO:0001595	angiotensin receptor activity	2	10	0.421741	0.704673	EVM0013084;EVM0014406
GO:0004869	cysteine-type endopeptidase inhibitor activity	2	10	0.421741	0.704673	EVM0015132;EVM0018019
GO:0004945	angiotensin type II receptor activity	2	10	0.421741	0.704673	EVM0013084;EVM0014406
GO:0004955	prostaglandin receptor activity	2	10	0.421741	0.704673	EVM0001935;EVM0022312
GO:0008242	omega peptidase activity	2	10	0.421741	0.704673	EVM0002971;EVM0004371
GO:0017153	sodium:dicarboxylate symporter activity	2	10	0.421741	0.704673	EVM0005255;EVM0015356
GO:0032934	sterol binding	2	10	0.421741	0.704673	EVM0010615;EVM0021033
GO:0016903	oxidoreductase activity, acting on the aldehyde or oxo group of donors	6	37	0.423794	0.704673	EVM0000495;EVM0002403;EVM0003418;EVM0009083;EVM0013481;EVM0017413
GO:0031406	carboxylic acid binding	7	44	0.427686	0.704673	EVM0000833;EVM0003288;EVM0008355;EVM0012970;EVM0013364;EVM0015350;EVM0016879
GO:0043177	organic acid binding	7	44	0.427686	0.704673	EVM0000833;EVM0003288;EVM0008355;EVM0012970;EVM0013364;EVM0015350;EVM0016879
GO:0004129	cytochrome-c oxidase activity	4	24	0.443679	0.704673	EVM0000755;EVM0012250;EVM0014611;EVM0021052
GO:0015002	heme-copper terminal oxidase activity	4	24	0.443679	0.704673	EVM0000755;EVM0012250;EVM0014611;EVM0021052
GO:0016675	oxidoreductase activity, acting on a heme group of donors	4	24	0.443679	0.704673	EVM0000755;EVM0012250;EVM0014611;EVM0021052
GO:0016676	oxidoreductase activity, acting on a heme group of donors, oxygen as acceptor	4	24	0.443679	0.704673	EVM0000755;EVM0012250;EVM0014611;EVM0021052
GO:0016830	carbon-carbon lyase activity	6	38	0.450279	0.704673	EVM0003422;EVM0004378;EVM0008437;EVM0012573;EVM0015072;EVM0022987
GO:0019842	vitamin binding	6	38	0.450279	0.704673	EVM0000833;EVM0003288;EVM0008355;EVM0013364;EVM0015350;EVM0016879
GO:0015103	inorganic anion transmembrane transporter activity	8	52	0.453167	0.704673	EVM0001203;EVM0001488;EVM0004892;EVM0006175;EVM0010009;EVM0012159;EVM0018695;EVM0022090
GO:0030414	peptidase inhibitor activity	10	66	0.454554	0.704673	EVM0003783;EVM0007957;EVM0008405;EVM0009299;EVM0010306;EVM0014576;EVM0015132;EVM0015292;EVM0018019;EVM0023234
GO:0000179	rRNA (adenine-N6,N6-)-dimethyltransferase activity	1	4	0.455238	0.704673	EVM0005580
GO:0001158	enhancer sequence-specific DNA binding	1	4	0.455238	0.704673	EVM0011423
GO:0003840	gamma-glutamyltransferase activity	1	4	0.455238	0.704673	EVM0007954
GO:0003987	acetate-CoA ligase activity	1	4	0.455238	0.704673	EVM0009141
GO:0004346	glucose-6-phosphatase activity	1	4	0.455238	0.704673	EVM0017862
GO:0004356	glutamate-ammonia ligase activity	1	4	0.455238	0.704673	EVM0010984
GO:0004392	heme oxygenase (decyclizing) activity	1	4	0.455238	0.704673	EVM0014919
GO:0004449	isocitrate dehydrogenase (NAD+) activity	1	4	0.455238	0.704673	EVM0010571
GO:0004478	methionine adenosyltransferase activity	1	4	0.455238	0.704673	EVM0004740
GO:0004514	nicotinate-nucleotide diphosphorylase (carboxylating) activity	1	4	0.455238	0.704673	EVM0016066
GO:0004616	phosphogluconate dehydrogenase (decarboxylating) activity	1	4	0.455238	0.704673	EVM0008933
GO:0004656	procollagen-proline 4-dioxygenase activity	1	4	0.455238	0.704673	EVM0003288
GO:0004813	alanine-tRNA ligase activity	1	4	0.455238	0.704673	EVM0003292
GO:0004962	endothelin receptor activity	1	4	0.455238	0.704673	EVM0022321
GO:0004994	somatostatin receptor activity	1	4	0.455238	0.704673	EVM0005204
GO:0004997	thyrotropin-releasing hormone receptor activity	1	4	0.455238	0.704673	EVM0007115
GO:0005283	sodium:amino acid symporter activity	1	4	0.455238	0.704673	EVM0006249
GO:0005416	cation:amino acid symporter activity	1	4	0.455238	0.704673	EVM0006249
GO:0005546	phosphatidylinositol-4,5-bisphosphate binding	1	4	0.455238	0.704673	EVM0004246
GO:0008252	nucleotidase activity	1	4	0.455238	0.704673	EVM0009269
GO:0008253	5'-nucleotidase activity	1	4	0.455238	0.704673	EVM0009269
GO:0008353	RNA polymerase II carboxy-terminal domain kinase activity	1	4	0.455238	0.704673	EVM0010938
GO:0008502	melatonin receptor activity	1	4	0.455238	0.704673	EVM0008619
GO:0008649	rRNA methyltransferase activity	1	4	0.455238	0.704673	EVM0005580
GO:0016208	AMP binding	1	4	0.455238	0.704673	EVM0009141
GO:0016211	ammonia ligase activity	1	4	0.455238	0.704673	EVM0010984
GO:0016273	arginine N-methyltransferase activity	1	4	0.455238	0.704673	EVM0005313
GO:0016433	rRNA (adenine) methyltransferase activity	1	4	0.455238	0.704673	EVM0005580
GO:0016534	cyclin-dependent protein kinase 5 activator activity	1	4	0.455238	0.704673	EVM0003723
GO:0016653	oxidoreductase activity, acting on NAD(P)H, heme protein as acceptor	1	4	0.455238	0.704673	EVM0016331
GO:0016863	intramolecular oxidoreductase activity, transposing C=C bonds	1	4	0.455238	0.704673	EVM0002110
GO:0016880	acid-ammonia (or amide) ligase activity	1	4	0.455238	0.704673	EVM0010984
GO:0017040	ceramidase activity	1	4	0.455238	0.704673	EVM0003375
GO:0019104	DNA N-glycosylase activity	1	4	0.455238	0.704673	EVM0008158
GO:0019798	procollagen-proline dioxygenase activity	1	4	0.455238	0.704673	EVM0003288
GO:0030295	protein kinase activator activity	1	4	0.455238	0.704673	EVM0003723
GO:0030331	estrogen receptor binding	1	4	0.455238	0.704673	EVM0023962
GO:0031543	peptidyl-proline dioxygenase activity	1	4	0.455238	0.704673	EVM0003288
GO:0031545	peptidyl-proline 4-dioxygenase activity	1	4	0.455238	0.704673	EVM0003288
GO:0035326	enhancer binding	1	4	0.455238	0.704673	EVM0011423
GO:0042562	hormone binding	1	4	0.455238	0.704673	EVM0009838
GO:0043539	protein serine/threonine kinase activator activity	1	4	0.455238	0.704673	EVM0003723
GO:0045502	dynein binding	1	4	0.455238	0.704673	EVM0010338
GO:0050309	sugar-terminal-phosphatase activity	1	4	0.455238	0.704673	EVM0017862
GO:0052866	phosphatidylinositol phosphate phosphatase activity	1	4	0.455238	0.704673	EVM0006898
GO:0070568	guanylyltransferase activity	1	4	0.455238	0.704673	EVM0006316
GO:0016829	lyase activity	20	137	0.46862	0.724232	EVM0002528;EVM0003422;EVM0004378;EVM0004537;EVM0004624;EVM0006819;EVM0008152;EVM0008361;EVM0008437;EVM0011432;EVM0012573;EVM0013579;EVM0014075;EVM0015072;EVM0017693;EVM0018670;EVM0018810;EVM0019916;EVM0022987;EVM0024222
GO:0005310	dicarboxylic acid transmembrane transporter activity	2	11	0.472372	0.725402	EVM0005255;EVM0015356
GO:0005451	monovalent cation:proton antiporter activity	2	11	0.472372	0.725402	EVM0004430;EVM0009928
GO:0015385	sodium:proton antiporter activity	2	11	0.472372	0.725402	EVM0004430;EVM0009928
GO:0046933	proton-transporting ATP synthase activity, rotational mechanism	2	11	0.472372	0.725402	EVM0014026;EVM0023600
GO:0004722	protein serine/threonine phosphatase activity	3	18	0.475667	0.727005	EVM0009694;EVM0011654;EVM0018016
GO:0016645	oxidoreductase activity, acting on the CH-NH group of donors	3	18	0.475667	0.727005	EVM0013429;EVM0013481;EVM0013791
GO:0019888	protein phosphatase regulator activity	3	18	0.475667	0.727005	EVM0002334;EVM0006194;EVM0010739
GO:0005230	extracellular ligand-gated ion channel activity	14	96	0.488738	0.745806	EVM0001971;EVM0002393;EVM0002503;EVM0005302;EVM0009250;EVM0009867;EVM0010891;EVM0016351;EVM0016674;EVM0017827;EVM0018213;EVM0019175;EVM0021350;EVM0023145
GO:0042578	phosphoric ester hydrolase activity	36	252	0.491467	0.748565	EVM0000358;EVM0000949;EVM0002031;EVM0002038;EVM0002591;EVM0005566;EVM0005966;EVM0006306;EVM0006316;EVM0006484;EVM0006616;EVM0006898;EVM0006901;EVM0007600;EVM0009269;EVM0009453;EVM0009694;EVM0009800;EVM0009821;EVM0011353;EVM0011654;EVM0013703;EVM0013797;EVM0014694;EVM0016916;EVM0017862;EVM0018016;EVM0018360;EVM0020285;EVM0020287;EVM0020657;EVM0021169;EVM0022534;EVM0022764;EVM0023003;EVM0024051
GO:0046872	metal ion binding	314	2224	0.49209	0.748565	EVM0000264;EVM0000278;EVM0000289;EVM0000332;EVM0000385;EVM0000526;EVM0000616;EVM0000633;EVM0000706;EVM0000800;EVM0000833;EVM0000846;EVM0000854;EVM0001063;EVM0001114;EVM0001173;EVM0001228;EVM0001387;EVM0001460;EVM0001472;EVM0001609;EVM0001757;EVM0001842;EVM0001845;EVM0002368;EVM0002545;EVM0002551;EVM0002586;EVM0002591;EVM0002656;EVM0002662;EVM0002932;EVM0002954;EVM0002956;EVM0003166;EVM0003288;EVM…
GO:0004866	endopeptidase inhibitor activity	8	54	0.497794	0.75487	EVM0007957;EVM0008405;EVM0009299;EVM0010306;EVM0014576;EVM0015132;EVM0015292;EVM0018019
GO:0008146	sulfotransferase activity	8	54	0.497794	0.75487	EVM0002099;EVM0002792;EVM0004808;EVM0007074;EVM0008856;EVM0017258;EVM0023341;EVM0024252
GO:0000976	transcription regulatory region sequence-specific DNA binding	7	47	0.499891	0.756867	EVM0000140;EVM0003886;EVM0004541;EVM0011423;EVM0015611;EVM0020520;EVM0022158
GO:0016410	N-acyltransferase activity	6	40	0.502306	0.756994	EVM0001173;EVM0008050;EVM0018519;EVM0019492;EVM0021663;EVM0022462
GO:0004867	serine-type endopeptidase inhibitor activity	5	33	0.50517	0.756994	EVM0008405;EVM0009299;EVM0010306;EVM0014576;EVM0015292
GO:0050661	NADP binding	4	26	0.508711	0.756994	EVM0000495;EVM0004042;EVM0005181;EVM0013895
GO:0042623	ATPase activity, coupled	27	190	0.512453	0.756994	EVM0000530;EVM0000706;EVM0001114;EVM0001282;EVM0002368;EVM0002649;EVM0005955;EVM0006047;EVM0007348;EVM0007636;EVM0007947;EVM0008634;EVM0009438;EVM0010009;EVM0011854;EVM0012827;EVM0013067;EVM0013484;EVM0014026;EVM0015836;EVM0015890;EVM0016269;EVM0020084;EVM0022090;EVM0022645;EVM0023138;EVM0023600
GO:0004675	transmembrane receptor protein serine/threonine kinase activity	3	19	0.513382	0.756994	EVM0000209;EVM0000224;EVM0014236
GO:0005109	frizzled binding	3	19	0.513382	0.756994	EVM0008793;EVM0010869;EVM0012403
GO:0043169	cation binding	316	2245	0.518421	0.756994	EVM0000264;EVM0000278;EVM0000289;EVM0000332;EVM0000385;EVM0000526;EVM0000616;EVM0000633;EVM0000706;EVM0000800;EVM0000833;EVM0000846;EVM0000854;EVM0001063;EVM0001114;EVM0001173;EVM0001228;EVM0001387;EVM0001460;EVM0001472;EVM0001609;EVM0001757;EVM0001842;EVM0001845;EVM0002368;EVM0002545;EVM0002551;EVM0002586;EVM0002591;EVM0002656;EVM0002662;EVM0002932;EVM0002954;EVM0002956;EVM0003166;EVM0003288;EVM…
GO:0003729	mRNA binding	2	12	0.520223	0.756994	EVM0002241;EVM0011302
GO:0004571	mannosyl-oligosaccharide 1,2-alpha-mannosidase activity	2	12	0.520223	0.756994	EVM0020779;EVM0021997
GO:0004954	prostanoid receptor activity	2	12	0.520223	0.756994	EVM0001935;EVM0022312
GO:0005388	calcium-transporting ATPase activity	2	12	0.520223	0.756994	EVM0007947;EVM0012827
GO:0010181	FMN binding	2	12	0.520223	0.756994	EVM0002175;EVM0004042
[truncated: 317 more rows]
