# Supplementary material for: Integrated Analysis of Differential Expression Profiles of miRNA and mRNA in Gonads of Scatophagus argus Provides New Insights into Sexually Biased Gene Expression
Source: Animals (Basel). 2025 May 27;15(11):1564. doi: 10.3390/ani15111564 (PMC12153687; doi:10.3390/ani15111564)
Supplement: Supplementary file 1 [file animals-15-01564-s001.zip › Table S5.xlsx]

## Sheet: Sheet1
GeneID	Gene name	log2FC
EVM0016036	Foxl2	-3.13171
EVM0012732	Zar1	-5.17344
EVM0022073	Zar1l	-7.59031
EVM0013985	Gdf9	-6.20642
EVM0002022	Sox9	4.15961
EVM0005629	Amh	3.88808
EVM0019079	Gsdf	6.36957
EVM0013064	Cyp19b	/
EVM0023087	Sox3	-8.30166
EVM0016866	Cyp19a	/
EVM0019094	Cyp17a2	3.31361
EVM0008694	DmrtY	/
EVM0022023	42sp50	-4.47771
EVM0004796	Wnt4	/
EVM0016464	Bmp8	4.15961
EVM0007490	Figla	-2.97685
EVM0016849	Hsd3b7	3.73351
EVM0007256	Hsd17b12	-5.65036
EVM0020229	Cyp17a1	/
EVM0008674	Cyp11a1	/
EVM0018041	Cyp11b2	/
Testis vs Ovary
