# Supplementary material for: Integrated Analysis of Differential Expression Profiles of miRNA and mRNA in Gonads of Scatophagus argus Provides New Insights into Sexually Biased Gene Expression
Source: Animals (Basel). 2025 May 27;15(11):1564. doi: 10.3390/ani15111564 (PMC12153687; doi:10.3390/ani15111564)
Supplement: Supplementary file 1 [file animals-15-01564-s001.zip › Table S6.xlsx]

## Sheet: Sheet1
Name	All miRNA	novel miRNAs	DEMs	novel miRNAs(DEMs)	DEMs Conditions	Reference
Scatophagus argus	2210	1431(64.75%)	482	367(76.14%)	|log2(FC)|>2;P< 0.01	Present study
Trachinotus ovatus	279	100(35.84%)	165	56(33.94%)	|log2(FC)|>1;P< 0.01	He et al., 2019
Acipenser schrenckii	730	51(6.99%)	135	8(5.93%)	|log2(FC)|≥2;P< 0.05	Zhang et al., 2018
Trachinotus blochii	1435	69(4.81%)	289	21(7.27%)	|log2(FC)|>0;P< 0.05	Shi et al., 2022
