# Supplementary material for: Integrated Analysis of Differential Expression Profiles of miRNA and mRNA in Gonads of Scatophagus argus Provides New Insights into Sexually Biased Gene Expression
Source: Animals (Basel). 2025 May 27;15(11):1564. doi: 10.3390/ani15111564 (PMC12153687; doi:10.3390/ani15111564)
Supplement: Supplementary file 1 [file animals-15-01564-s001.zip › Table S7.xlsx]

## Sheet: Sheet1
Pathway	Gene	GeneID
FoxO signaling pathway	skp2	EVM0006821
FoxO signaling pathway	mothers against decapentaplegic homolog 4-like	EVM0018256
mTOR signaling pathway	Gsk3b	EVM0002475
mTOR signaling pathway	Skp2	EVM0006821
Wnt signaling pathway	Gsk3b	EVM0002475
Wnt signaling pathway	mothers against decapentaplegic homolog 4-like	EVM0018256
MAPK signaling pathway	BDNF/NT-3 growth factors receptor-like	EVM0017245
MAPK signaling pathway	Gsk3b	EVM0002475
MAPK signaling pathway	vascular endothelial growth factor receptor kdr-like	EVM0007297
TGF-beta signaling pathway	mothers against decapentaplegic homolog 4-like	EVM0018256
GnRH signaling pathway	Map3k2	EVM0023608
